# Supplementary material for: Similarity measurements of B cell receptor repertoire in baseline mice showed spectrum convergence of IgM
Source: BMC Immunol. 2022 Mar 4;23:11. doi: 10.1186/s12865-022-00482-8 (PMC8895918; doi:10.1186/s12865-022-00482-8)
Supplement: Supplementary file 2 — Additional file 2: Table S1. Summary of qualified sequencing throughputs and numbers of unique clonotypes. [file 12865_2022_482_MOESM2_ESM.xlsx]

## Sheet: Sheet1
Supplementary Table 1 Summary of qualified sequencing throughputs and numbers of unique clonotypes
Column 5: SequencingID (unique identification of sequencing dataset. In the last letters of the IDs, a pair of technical duplicates were distinguished by the mark "a" or "b", and "n" represented the object was with no duplication. )
Columm 7: No. of clean reads (number of pairs of reads after sequence quality control, and classification by indexes belonging to their isotypes.)
Columm 8: No. of clone reads (number of pairs of reads among the clean reads which were identified as IGH clones.)
Columm 11: D gene (number of the distinct D gene. In CDR3 region, the empty of D gene was considered as a type of D gene.)
Subset information									No. of distinct genes or clonotypes
Batch	Strain	Mouse ID	Sample type	Sequencing ID	Isotype	No. of clean reads	No. of clone reads	Clone(%)	V gene	D gene	J gene	CDR3 aa	CDR3 nt
1st Round	BAL	B01	Blood	B01B-R1a	IgA	594919	513410	86.3	117	18	4	6301	6471
1st Round	BAL	B01	Blood	B01B-R1a	IgG	17884	15004	83.9	88	15	4	487	508
1st Round	BAL	B01	Blood	B01B-R1a	IgM	540884	423603	78.32	124	18	4	35174	39558
1st Round	BAL	B01	Blood	B01B-R1b	IgA	496263	420102	84.65	115	16	4	5852	6029
1st Round	BAL	B01	Blood	B01B-R1b	IgG	12844	10269	79.95	83	16	4	405	420
1st Round	BAL	B01	Blood	B01B-R1b	IgM	497181	382201	76.87	128	18	4	37159	41570
1st Round	BAL	B01	Spleen	B01S-R1a	IgA	235008	205780	87.56	113	18	4	6866	7342
1st Round	BAL	B01	Spleen	B01S-R1a	IgG	18117	15606	86.14	98	16	4	1408	1505
1st Round	BAL	B01	Spleen	B01S-R1a	IgM	849595	651075	76.63	129	18	4	92762	102877
1st Round	BAL	B01	Spleen	B01S-R1b	IgA	260545	226366	86.88	113	17	4	6942	7496
1st Round	BAL	B01	Spleen	B01S-R1b	IgG	19125	16074	84.05	100	16	4	1466	1573
1st Round	BAL	B01	Spleen	B01S-R1b	IgM	959400	733089	76.41	130	18	4	99675	110643
1st Round	BAL	B02	Blood	B02B-R1a	IgA	556920	476141	85.5	115	17	4	5714	5910
1st Round	BAL	B02	Blood	B02B-R1a	IgG	10598	8442	79.66	76	15	4	386	400
1st Round	BAL	B02	Blood	B02B-R1a	IgM	474996	379162	79.82	127	18	4	42739	47536
1st Round	BAL	B02	Blood	B02B-R1b	IgA	445351	372157	83.56	117	17	4	6334	6539
1st Round	BAL	B02	Blood	B02B-R1b	IgG	9992	7708	77.14	87	15	4	456	475
1st Round	BAL	B02	Blood	B02B-R1b	IgM	489022	335652	68.64	131	18	4	42633	47343
1st Round	BAL	B02	Spleen	B02S-R1a	IgA	261269	220588	84.43	114	18	4	6955	7549
1st Round	BAL	B02	Spleen	B02S-R1a	IgG	37296	30642	82.16	106	16	4	2347	2487
1st Round	BAL	B02	Spleen	B02S-R1a	IgM	880693	716466	81.35	134	18	4	87396	96494
1st Round	BAL	B02	Spleen	B02S-R1b	IgA	231750	195903	84.53	114	17	4	6435	6965
1st Round	BAL	B02	Spleen	B02S-R1b	IgG	32739	26710	81.58	110	15	4	2179	2330
1st Round	BAL	B02	Spleen	B02S-R1b	IgM	791442	634376	80.15	137	18	4	83313	92174
1st Round	BAL	B03	Blood	B03B-R1a	IgA	586982	490396	83.55	113	18	4	6696	6935
1st Round	BAL	B03	Blood	B03B-R1a	IgG	23087	17510	75.84	90	16	4	695	722
1st Round	BAL	B03	Blood	B03B-R1a	IgM	519493	387071	74.51	130	18	4	45332	50347
1st Round	BAL	B03	Blood	B03B-R1b	IgA	569836	476675	83.65	113	16	4	6749	6971
1st Round	BAL	B03	Blood	B03B-R1b	IgG	23586	18308	77.62	91	18	4	736	764
1st Round	BAL	B03	Blood	B03B-R1b	IgM	501321	381193	76.04	134	18	4	46494	51656
1st Round	BAL	B03	Spleen	B03S-R1a	IgA	293392	249745	85.12	116	17	4	8524	9220
1st Round	BAL	B03	Spleen	B03S-R1a	IgG	62219	51787	83.23	110	16	4	3854	4129
1st Round	BAL	B03	Spleen	B03S-R1a	IgM	825518	660923	80.06	134	18	4	110358	121742
1st Round	BAL	B03	Spleen	B03S-R1b	IgA	251800	213861	84.93	111	18	4	8421	9142
1st Round	BAL	B03	Spleen	B03S-R1b	IgG	52000	42562	81.85	110	15	4	3615	3887
1st Round	BAL	B03	Spleen	B03S-R1b	IgM	741865	591121	79.68	131	18	4	106138	116825
2nd Round	BAL	B04	Blood	B04B-R2n	IgA	564250	467133	82.79	117	17	4	7190	7378
2nd Round	BAL	B04	Blood	B04B-R2n	IgG	9423	7611	80.77	85	14	4	351	360
2nd Round	BAL	B04	Blood	B04B-R2n	IgM	744456	580137	77.93	130	18	4	41835	47099
2nd Round	BAL	B04	Spleen	B04S-R2n	IgA	207434	177348	85.5	113	18	4	6334	6731
2nd Round	BAL	B04	Spleen	B04S-R2n	IgG	11919	9697	81.36	97	15	4	839	895
2nd Round	BAL	B04	Spleen	B04S-R2n	IgM	997314	781383	78.35	133	18	4	122751	136253
2nd Round	BAL	B05	Blood	B05B-R2n	IgA	598953	492763	82.27	120	16	4	6441	6585
2nd Round	BAL	B05	Blood	B05B-R2n	IgG	17549	13987	79.7	86	13	4	407	416
2nd Round	BAL	B05	Blood	B05B-R2n	IgM	597829	451508	75.52	131	18	4	41326	46101
2nd Round	BAL	B05	Spleen	B05S-R2n	IgA	279999	236364	84.42	113	18	4	7759	8192
2nd Round	BAL	B05	Spleen	B05S-R2n	IgG	21877	15286	69.87	98	16	4	1288	1354
2nd Round	BAL	B05	Spleen	B05S-R2n	IgM	866310	688197	79.44	134	18	4	118848	131303
2nd Round	BAL	B06	Blood	B06B-R2n	IgA	620445	529063	85.27	119	16	4	7318	7484
2nd Round	BAL	B06	Blood	B06B-R2n	IgG	18491	14831	80.21	87	15	4	471	485
2nd Round	BAL	B06	Blood	B06B-R2n	IgM	621304	481099	77.43	131	18	4	48839	54472
2nd Round	BAL	B06	Spleen	B06S-R2n	IgA	364592	321857	88.28	113	18	4	8984	9511
2nd Round	BAL	B06	Spleen	B06S-R2n	IgG	25955	22004	84.78	100	16	4	1423	1517
2nd Round	BAL	B06	Spleen	B06S-R2n	IgM	918066	745455	81.2	133	18	4	118451	131222
2nd Round	BAL	B07	Blood	B07B-R2n	IgA	518771	437713	84.37	117	18	4	6809	6986
2nd Round	BAL	B07	Blood	B07B-R2n	IgG	14113	11758	83.31	82	15	4	407	419
2nd Round	BAL	B07	Blood	B07B-R2n	IgM	682215	532301	78.03	133	18	4	43650	49075
2nd Round	BAL	B07	Spleen	B07S-R2n	IgA	199177	170424	85.56	112	17	4	5782	6101
2nd Round	BAL	B07	Spleen	B07S-R2n	IgG	9348	7207	77.1	84	16	4	703	748
2nd Round	BAL	B07	Spleen	B07S-R2n	IgM	958250	760628	79.38	134	18	4	120323	133514
2nd Round	BAL	B08	Blood	B08B-R2n	IgA	626431	525388	83.87	114	17	4	6924	7145
2nd Round	BAL	B08	Blood	B08B-R2n	IgG	12422	9733	78.35	81	14	4	388	404
2nd Round	BAL	B08	Blood	B08B-R2n	IgM	703392	534287	75.96	133	18	4	41130	46345
2nd Round	BAL	B08	Spleen	B08S-R2n	IgA	214294	183535	85.65	116	16	4	5913	6287
2nd Round	BAL	B08	Spleen	B08S-R2n	IgG	11278	8733	77.43	84	15	4	733	771
2nd Round	BAL	B08	Spleen	B08S-R2n	IgM	1090282	871042	79.89	139	18	4	126719	140853
E5349	BAL	B09	Spleen	B09S-E5n	IgM	10988374	8930073	81.27	137	18	4	587935	675050
E5349	BAL	B10	Spleen	B10S-E5n	IgM	6965857	5602006	80.42	132	18	4	584895	679544
E5349	BAL	B11	Spleen	B11S-E5n	IgM	7872138	6450792	81.94	136	18	4	596987	692869
E5349	BAL	B12	Spleen	B12S-E5n	IgM	4563082	3762799	82.46	130	18	4	530989	610805
2nd Round	C57	C01	Blood	C01B-R2n	IgA	449882	407993	90.69	111	16	4	5943	6049
2nd Round	C57	C01	Blood	C01B-R2n	IgG	17962	15666	87.22	79	15	4	438	449
2nd Round	C57	C01	Blood	C01B-R2n	IgM	743004	601752	80.99	131	18	4	35427	39572
2nd Round	C57	C01	Spleen	C01S-R2n	IgA	485524	441432	90.92	117	16	4	8885	9317
2nd Round	C57	C01	Spleen	C01S-R2n	IgG	51889	46432	89.48	94	15	4	2071	2192
2nd Round	C57	C01	Spleen	C01S-R2n	IgM	767347	673855	87.82	135	18	4	152269	167255
2nd Round	C57	C02	Blood	C02B-R2n	IgA	513924	459136	89.34	113	17	4	5912	6018
2nd Round	C57	C02	Blood	C02B-R2n	IgG	6742	5476	81.22	58	13	4	198	207
2nd Round	C57	C02	Blood	C02B-R2n	IgM	689424	549709	79.73	132	18	4	38051	42768
2nd Round	C57	C02	Spleen	C02S-R2n	IgA	426584	381455	89.42	114	17	4	8638	8989
2nd Round	C57	C02	Spleen	C02S-R2n	IgG	32411	28394	87.61	90	15	4	1578	1659
2nd Round	C57	C02	Spleen	C02S-R2n	IgM	671613	571886	85.15	136	18	4	153188	167893
2nd Round	C57	C03	Blood	C03B-R2n	IgA	430424	387970	90.14	110	16	4	5217	5290
2nd Round	C57	C03	Blood	C03B-R2n	IgG	4969	3877	78.02	57	11	4	174	178
2nd Round	C57	C03	Blood	C03B-R2n	IgM	699737	555470	79.38	125	16	4	35605	39867
2nd Round	C57	C03	Spleen	C03S-R2n	IgA	450107	407069	90.44	111	17	4	8110	8391
2nd Round	C57	C03	Spleen	C03S-R2n	IgG	41550	37169	89.46	95	16	4	1787	1897
2nd Round	C57	C03	Spleen	C03S-R2n	IgM	723642	627805	86.76	137	18	4	145261	159419
2nd Round	C57	C04	Blood	C04B-R2n	IgA	376930	338678	89.85	107	17	4	5615	5700
2nd Round	C57	C04	Blood	C04B-R2n	IgG	12987	10767	82.91	77	14	4	395	406
2nd Round	C57	C04	Blood	C04B-R2n	IgM	754348	588212	77.98	129	17	4	45623	51082
2nd Round	C57	C04	Spleen	C04S-R2n	IgA	465664	419355	90.06	112	17	4	8676	9091
2nd Round	C57	C04	Spleen	C04S-R2n	IgG	28871	25439	88.11	93	15	4	1349	1415
2nd Round	C57	C04	Spleen	C04S-R2n	IgM	667944	577912	86.52	138	18	4	142449	156248
2nd Round	C57	C05	Blood	C05B-R2n	IgA	452529	407555	90.06	110	16	4	6020	6145
2nd Round	C57	C05	Blood	C05B-R2n	IgG	5564	4436	79.73	65	14	4	167	170
2nd Round	C57	C05	Blood	C05B-R2n	IgM	799243	627813	78.55	128	18	4	27726	30927
2nd Round	C57	C05	Spleen	C05S-R2n	IgA	465001	421744	90.7	107	18	4	8322	8646
2nd Round	C57	C05	Spleen	C05S-R2n	IgG	112385	101845	90.62	101	16	4	3033	3176
2nd Round	C57	C05	Spleen	C05S-R2n	IgM	698202	607202	86.97	137	18	4	139410	152057
E5349	C57	C06	Spleen	C06S-E5n	IgM	5950625	5038066	84.66	133	18	4	420084	470580
E5349	C57	C07	Spleen	C07S-E5n	IgM	10229600	6711023	65.6	136	18	4	575409	652538
E5349	C57	C08	Spleen	C08S-E5n	IgM	3430619	2187510	63.76	130	18	4	415524	466194
E5349	C57	C09	Spleen	C09S-E5n	IgM	6736947	4552197	67.57	132	18	4	621628	713665
E5349	C57	C10	Spleen	C10S-E5n	IgM	19810261	13678262	69.05	133	18	4	412369	460580
E8585	C57	C11	Blood	C11B-E8n	IgM	74809	66826	89.33	114	18	4	53127	55139
E8585	C57	C12	Blood	C12B-E8n	IgM	95236	85010	89.26	114	18	4	58761	61265
E8585	C57	C13	Blood	C13B-E8n	IgM	3374	2882	85.42	97	15	4	2789	2800
E8585	C57	C14	Blood	C14B-E8n	IgM	510542	466921	91.46	123	18	4	178531	192783
E8585	C57	C15	Blood	C15B-E8n	IgM	20648	18342	88.83	106	18	4	16172	16453
