# Supplementary material for: Similarity measurements of B cell receptor repertoire in baseline mice showed spectrum convergence of IgM
Source: BMC Immunol. 2022 Mar 4;23:11. doi: 10.1186/s12865-022-00482-8 (PMC8895918; doi:10.1186/s12865-022-00482-8)
Supplement: Supplementary file 8 — Additional file 8: Table S2. Information of cross-individual clonal lineages and their nodes. [file 12865_2022_482_MOESM8_ESM.xlsx]

## Sheet: BAL_IgA
This following information is provided for each lineage established across 8 BAL individuals with no less than 3 nodes in IgA: (One dataset with numerous CDR3 nt clonotypes was used for technical duplication.)
Column 1: LineageID (unique lineage identification number)
Column 2: NodeNUM (number of nodes in the lineage)
Column 3-4: VGene, DGene (type of V or D gene)
Column 5: CDR3Length (length of CDR3 nt)
Column 6: REPCDR3SEQ (representative sequence of CDR3 nt among the nodes)
Column 7-8: BloodSampleNum, SpleenSampleNum (number of individual blood or spleen samples with at least 1 nodes of the lineage)
Column 9, 11 … 23: B01BNUM, B02BNUM … B08BNUM (number of nodes in the blood sample of each mouse)
Column 10, 12 … 24: B01BFRE, B02BFRE … B08BFRE (total frequency of nodes in the blood sample of each mouse)
Column 25, 27 … 39: B01SNUM, B02SNUM … B08SNUM (number of nodes in the spleen sample of each mouse)
Column 26, 28 … 40: B01SFRE, B02SFRE … B08SFRE (total frequency of nodes in the spleen sample of each mouse)
LineageID	NodeNUM	VGene	DGene	CDR3Length	REPCDR3SEQ	BloodSampleNum	SpleenSampleNum	B01BNUM	B01BFRE	B02BNUM	B02BFRE	B03BNUM	B03BFRE	B04BNUM	B04BFRE	B05BNUM	B05BFRE	B06BNUM	B06BFRE	B07BNUM	B07BFRE	B08BNUM	B08BFRE	B01SNUM	B01SFRE	B02SNUM	B02SFRE	B03SNUM	B03SFRE	B04SNUM	B04SFRE	B05SNUM	B05SFRE	B06SNUM	B06SFRE	B07SNUM	B07SFRE	B08SNUM	B08SFRE
BA000005	5	IGHV8-12	IGHJ4	66	TGTGCTCGAAGAATAATCTACTATGATTACGACGGGCGGGGCAATTACTATGCTGTGGACTACTGG	1	1	0	0	0	0	3	0.000409084	0	0	0	0	0	0	0	0	0	0	0	0	0	0	3	0.000184188	0	0	0	0	0	0	0	0	0	0
BA000009	3	IGHV1-18	IGHJ4	66	TGTGCAAGATCGGGCTATTACTACGGTAGCAGCTACAACCATTATTACTATGCTATGGACTACTGG	0	1	0	0	0	0	0	0	0	0	0	0	0	0	0	0	0	0	0	0	0	0	0	0	0	0	0	0	3	0.000264092	0	0	0	0
BA000010	3	IGHV2-6	IGHJ4	66	TGTGCCAGAATCTACTATGATTACGACTGGGAGAAAGTCGGATATTACTACGCTATGGACTACTGG	1	1	0	0	0	0	1	2.09787e-06	0	0	0	0	0	0	0	0	0	0	0	0	0	0	3	3.60368e-05	0	0	0	0	0	0	0	0	0	0
BA000013	3	IGHV1-84	IGHJ4	63	TGTGCAAGATCAGGCTACTATAGGTACGACGGACGGGGGAAGGGCCATGCTATGGACTACTGG	1	1	0	0	0	0	1	0.000597892	0	0	0	0	0	0	0	0	0	0	0	0	0	0	3	8.00817e-05	0	0	0	0	0	0	0	0	0	0
BA000016	3	IGHV1-18	IGHJ4	63	TGTGCAAGATACGGGGGAATCTTAAGCTCGGACCCCGGATATTACTATGCTATGGACTACTGG	0	1	0	0	0	0	0	0	0	0	0	0	0	0	0	0	0	0	0	0	3	0.000140533	0	0	0	0	0	0	0	0	0	0	0	0
BA000017	3	IGHV1-18	IGHJ4	63	TGTGCAAGAGTTAGCATTTATTACTACATTAGTAGTTACCCCTCCTATGCTATGGACTACTGG	1	1	0	0	0	0	2	0.00282373	0	0	0	0	0	0	0	0	0	0	0	0	0	0	2	0.00116519	0	0	0	0	0	0	0	0	0	0
BA000023	5	IGHV2-2	IGHJ1	63	TGTGCCAGAAGCAAGACCCCTAAATTCATTACTACGGCTACGGGATGGTACTTCGATGTCTGG	1	1	2	0.00193218	0	0	0	0	0	0	0	0	0	0	0	0	0	0	4	0.000821678	0	0	0	0	0	0	0	0	0	0	0	0	0	0
BA000025	3	IGHV1-14	IGHJ2	63	TGTGCAAGGCCCCCCTCCCCCTACTATGGGTACGACGAGGGCGTCGCCTACTTTGACTACTGG	1	0	0	0	0	0	0	0	0	0	0	0	0	0	0	0	3	2.85503e-05	0	0	0	0	0	0	0	0	0	0	0	0	0	0	0	0
BA000026	6	IGHV10-1	IGHJ4	63	TGTGTGAGACATGAGGCTACTTCCGACTACTATAGGTATTATTACTATGCAATGGACTACTGG	0	2	0	0	0	0	0	0	0	0	0	0	0	0	0	0	0	0	6	0.000344575	1	9.06668e-06	0	0	0	0	0	0	0	0	0	0	0	0
BA000028	3	IGHV1-20	IGHJ4	63	TGTGCAAGATCGAGAGTGGGTGCTACGGTTGTAGTCCCCCATTACTATCCTATGGACTACTGG	0	1	0	0	0	0	0	0	0	0	0	0	0	0	0	0	0	0	0	0	0	0	3	9.6098e-05	0	0	0	0	0	0	0	0	0	0
BA000029	3	IGHV3-6	IGHJ4	63	TGTGCAAAAACCCACACCTACTATAGATACGACGGGGGATATTACTATGCTATGGACTACTGG	0	1	0	0	0	0	0	0	0	0	0	0	0	0	0	0	0	0	3	0.000101605	0	0	0	0	0	0	0	0	0	0	0	0	0	0
BA000031	8	IGHV8-12	IGHJ4	63	TGTGCTCGAAGACCTCGGTACTACGGTACTAACTACGTAGATTACTATGCTATGGACTACTGG	1	1	0	0	0	0	2	0.000522368	0	0	0	0	0	0	0	0	0	0	0	0	0	0	7	0.000384392	0	0	0	0	0	0	0	0	0	0
BA000032	3	IGHV8-12	IGHJ4	63	TGTGGTCGAAGAGGATGGATTACTACGGTTGTAGGTAATCCTTACTATGGTATGGACTACTGG	1	1	0	0	0	0	0	0	0	0	0	0	1	0.00057082	0	0	0	0	0	0	0	0	0	0	0	0	0	0	3	0.00182379	0	0	0	0
BA000037	5	IGHV3-8	IGHJ2	60	TGTGGAAGATACCTCTATTACTACGGTAGTAGCTACAGGGGTTACTACTTTGACTACTGG	1	1	0	0	0	0	0	0	0	0	0	0	0	0	0	0	1	0.000559586	0	0	0	0	0	0	0	0	0	0	0	0	0	0	5	0.00033781
BA000041	3	IGHV3-6	IGHJ1	60	CGTGCAAGAGATGCGTATTACTACGGTAGTAGCTACTACTACTGGTACGTCGATGTCTGG	1	1	0	0	0	0	1	6.08381e-05	0	0	0	0	0	0	0	0	0	0	0	0	0	0	3	0.000812829	0	0	0	0	0	0	0	0	0	0
BA000044	3	IGHV1-53	IGHJ1	60	TGTACAAGATCGGAAATTCCAATGGTCATTACTACGGCTACGTGGTGCTTCGATGTCTGG	1	1	1	0.000500575	0	0	0	0	0	0	0	0	0	0	0	0	0	0	3	0.00113533	0	0	0	0	0	0	0	0	0	0	0	0	0	0
BA000051	3	IGHV1-54	IGHJ4	60	TGTGCAAGATCGAGTTACTACGGTAGTAGCTCCTCATATTACTATGCTATGGACTACTGG	1	0	3	7.79104e-06	0	0	0	0	0	0	0	0	0	0	0	0	0	0	0	0	0	0	0	0	0	0	0	0	0	0	0	0	0	0
BA000054	3	IGHV8-8	IGHJ1	60	TGTGCTCGAATAGCTGGGTCTTACTACGGTAGTAACTACGACTGGTACTTCGATGTCTGG	1	1	0	0	0	0	2	0.00101746	0	0	0	0	0	0	0	0	0	0	0	0	0	0	2	5.60572e-05	0	0	0	0	0	0	0	0	0	0
BA000058	3	IGHV1-62-2	IGHJ1	60	TGTGCAAGACACGAAGAGAGAGGGATCTACTATGGTAACGACTGGTACTTCGATGTCTGG	0	1	0	0	0	0	0	0	0	0	0	0	0	0	0	0	0	0	0	0	0	0	0	0	0	0	3	0.000126923	0	0	0	0	0	0
BA000066	4	IGHV3-6	IGHJ2	60	TGTGCAAGAATTACCCATTACTACGGTAGTAGCTACGCCAGGTACTACTTGGACTACTGG	1	0	4	0.000342806	0	0	0	0	0	0	0	0	0	0	0	0	0	0	0	0	0	0	0	0	0	0	0	0	0	0	0	0	0	0
BA000068	4	IGHV5-9	IGHJ1	60	TGTGCAAGAGGGGGGGCTTACTACGGTAGTACCTCGAGCTACTGGTACTTCGATGTCTGG	1	1	0	0	0	0	0	0	0	0	1	0.000340935	0	0	0	0	0	0	0	0	0	0	0	0	0	0	3	0.00156538	0	0	0	0	0	0
BA000073	3	IGHV1-43	IGHJ4	60	CGTGCAAGAGGAGGGGACTACTACGGTAGTAGCTTGGGTTACTATGCTATGGACTACTGG	0	1	0	0	0	0	0	0	0	0	0	0	0	0	0	0	0	0	0	0	0	0	0	0	0	0	3	7.61537e-05	0	0	0	0	0	0
BA000075	3	IGHV2-2	IGHJ4	60	TGTGCCAGAAATTCACGGGATTACTACGGTAGTAACTACAACTATGCTATGGACTACTGG	0	1	0	0	0	0	0	0	0	0	0	0	0	0	0	0	0	0	0	0	0	0	0	0	3	0.000941651	0	0	0	0	0	0	0	0
BA000078	3	IGHV2-9	IGHJ4	60	TGTGCCAGAGGGGAGTATGATTACGACAGAGGGGCATATTACTATACTATGGACTACTGG	0	1	0	0	0	0	0	0	0	0	0	0	0	0	0	0	0	0	0	0	0	0	0	0	0	0	0	0	0	0	3	7.62803e-05	0	0
BA000081	3	IGHV1-25	IGHJ4	57	TGTGCGAGAGACGGGGACTTTAGGTACGACGGATTCCTCTATGCTATGGACTACTGG	0	1	0	0	0	0	0	0	0	0	0	0	0	0	0	0	0	0	0	0	0	0	0	0	3	0.00152807	0	0	0	0	0	0	0	0
BA000082	5	IGHV3-6	IGHJ3	57	TATGCAAGAGGAGGGGGAAACTACCATAGGTACGACGGGGCCTGGTTTGCTTACTGG	0	1	0	0	0	0	0	0	0	0	0	0	0	0	0	0	0	0	0	0	0	0	5	0.000240245	0	0	0	0	0	0	0	0	0	0
BA000084	13	IGHV1-5	IGHJ3	57	TGTACAAGAAGTTTTGGGGATGGTTACTATGAGGGGCTAGCCGGGTTTGCTTACTGG	1	1	0	0	0	0	0	0	0	0	0	0	5	0.00528292	0	0	0	0	0	0	0	0	0	0	0	0	0	0	10	0.00267821	0	0	0	0
BA000086	3	IGHV6-3	IGHJ1	57	TGTACCAGGCGGCTATGGTTACGACGAGGAGGCCGGAACTGGTACTTCGATGTCTGG	1	0	0	0	0	0	0	0	0	0	3	0.000795514	0	0	0	0	0	0	0	0	0	0	0	0	0	0	0	0	0	0	0	0	0	0
BA000087	3	IGHV6-3	IGHJ1	57	TGTACCAGGGACCCCTCATTACTACGGCTACGGAGGGGTTGGTACTTCGATGTCTGG	0	1	0	0	0	0	0	0	0	0	0	0	0	0	0	0	0	0	0	0	0	0	0	0	3	0.000146604	0	0	0	0	0	0	0	0
BA000091	3	IGHV3-8	IGHJ1	57	TGTGCAAGATATGGATACTATGGTAGTAGCTACCCTTACTGGTACTTCGATGTCTGG	1	0	0	0	0	0	0	0	0	0	0	0	3	3.40224e-05	0	0	0	0	0	0	0	0	0	0	0	0	0	0	0	0	0	0	0	0
BA000098	4	IGHV5-6	IGHJ1	57	TGTACAAGAGACCCGTCCCTCGATTACTACGGCTACAGGGGGTACTTCGATGTCTGG	1	1	0	0	0	0	0	0	1	0.000588697	0	0	0	0	0	0	0	0	0	0	0	0	0	0	4	0.00195097	0	0	0	0	0	0	0	0
BA000100	4	IGHV5-6	IGHJ1	57	TGTGCAAGACGGGATTACTACGGTAGTAGTTACGGCTACTGGTACTTCGATGTCTGG	1	1	0	0	0	0	1	2.09787e-05	0	0	0	0	0	0	0	0	0	0	0	0	0	0	3	0.000989009	0	0	0	0	0	0	0	0	0	0
BA000102	3	IGHV1-42	IGHJ4	57	TGTGCAAGATCCCCTATTAATACGGTAGTAGTCGATCACTATGCGATGGACTACTGG	1	1	2	0.000212306	0	0	0	0	0	0	0	0	0	0	0	0	0	0	2	8.83525e-06	0	0	0	0	0	0	0	0	0	0	0	0	0	0
BA000109	4	IGHV10-1	IGHJ3	57	TGTATGAGAGAAGGGGTTATTACTACGATAGTAGCTAAGGGGGCGTTTGCTTACTGG	1	1	0	0	0	0	0	0	0	0	3	0.000525608	0	0	0	0	0	0	0	0	0	0	0	0	0	0	2	0.000659999	0	0	0	0	0	0
BA000126	4	IGHV1-25	IGHJ3	57	TGTGCAAGAAGGAGATATAGGTATGATTACGAAGGAGAAACCTGGTTTGCTTACTGG	1	1	0	0	0	0	0	0	0	0	0	0	1	0.000689899	0	0	0	0	0	0	0	0	0	0	0	0	0	0	3	0.000475366	0	0	0	0
BA000127	4	IGHV1-25	IGHJ3	57	TGTGCAAGATCGGCGCCCTATGGTGGTTACCACGTAGTAACCCCGTTTGCTTACTGG	1	1	0	0	0	0	1	0.000392301	0	0	0	0	0	0	0	0	0	0	0	0	0	0	4	4.40449e-05	0	0	0	0	0	0	0	0	0	0
BA000137	6	IGHV2-9	IGHJ4	57	TGTGCCAGAGAGGTCCCCAACTACGGTAGTCTCTATTACTATGCTATGGACTACTGG	1	1	0	0	0	0	3	0.000625164	0	0	0	0	0	0	0	0	0	0	0	0	0	0	5	0.000876894	0	0	0	0	0	0	0	0	0	0
BA000139	6	IGHV2-9	IGHJ4	57	TGTGCCAGAGATCAAGGGGGCGATCTATGGTATAATTACTATGCTATAGACTACTGG	0	1	0	0	0	0	0	0	0	0	0	0	0	0	0	0	0	0	0	0	0	0	0	0	0	0	0	0	0	0	6	0.000140825	0	0
BA000141	3	IGHV2-9	IGHJ4	57	TGTGCCAGAGTGAGTGGAGGGATTACGACGAGGGTTTACCATGCTATGGACTACTGG	1	1	1	1.94776e-06	0	0	0	0	0	0	0	0	0	0	0	0	0	0	2	3.09234e-05	0	0	0	0	0	0	0	0	0	0	0	0	0	0
BA000144	4	IGHV14-3	IGHJ4	57	TGTGCTAGAGGAGAGAGAGATTACTACGGTAGTAGCCACTATACTATGGACTACTGG	2	1	0	0	0	0	0	0	0	0	1	0.00193196	0	0	0	0	1	1.90336e-06	0	0	0	0	0	0	0	0	4	0.00208577	0	0	0	0	0	0
BA000146	4	IGHV6-6	IGHJ1	57	TGTACCAGGCGTCCCCCTTCAATTCATTACTACAGTCACTGGTACTTCGATGTCTGG	1	1	0	0	0	0	0	0	0	0	3	5.07343e-05	0	0	0	0	0	0	0	0	0	0	0	0	0	0	2	4.65384e-05	0	0	0	0	0	0
BA000150	4	IGHV1-62-2	IGHJ4	57	TGTGCAAGACACGAAGAGACCTACTATAGTAACTACCTTTATGCTATGGACTACTGG	0	1	0	0	0	0	0	0	0	0	0	0	0	0	0	0	0	0	0	0	0	0	0	0	4	0.000101495	0	0	0	0	0	0	0	0
BA000153	3	IGHV5-9	IGHJ1	57	TGTGTAAGAGGCCCGCTCGGCTACTATGATTACGACTACTGGTACCTCGATGTCTGG	0	1	0	0	0	0	0	0	0	0	0	0	0	0	0	0	0	0	0	0	0	0	0	0	3	0.000107134	0	0	0	0	0	0	0	0
BA000158	21	IGHV9-3	IGHJ4	57	TGTGTAAGAAGACTCCCCCTCCTCTACTCTGGTAACTCCTGCGCTATGGACTACTGG	1	1	0	0	11	0.00519136	0	0	0	0	0	0	0	0	0	0	0	0	0	0	14	0.00378987	0	0	0	0	0	0	0	0	0	0	0	0
BA000167	3	IGHV1-31	IGHJ4	57	TGTGCAAGAGACGGGGGCTTTAGGTACGACGGATTCCTCTATGCTATGGACTACTGG	1	1	0	0	0	0	0	0	2	0.00256886	0	0	0	0	0	0	0	0	0	0	0	0	0	0	2	9.58567e-05	0	0	0	0	0	0	0	0
BA000174	3	IGHV1-9	IGHJ4	57	TGTGCAAGAATCCACCCTTCTACTATGATTACGACGAGCTATGCTATGGACTACTGG	1	0	0	0	0	0	0	0	3	8.56287e-06	0	0	0	0	0	0	0	0	0	0	0	0	0	0	0	0	0	0	0	0	0	0	0	0
BA000176	3	IGHV5-9	IGHJ3	57	TGTGCAAGACATCGGGGTGATCCCCCCTACTATAGGTACCCCTGGTTTGCTTACTGG	0	1	0	0	0	0	0	0	0	0	0	0	0	0	0	0	0	0	0	0	0	0	0	0	0	0	0	0	3	4.34976e-05	0	0	0	0
BA000177	3	IGHV2-5	IGHJ4	57	TGTGCCAAAAATTGGATCTATGATGGTTACCCTTATTACTATGCTATGGACTACTGG	0	1	0	0	0	0	0	0	0	0	0	0	0	0	0	0	0	0	0	0	3	8.61334e-05	0	0	0	0	0	0	0	0	0	0	0	0
BA000180	3	IGHV3-6	IGHJ1	57	TGTGCAAGAGATCCTTCTTATTACTACGGTAGTAGCTACTGGTACTTCGATGTCTGG	2	2	0	0	0	0	0	0	0	0	1	2.02937e-06	0	0	1	9.13841e-06	0	0	1	3.5341e-05	0	0	0	0	0	0	0	0	0	0	2	2.93386e-05	0	0
BA000184	5	IGHV5-6	IGHJ3	54	TATGCAAGACATGAGGGTTACTACGGTAGTACCAAGGCCTGGCTTGCTTACTGG	1	1	0	0	0	0	0	0	0	0	0	0	0	0	0	0	3	0.00110775	0	0	0	0	0	0	0	0	0	0	0	0	0	0	3	0.000217942
BA000187	4	IGHV1-62-2	IGHJ3	54	TGTGCAAGACACGAAGGGATCTACTATGGTAACTCACCCTGGTTTACTCACTGG	1	1	0	0	0	0	4	0.000656632	0	0	0	0	0	0	0	0	0	0	0	0	0	0	1	0.000296302	0	0	0	0	0	0	0	0	0	0
BA000188	4	IGHV9-3	IGHJ4	54	CGTGCAAGATCGAGGGTCTACTATGGTAGCTACCTCTATGCTATGGACTACTGG	0	1	0	0	0	0	0	0	0	0	0	0	0	0	0	0	0	0	0	0	0	0	0	0	0	0	4	5.49999e-05	0	0	0	0	0	0
BA000190	3	IGHV9-3	IGHJ4	54	TGTACAAGACGTTATTACTACGGTAGTAGCTACGACTATGCTATGGACTACTGG	0	1	0	0	0	0	0	0	0	0	0	0	0	0	0	0	0	0	0	0	3	0.000117867	0	0	0	0	0	0	0	0	0	0	0	0
BA000191	5	IGHV9-3	IGHJ4	54	TGTGCAAGAAGGGGGCCGCGACAGGGGGTATATTACTATGCTATGGACTACTGG	0	1	0	0	0	0	0	0	0	0	0	0	0	0	0	0	0	0	5	6.62644e-05	0	0	0	0	0	0	0	0	0	0	0	0	0	0
BA000197	3	IGHV10-1	IGHJ4	54	TGTGTGAGACAGAGGGGCTATGATTACGTCAATTACTATGCTATGGACTACTGG	0	1	0	0	0	0	0	0	0	0	0	0	0	0	0	0	0	0	0	0	0	0	3	5.60572e-05	0	0	0	0	0	0	0	0	0	0
BA000199	3	IGHV1-42	IGHJ4	54	TGTGCAAGAGGGGACTACGGTAGTAGCTACTCACCCTATGCTATGGACTACTGG	0	1	0	0	0	0	0	0	0	0	0	0	0	0	0	0	0	0	0	0	3	0.000181334	0	0	0	0	0	0	0	0	0	0	0	0
BA000200	16	IGHV1-9	IGHJ1	54	TGTGCAAGACGATTTGATTACTACGGTAGTACCTACAGATACTTCGATGTCTGG	2	1	3	9.73881e-06	0	0	4	0.00758798	0	0	0	0	0	0	0	0	0	0	0	0	0	0	15	0.0116719	0	0	0	0	0	0	0	0	0	0
BA000201	3	IGHV1-9	IGHJ1	54	TGTGCAAGATGGGTTTATTACTACGGTAGTAGATACTGGTACTTCGATGTCTGG	1	0	0	0	0	0	0	0	0	0	3	1.21762e-05	0	0	0	0	0	0	0	0	0	0	0	0	0	0	0	0	0	0	0	0	0	0
BA000202	3	IGHV1-9	IGHJ1	54	TGTGCAAGAGACGATTATGGTAACTACATACGGTACTGGTACTCCGATGTCTGG	1	1	0	0	0	0	0	0	0	0	1	3.247e-05	0	0	0	0	0	0	0	0	0	0	0	0	0	0	3	7.1923e-05	0	0	0	0	0	0
BA000207	3	IGHV1-18	IGHJ2	54	TGTGCAAGACGGTTTTATTACTACGGTGGTAGCTACGGTCACTTTGACTACTGG	2	1	0	0	0	0	0	0	0	0	0	0	0	0	2	0.00556986	1	1.90336e-06	0	0	0	0	0	0	0	0	0	0	0	0	2	0.000158428	0	0
BA000208	4	IGHV1-43	IGHJ1	54	TGTGCAAGAAATGGCGATTACTACGGTAGTAACTACTGGTACTTCGATGTCTGG	1	1	0	0	0	0	0	0	0	0	1	2.02937e-06	0	0	0	0	0	0	0	0	0	0	0	0	0	0	4	0.00157807	0	0	0	0	0	0
BA000211	5	IGHV2-9	IGHJ4	54	TGTGCCAGAGAGAGTTACTATAGGTACGAGAGGGACTATGCTATGGACTACTGG	1	1	0	0	0	0	0	0	0	0	0	0	0	0	0	0	2	0.00026076	0	0	0	0	0	0	0	0	0	0	0	0	0	0	3	0.000136214
BA000214	3	IGHV2-9	IGHJ4	54	TGTGCCAGAGATCTGAGGGTCGAGAAGCTCTTTTACTATGCTATGGACTACTGG	0	1	0	0	0	0	0	0	0	0	0	0	0	0	0	0	0	0	0	0	0	0	0	0	0	0	0	0	3	0.000214381	0	0	0	0
BA000221	6	IGHV1-2	IGHJ1	54	TGCGCAAGGAGGAAGGATTACTACGGTACTAGTTACGGGTACTTCGATGTCTGG	1	1	0	0	0	0	2	0.000111187	0	0	0	0	0	0	0	0	0	0	0	0	0	0	5	0.000964984	0	0	0	0	0	0	0	0	0	0
BA000222	3	IGHV2-5	IGHJ4	54	TGTGCCAAAAATGAGGGGACTCTACTATCAGATTACTACGCTATGGACTACTGG	1	0	0	0	0	0	0	0	3	8.56287e-06	0	0	0	0	0	0	0	0	0	0	0	0	0	0	0	0	0	0	0	0	0	0	0	0
BA000223	3	IGHV3-1	IGHJ2	54	TGTGCCAGAATCTTCTATTACTACGGTAGTTCCTACCGTTACTTTGACTACTGG	1	1	0	0	0	0	0	0	0	0	2	6.08812e-06	0	0	0	0	0	0	0	0	0	0	0	0	0	0	1	5.49999e-05	0	0	0	0	0	0
BA000224	3	IGHV8-11	IGHJ1	54	TGTGCTCGAATGGGGTCTTACTTTAGATTCGACGGCTGGTACTTCGATGTCTGG	0	1	0	0	0	0	0	0	0	0	0	0	0	0	0	0	0	0	0	0	0	0	0	0	0	0	0	0	0	0	3	0.000158428	0	0
BA000225	5	IGHV8-11	IGHJ1	54	TGTGCTCGAATGGGGTCTTACTATAGGTACGACGGCTGGTACTTCGATGTCTGG	1	2	0	0	0	0	0	0	0	0	0	0	0	0	3	0.00149413	0	0	0	0	0	0	0	0	0	0	0	0	1	3.10697e-06	2	0.000721729	0	0
BA000226	3	IGHV1-5	IGHJ4	54	TGTACAAGATTAAATTACTACGGTAGTAGCCCCTACTATGCTATGGACTACTGG	1	1	2	0.000533687	0	0	0	0	0	0	0	0	0	0	0	0	0	0	1	5.30115e-05	0	0	0	0	0	0	0	0	0	0	0	0	0	0
BA000230	4	IGHV1-5	IGHJ4	54	TGTACAAGATGGGGGCTCTATGGTAACTACGTCGACTATGCTATGGACTACTGG	0	1	0	0	0	0	0	0	0	0	0	0	0	0	0	0	0	0	0	0	0	0	0	0	0	0	0	0	0	0	4	0.000310989	0	0
BA000231	3	IGHV1-14	IGHJ4	54	TGTGCAAGAAACCCTTACTACGGCTATGTAGACTACTATGCTATGGACTACTGG	1	1	0	0	0	0	0	0	0	0	0	0	0	0	2	0.000296998	0	0	0	0	0	0	0	0	0	0	0	0	0	0	2	0.000217106	0	0
BA000232	3	IGHV1-14	IGHJ4	54	TGTACAAGAGAGGGGTATATGATTACGACGGGTTACTATGCTATGGACTACTGG	0	1	0	0	0	0	0	0	0	0	0	0	0	0	0	0	0	0	0	0	0	0	0	0	3	5.63863e-05	0	0	0	0	0	0	0	0
BA000236	3	IGHV5-17	IGHJ4	54	TGTGCAAGATGGGTCCGATATGGTAACCCATATTACTATGCTATGGACTACTGG	1	1	0	0	0	0	0	0	0	0	0	0	0	0	1	0.00356626	0	0	0	0	0	0	0	0	0	0	0	0	0	0	3	0.0029632	0	0
BA000237	9	IGHV5-17	IGHJ4	54	TGTGCAAGATCTTACTACGATAGTAGCTATGCTTACTATGCTATGGACTACTGG	1	1	0	0	0	0	1	0.00153564	0	0	0	0	0	0	0	0	0	0	0	0	0	0	9	0.000444453	0	0	0	0	0	0	0	0	0	0
BA000248	4	IGHV3-6	IGHJ1	54	TGTGTAAGAATGGCCCATTACTACGGTAGTACCTACAGGTACTTCGATGTCTGG	1	1	0	0	0	0	0	0	0	0	0	0	0	0	0	0	3	8.37476e-05	0	0	0	0	0	0	0	0	0	0	0	0	0	0	2	3.26913e-05
BA000251	4	IGHV3-6	IGHJ1	54	TGTGCAAGAGCCCCTCTTTACTACGGTACTAGCTACGGGTACTTCGATGTCTGG	1	1	0	0	0	0	0	0	0	0	0	0	0	0	1	0.00109661	0	0	0	0	0	0	0	0	0	0	0	0	0	0	4	0.00178965	0	0
BA000253	3	IGHV3-6	IGHJ1	54	TGCGCAAGAGGAGGGTACTACGGTAGTAGCTACTACTGGTACTCCGATGTCTGG	1	2	0	0	0	0	0	0	0	0	0	0	0	0	1	0.00985349	0	0	0	0	0	0	0	0	2	0.000716106	0	0	0	0	1	0.00615524	0	0
BA000257	3	IGHV3-8	IGHJ1	54	TGTGCAAGATACCGTTACTACGGTAGTAGCCAACACTGGTACTTCGATGTCTGG	1	1	0	0	0	0	0	0	2	0.00134651	0	0	0	0	0	0	0	0	0	0	0	0	0	0	2	0.00028757	0	0	0	0	0	0	0	0
BA000258	3	IGHV8-12	IGHJ3	54	TGTGCTCGAAGAGATTACTACGGTAGTAGTTACGTTGCCTGGTTTGCTTCCTGG	1	1	0	0	0	0	1	0.000757329	0	0	0	0	0	0	0	0	0	0	0	0	0	0	2	0.000368376	0	0	0	0	0	0	0	0	0	0
BA000262	3	IGHV1-66	IGHJ4	54	TGTGCAAGAGGGTTTATTACTACGGTAGTAGCTAGGGATGTTATGGACTACTGG	0	1	0	0	0	0	0	0	0	0	0	0	0	0	0	0	0	0	0	0	3	9.06668e-05	0	0	0	0	0	0	0	0	0	0	0	0
BA000264	3	IGHV5-9-1	IGHJ1	54	TGTACAACTATTACTACGGTAGTAGCCGTTCGGTACTGGTACTTCGATGTCTGG	0	1	0	0	0	0	0	0	0	0	0	0	0	0	0	0	0	0	0	0	0	0	0	0	0	0	0	0	3	6.52464e-05	0	0	0	0
BA000265	3	IGHV1-61	IGHJ1	54	TGTGCAAGAGGAGACTATAGGTACGACGTAAGCTACTGGTACTTCGATGTCTGG	1	1	0	0	0	0	0	0	0	0	0	0	1	0.00193361	0	0	0	0	0	0	0	0	0	0	0	0	0	0	3	0.000636929	0	0	0	0
BA000269	3	IGHV1-84	IGHJ4	54	TGTGCAAGGGGGGGCTACTGTGGTTACGACTCCTACTATGCTATGGACTACTGG	0	1	0	0	0	0	0	0	0	0	0	0	0	0	0	0	0	0	3	4.41762e-05	0	0	0	0	0	0	0	0	0	0	0	0	0	0
BA000271	4	IGHV1-12	IGHJ4	54	TGTGCAAGAGGGAGCGACCACGGTAGTAGAGGTTACTATGCTATGGACTACTGG	1	1	0	0	0	0	0	0	0	0	0	0	0	0	0	0	1	0.00153791	0	0	0	0	0	0	0	0	0	0	0	0	0	0	3	0.00114964
BA000276	5	IGHV2-6-8	IGHJ4	54	TGTGCCAGAAATGGGGGGATAACTGGGACGATTTACTATGCTATGGACTACTGG	0	1	0	0	0	0	0	0	0	0	0	0	0	0	0	0	0	0	5	0.000238552	0	0	0	0	0	0	0	0	0	0	0	0	0	0
BA000280	7	IGHV1-5	IGHJ2	54	TGTACAAGGGCGAGGATTTATTACTACGGTAGTAGCCCCCTCTTTGACTGCTGG	1	2	0	0	0	0	0	0	4	0.00258171	0	0	0	0	0	0	0	0	0	0	0	0	0	0	4	0.00238514	1	4.23076e-06	0	0	0	0	0	0
BA000282	3	IGHV1-54	IGHJ2	54	TGTGCAAGAGTCGGGATTTATTACTACGGTAGTAGCTACAATTTGAACTACTGG	0	1	0	0	0	0	0	0	0	0	0	0	0	0	0	0	0	0	0	0	0	0	0	0	0	0	0	0	0	0	3	0.000287518	0	0
BA000284	4	IGHV1-67	IGHJ4	54	TGTGCAAGATCCTATGGAAACTACTCCTTAAATTACTATGGTATGGACTACTGG	1	1	1	0.000259052	0	0	0	0	0	0	0	0	0	0	0	0	0	0	4	0.000357828	0	0	0	0	0	0	0	0	0	0	0	0	0	0
BA000285	6	IGHV1-67	IGHJ4	54	TGTGCAAGAGAGAGGTACTATGATTACGACGATTGCTATGCTGTGGACTACTGG	0	1	0	0	0	0	0	0	0	0	0	0	0	0	0	0	0	0	0	0	0	0	0	0	6	0.000383427	0	0	0	0	0	0	0	0
BA000289	3	IGHV5-9	IGHJ1	54	TGTGCAAGAGGCCCAATCTACTATGATTACGACTACTGGTACTTCGATGTCTGG	1	0	0	0	0	0	0	0	0	0	3	0.000158291	0	0	0	0	0	0	0	0	0	0	0	0	0	0	0	0	0	0	0	0	0	0
BA000294	5	IGHV1-39	IGHJ4	54	TGTACAAGAGGGGAGAACTGGGACGGAGACTATTACTATGCTATGGACTACTGG	1	1	0	0	2	0.00019078	0	0	0	0	0	0	0	0	0	0	0	0	0	0	4	0.000172267	0	0	0	0	0	0	0	0	0	0	0	0
BA000295	3	IGHV8-8	IGHJ4	54	TGTGCTCGAATTTCTTACTACGGTAGTAGCTACGTCTATGCTATGGACTACTGG	0	1	0	0	0	0	0	0	0	0	0	0	0	0	0	0	0	0	0	0	0	0	0	0	0	0	3	2.11538e-05	0	0	0	0	0	0
BA000297	7	IGHV1-18	IGHJ4	54	TGTTCAAGACGGCCTATTAATGGTAACTCCCTTTGGTATGCTATGGACTACTGG	1	1	0	0	0	0	0	0	5	0.00463037	0	0	0	0	0	0	0	0	0	0	0	0	0	0	3	0.00325913	0	0	0	0	0	0	0	0
BA000298	3	IGHV1-18	IGHJ4	54	TGTGCAAGATCCTATTACTACGGTAGTACCTATTACTATGCTATGGACTACTGG	1	1	0	0	0	0	1	2.09787e-06	0	0	0	0	0	0	0	0	0	0	0	0	0	0	3	0.00120123	0	0	0	0	0	0	0	0	0	0
BA000299	3	IGHV1-67	IGHJ1	54	TGTGCAAGAGGGGGCGGTAGTAGCTACCCTGGCTACTGGTACTTCGATGTCTGG	0	1	0	0	0	0	0	0	0	0	0	0	0	0	0	0	0	0	0	0	0	0	0	0	0	0	3	5.07692e-05	0	0	0	0	0	0
BA000300	3	IGHV5-17	IGHJ2	54	TGTGCAAGATCCCCTTATTACTACGGTAGTAAGGGGGACTACTTTGGCTACTGG	0	1	0	0	0	0	0	0	0	0	0	0	0	0	0	0	0	0	0	0	0	0	0	0	0	0	0	0	0	0	3	0.000105619	0	0
BA000304	3	IGHV1-4	IGHJ4	54	TGTGCAAGATCGCCCCTCTCTGATGGTTACTACAACTATGCTATGGACTACTGG	1	1	0	0	0	0	2	0.000480411	0	0	0	0	0	0	0	0	0	0	0	0	0	0	2	3.20327e-05	0	0	0	0	0	0	0	0	0	0
BA000307	3	IGHV1-4	IGHJ4	54	TGTGCAAGAAGGAACTACGGTAGTAACTACGAGTACTATGCTATGGACTACTGG	0	1	0	0	0	0	0	0	0	0	0	0	0	0	0	0	0	0	0	0	0	0	3	0.000228233	0	0	0	0	0	0	0	0	0	0
BA000309	5	IGHV1-31	IGHJ2	54	TGTGCAAGATATGAGGCTCCCTATAGGTTCGACGAGGGTGACTTTGACTACTGG	1	1	0	0	0	0	4	0.00199507	0	0	0	0	0	0	0	0	0	0	0	0	0	0	3	0.000792809	0	0	0	0	0	0	0	0	0	0
BA000311	7	IGHV3-8	IGHJ4	54	CGTGCAAGGGGGACGGTAGTAGCTAGGACCCGTTACTATGCTATGGACTACTGG	1	1	0	0	0	0	4	0.000203493	0	0	0	0	0	0	0	0	0	0	0	0	0	0	4	9.20939e-05	0	0	0	0	0	0	0	0	0	0
BA000312	3	IGHV3-8	IGHJ4	54	TGTGCAAGATCTCTCTATGATTACGACGGGAGGGTCTATGCTATGGACTACTGG	0	1	0	0	0	0	0	0	0	0	0	0	0	0	0	0	0	0	0	0	0	0	0	0	0	0	0	0	0	0	3	0.000111487	0	0
BA000314	3	IGHV2-6-8	IGHJ1	54	TGTGCCAGCCCCTACTGTGGTAACTACGAAAACTACTGGTACTTCAATGTCTGG	0	1	0	0	0	0	0	0	0	0	0	0	0	0	0	0	0	0	0	0	0	0	0	0	0	0	0	0	0	0	0	0	3	0.000108971
BA000315	3	IGHV2-6-8	IGHJ1	54	TGTGCCAAACATTTTCATTACTACGGTAGTAGTGACTGGTGCTTCGATGTCTGG	0	1	0	0	0	0	0	0	0	0	0	0	0	0	0	0	0	0	0	0	0	0	3	4.8049e-05	0	0	0	0	0	0	0	0	0	0
BA000316	5	IGHV3-6	IGHJ4	54	TGTGCAAGAGGGAGGTCCTACTATAGGTACGACAACTATGCTATGGACTACTGG	1	1	0	0	0	0	5	0.000172025	0	0	0	0	0	0	0	0	0	0	0	0	0	0	1	4.00408e-06	0	0	0	0	0	0	0	0	0	0
BA000317	3	IGHV3-6	IGHJ4	54	TGTGCAAGGGATGACGGTAGTAGCTACGGGGATTACTATGCTATGGACTACTGG	1	1	0	0	2	1.61222e-05	0	0	0	0	0	0	0	0	0	0	0	0	0	0	2	6.34667e-05	0	0	0	0	0	0	0	0	0	0	0	0
BA000320	6	IGHV3-6	IGHJ4	54	TGTGCAAGCGAAGTATGTTATAGGTGCAACGAGGCTTGCGCTATGGACTACTGG	1	1	0	0	0	0	0	0	0	0	0	0	5	0.00487844	0	0	0	0	0	0	0	0	0	0	0	0	0	0	2	0.00183001	0	0	0	0
BA000325	3	IGHV5-9	IGHJ3	54	TGTGCAAGAGGCCGTTTCTGGGGTGCCTATGATGGTCACTACGCTGCTTACTGG	0	1	0	0	0	0	0	0	0	0	0	0	0	0	0	0	0	0	0	0	0	0	0	0	3	0.000112773	0	0	0	0	0	0	0	0
BA000326	4	IGHV5-9	IGHJ3	54	TGTGCAAGAGAACGTTATTACTACGGTAGTGGCTACGCCTGGTTTGCTTACTGG	0	1	0	0	0	0	0	0	0	0	0	0	0	0	0	0	0	0	0	0	0	0	0	0	0	0	4	8.8846e-05	0	0	0	0	0	0
BA000332	3	IGHV13-2	IGHJ4	54	TGTCAAGGGATCTACTACTGTGCCTACTATGGTAACTGCCGGATGGACTACTGG	1	0	0	0	3	2.14963e-05	0	0	0	0	0	0	0	0	0	0	0	0	0	0	0	0	0	0	0	0	0	0	0	0	0	0	0	0
BA000334	3	IGHV8-12	IGHJ2	54	TGTGCTCGAAGAGCTATTTATTACTACGGTAGTAGCTGCTACTTTGACTACTGG	0	1	0	0	0	0	0	0	0	0	0	0	0	0	0	0	0	0	0	0	3	3.62667e-05	0	0	0	0	0	0	0	0	0	0	0	0
BA000338	4	IGHV1-61	IGHJ4	54	TGTGTAAGATGGGACTATGATGGTTATTATCCTCACTATCCTATGGACTACTGG	1	1	0	0	0	0	2	0.00295799	0	0	0	0	0	0	0	0	0	0	0	0	0	0	4	0.00424833	0	0	0	0	0	0	0	0	0	0
BA000339	3	IGHV1-42	IGHJ2	54	TGTGCAAGAACGGATTATTACTACGGTAGTACCTACGTCCACTTTGACTACTGG	1	1	0	0	0	0	0	0	0	0	0	0	0	0	0	0	1	0.00133616	0	0	0	0	0	0	0	0	0	0	0	0	0	0	3	0.000948048
BA000340	3	IGHV1-9	IGHJ4	54	TGTGCAGATTACTACGGTAGTAGCTACTGGGGTTACTATGCTATGGACTACTGG	1	1	2	2.53209e-05	0	0	0	0	0	0	0	0	0	0	0	0	0	0	2	6.18467e-05	0	0	0	0	0	0	0	0	0	0	0	0	0	0
BA000341	5	IGHV1-9	IGHJ4	54	TGTGCAAGATCAGGGGACTTCGGGATTACGACCCTCTATGCTATGGACTACTGG	1	1	2	0.00396564	0	0	0	0	0	0	0	0	0	0	0	0	0	0	5	0.00343691	0	0	0	0	0	0	0	0	0	0	0	0	0	0
BA000342	3	IGHV1-9	IGHJ4	54	TGTGCAAGAAGGGGCTACTATGGTAATATCTCTTACTATGCTATGGACTACTGG	0	1	0	0	0	0	0	0	0	0	0	0	0	0	0	0	0	0	0	0	0	0	0	0	0	0	3	3.38461e-05	0	0	0	0	0	0
BA000344	3	IGHV1-63	IGHJ4	54	TGTGCAAGAAGGGGGCCTTACTACGGTAGTAGCTACTATGCTATGGACTACTGG	0	1	0	0	0	0	0	0	0	0	0	0	0	0	0	0	0	0	0	0	0	0	0	0	0	0	0	0	0	0	3	9.97512e-05	0	0
BA000346	4	IGHV9-4	IGHJ4	54	TGTGCGAGACCGGGAATCTACTATGGTAACTCCCTCTATGGTATGGACTACTGG	0	1	0	0	0	0	0	0	0	0	0	0	0	0	0	0	0	0	0	0	4	0.0002584	0	0	0	0	0	0	0	0	0	0	0	0
BA000347	4	IGHV1-31	IGHJ4	54	TGTGCAAGAGGGAGGGATTACTACGGTACTAGCTACGATGCTATGGACTACTGG	1	1	0	0	2	0.000894784	0	0	0	0	0	0	0	0	0	0	0	0	0	0	3	0.000172267	0	0	0	0	0	0	0	0	0	0	0	0
BA000350	4	IGHV1-31	IGHJ4	54	TGTGCAAGATATGGTAACCACGGGGGTTTGTATTACTATTCTATGGACTACTGG	0	1	0	0	0	0	0	0	0	0	0	0	0	0	0	0	0	0	0	0	0	0	0	0	0	0	0	0	0	0	4	0.000487021	0	0
BA000351	3	IGHV1-31	IGHJ4	54	TGTGCAAGACGGGCCTACTATGGATACGAGGTACACTATGCTATGGACTACTGG	1	1	0	0	0	0	2	0.000977605	0	0	0	0	0	0	0	0	0	0	0	0	0	0	1	8.00817e-06	0	0	0	0	0	0	0	0	0	0
BA000354	4	IGHV1-15	IGHJ4	54	TGTGCAAGATCGCGGGGCTACGGTATTAGCTACGTGAGGACTATGGACTACTGG	0	1	0	0	0	0	0	0	0	0	0	0	0	0	0	0	0	0	0	0	0	0	0	0	0	0	0	0	0	0	4	0.00154321	0	0
BA000355	4	IGHV1-47	IGHJ3	54	TGTGCAAGAGGGTATTACTACGGTAGTAGATCCTCCCCCTGGTTTGTTTACTGG	1	1	0	0	0	0	2	0.000188808	0	0	0	0	0	0	0	0	0	0	0	0	0	0	3	0.000164167	0	0	0	0	0	0	0	0	0	0
BA000356	3	IGHV5-12	IGHJ3	54	TGTGCAAGACGTGTCTACTCTGGTTACGACGACGGGACCGTTTTTGCTTACTGG	0	1	0	0	0	0	0	0	0	0	0	0	0	0	0	0	0	0	0	0	0	0	0	0	0	0	3	8.03845e-05	0	0	0	0	0	0
BA000357	4	IGHV5-12	IGHJ3	54	TGTGCAAGACCCCCTTATTACTACGGTAGTAACCTCGCCTGGTTTGCTTACTGG	0	1	0	0	0	0	0	0	0	0	0	0	0	0	0	0	0	0	0	0	0	0	0	0	0	0	0	0	0	0	4	0.000346195	0	0
BA000364	3	IGHV1-39	IGHJ2	54	TGTGCAAGACCTCATTATCACTACGTTAGTAGGGAACCTTACTTTGACTACCGG	2	1	0	0	1	0.000295574	1	2.09787e-06	0	0	0	0	0	0	0	0	0	0	0	0	3	0.000154133	0	0	0	0	0	0	0	0	0	0	0	0
BA000365	3	IGHV1-25	IGHJ4	54	TGTGCAAGACGGGCCTACTATAGATACGAGGTATACTATGCTATGGACTACCGG	0	1	0	0	0	0	0	0	0	0	0	0	0	0	0	0	0	0	0	0	0	0	3	0.000608621	0	0	0	0	0	0	0	0	0	0
BA000367	4	IGHV6-3	IGHJ4	54	TGTACCTCTGGCAACTACTTATATTTTCCATATTACTATGGTATGGACTACTGG	0	1	0	0	0	0	0	0	0	0	0	0	0	0	0	0	0	0	0	0	0	0	4	0.00144547	0	0	0	0	0	0	0	0	0	0
BA000370	3	IGHV8-8	IGHJ2	54	TGTGCCCGAATCGGGACTTATTACTACGGCAGTAGCCACTACTTTGACTACTGG	0	1	0	0	0	0	0	0	0	0	0	0	0	0	0	0	0	0	0	0	0	0	3	4.8049e-05	0	0	0	0	0	0	0	0	0	0
BA000371	3	IGHV8-8	IGHJ2	54	TGTGCTCGAATTGGGTACTACGGTAGTAGCTACGGGGGCTACTTTGACTACTGG	1	1	0	0	0	0	0	0	1	0.000890539	0	0	0	0	0	0	0	0	0	0	0	0	0	0	3	0.001139	0	0	0	0	0	0	0	0
BA000372	5	IGHV2-6	IGHJ4	54	CGTGCCAGAGCCCCCCATTACTACAGTACTACCTACGGCGCTATGGACTACTGG	1	1	0	0	0	0	0	0	0	0	0	0	4	0.000474424	0	0	0	0	0	0	0	0	0	0	0	0	0	0	1	9.32091e-06	0	0	0	0
BA000378	4	IGHV5-12	IGHJ4	54	TGTGCAAGAGATAGGGGCTACTATAGGTACGAATACTATGCTATGGACTACTGG	0	1	0	0	0	0	0	0	0	0	0	0	0	0	0	0	0	0	0	0	0	0	4	0.000192196	0	0	0	0	0	0	0	0	0	0
BA000381	3	IGHV1-69	IGHJ1	54	CGTACAAGAAGATCTTTTTACTACAGTAGTAGTTACTGGTACTTCGATGTCTGG	0	1	0	0	0	0	0	0	0	0	0	0	0	0	0	0	0	0	0	0	0	0	3	0.000300306	0	0	0	0	0	0	0	0	0	0
BA000384	3	IGHV1-26	IGHJ2	54	TGTACAAGAGAGGGTATCTACTATGGTAACTACTGGGGGTACTTTGACTGCTGG	1	1	2	0.000186985	0	0	0	0	0	0	0	0	0	0	0	0	0	0	2	0.000313651	0	0	0	0	0	0	0	0	0	0	0	0	0	0
BA000386	3	IGHV14-2	IGHJ4	54	TGTGCTAGACCTGGGCGGTCTATTACTACGGAAGTCTATGCTATGGCCTACTGG	1	1	0	0	1	0.00115543	0	0	0	0	0	0	0	0	0	0	0	0	0	0	2	0.000598401	0	0	0	0	0	0	0	0	0	0	0	0
BA000387	8	IGHV14-3	IGHJ4	54	TGTGCTAGACCTGGGCGGTCCATTAGTACGGAAGCCTATGCTATGGACTACTGG	1	1	0	0	1	0.000795363	0	0	0	0	0	0	0	0	0	0	0	0	0	0	7	0.000643734	0	0	0	0	0	0	0	0	0	0	0	0
BA000396	3	IGHV2-3	IGHJ4	54	TGTGCCATTTACTATAGGAACGACGTGGGTCATTACTATGCTATGGACTACTGG	0	1	0	0	0	0	0	0	0	0	0	0	0	0	0	0	0	0	0	0	0	0	3	0.000216221	0	0	0	0	0	0	0	0	0	0
BA000401	4	IGHV1-54	IGHJ4	54	TGTACAAGAGGGGGGAATTACTACGGTAATAGCCCCTATGTTATGGACTACTGG	1	1	0	0	0	0	2	0.000698589	0	0	0	0	0	0	0	0	0	0	0	0	0	0	3	0.000592604	0	0	0	0	0	0	0	0	0	0
BA000405	3	IGHV10-1	IGHJ1	54	TGTGTGAGAGACTATTACTACGGTAGTAGCTACTACTGGTACTTCGATGTCTGG	1	2	0	0	0	0	0	0	0	0	0	0	0	0	0	0	1	1.90336e-06	0	0	1	4.53334e-06	0	0	0	0	1	4.23076e-06	0	0	0	0	0	0
BA000406	4	IGHV5-17	IGHJ1	54	TGTGCAAGAGGAGGGAACTACGACGGTAGTAGTTACTGGTACTTCGACGTCTGG	1	1	0	0	0	0	0	0	0	0	0	0	4	0.000232486	0	0	0	0	0	0	0	0	0	0	0	0	0	0	1	0.000453618	0	0	0	0
BA000412	4	IGHV8-12	IGHJ1	54	TGCGCTCGAAGATGGAGGGGAGAGCCCAACAGGTTCGGGTACTTCGATGTCTGG	1	1	0	0	0	0	1	0.000788797	0	0	0	0	0	0	0	0	0	0	0	0	0	0	4	0.000404413	0	0	0	0	0	0	0	0	0	0
BA000416	3	IGHV5-6	IGHJ4	54	TGTGCAAGACATCCCTATTACTACGGTAGTAGCTACTATGCTATGGACTACTGG	3	0	1	1.94776e-06	0	0	0	0	1	2.14072e-06	0	0	0	0	1	2.2846e-06	0	0	0	0	0	0	0	0	0	0	0	0	0	0	0	0	0	0
BA000417	8	IGHV9-3	IGHJ1	54	TGTGCAAGATGGGATTATTACTACGGTAGTAGCTACTGGTACTTCGATGTCTGG	0	7	0	0	0	0	0	0	0	0	0	0	0	0	0	0	0	0	1	4.41762e-06	0	0	2	8.00817e-06	1	1.12773e-05	1	4.23076e-06	1	3.10697e-06	1	5.86772e-06	2	3.81399e-05
BA000420	3	IGHV1-22	IGHJ4	54	TGCACAAGAAGATGCTCCTACTATAGGTACGACGGCTATGCTATGGACTACTGG	1	1	3	0.0015251	0	0	0	0	0	0	0	0	0	0	0	0	0	0	1	0.000300398	0	0	0	0	0	0	0	0	0	0	0	0	0	0
BA000422	4	IGHV1-53	IGHJ4	54	TGTACAAGAGGGGGATTTTATGGTAACTACCCTTACTATGCTATGGACTGCTGG	1	1	0	0	1	0.0023216	0	0	0	0	0	0	0	0	0	0	0	0	0	0	4	0.0011424	0	0	0	0	0	0	0	0	0	0	0	0
BA000423	3	IGHV1-53	IGHJ4	54	TGTACAAGAAGGGCTTCTATCTATGATGGTTACTACTATGCTATGGACTACTGG	1	1	0	0	0	0	1	2.09787e-06	0	0	0	0	0	0	0	0	0	0	0	0	0	0	3	0.00054856	0	0	0	0	0	0	0	0	0	0
BA000433	3	IGHV5-15	IGHJ3	51	TGCGCAAGGGAAGGGGTTAAGCTGAGTGGGACCGCCTGGTTTCCTTACTGG	1	0	0	0	0	0	3	0.000220276	0	0	0	0	0	0	0	0	0	0	0	0	0	0	0	0	0	0	0	0	0	0	0	0	0	0
BA000435	3	IGHV1-84	IGHJ1	51	TGTGCAAGGGATCATTACTACGGTAGTAGCAGCTGGTACTTCGATGTCTGG	1	1	0	0	0	0	0	0	0	0	2	6.08812e-06	0	0	0	0	0	0	0	0	0	0	0	0	0	0	2	0.000165	0	0	0	0	0	0
BA000436	3	IGHV1-12	IGHJ4	51	TGTGCAAGATCGAAGGAACTGGGACGTTATTACTATACTATGGACTACTGG	0	1	0	0	0	0	0	0	0	0	0	0	0	0	0	0	0	0	0	0	0	0	0	0	0	0	0	0	3	6.52464e-05	0	0	0	0
BA000440	3	IGHV3-6	IGHJ2	51	TGTGCAAGAGAGTACTACGGTAGTAGCTACGTGGACTGCTTTGACTACTGG	0	1	0	0	0	0	0	0	0	0	0	0	0	0	0	0	0	0	0	0	3	0.0002312	0	0	0	0	0	0	0	0	0	0	0	0
BA000441	5	IGHV3-6	IGHJ2	51	TGTGCAAGACATCTGGAGAAGTATGGTAACTACGACTACTTTGGCTACTGG	0	1	0	0	0	0	0	0	0	0	0	0	0	0	0	0	0	0	5	6.18467e-05	0	0	0	0	0	0	0	0	0	0	0	0	0	0
BA000444	3	IGHV3-6	IGHJ2	51	TGTGCAAGAGAGGATGAGGGTTACGACAGGGTGGACTACTTTGACTACTGG	0	1	0	0	0	0	0	0	0	0	0	0	0	0	0	0	0	0	0	0	0	0	3	0.000144147	0	0	0	0	0	0	0	0	0	0
BA000445	5	IGHV3-6	IGHJ2	51	TGTGCAAGAGGGGACTATAGGTACGAAAGGGGGTACTACTTTGACTACTGG	1	1	2	0.000432403	0	0	0	0	0	0	0	0	0	0	0	0	0	0	4	0.000366663	0	0	0	0	0	0	0	0	0	0	0	0	0	0
BA000446	3	IGHV3-6	IGHJ2	51	TGTGCAAGAGAGTATTCCTACGGTAGTAGCCCTTACTACTTTGACTACTGG	1	0	3	0.000625231	0	0	0	0	0	0	0	0	0	0	0	0	0	0	0	0	0	0	0	0	0	0	0	0	0	0	0	0	0	0
BA000447	3	IGHV3-6	IGHJ2	51	TGTGCAAGAGCCCCTTCCCTATTACTTTCCCGGGACTACCTTGACTACTGG	1	1	0	0	2	0.000206902	0	0	0	0	0	0	0	0	0	0	0	0	0	0	2	0.000276534	0	0	0	0	0	0	0	0	0	0	0	0
BA000448	3	IGHV3-6	IGHJ2	51	TGTGCAAGAGAGGGGATCTACTATGGTAACTACGACTACTTTGACTACTGG	1	1	2	0.000915448	0	0	0	0	0	0	0	0	0	0	0	0	0	0	1	0.000265057	0	0	0	0	0	0	0	0	0	0	0	0	0	0
BA000450	3	IGHV3-6	IGHJ2	51	TGTGCAAGAGAGGGCGACTACGGTAGTAGCTACGACTACTTTGACTACTGG	0	1	0	0	0	0	0	0	0	0	0	0	0	0	0	0	0	0	0	0	0	0	3	7.20735e-05	0	0	0	0	0	0	0	0	0	0
BA000455	5	IGHV1-50	IGHJ1	51	TGTGCAAGAAGGAATTACTACGGTAGTAGCTACTGGTATTTCGATGTCTGG	1	2	0	0	0	0	2	0.00330414	0	0	0	0	0	0	0	0	0	0	0	0	0	0	2	0.00168572	0	0	0	0	0	0	0	0	2	1.63457e-05
BA000456	4	IGHV1-83	IGHJ4	51	TGTGCAGGAAGGGCTTCCTATGATGGTTACTACTGGGTTGTGGACTACTGG	1	1	0	0	0	0	1	0.0011832	0	0	0	0	0	0	0	0	0	0	0	0	0	0	4	8.00817e-05	0	0	0	0	0	0	0	0	0	0
BA000459	3	IGHV7-1	IGHJ4	51	TGTGCAAGAGATGCCCCCTATAGGTACGACGAGGTTGCTATGGACTACTGG	0	1	0	0	0	0	0	0	0	0	0	0	0	0	0	0	0	0	0	0	0	0	0	0	3	8.45795e-05	0	0	0	0	0	0	0	0
BA000461	5	IGHV7-1	IGHJ4	51	TGTGCAAGAGATATCTACGATGGTTACCTGTTTCGGGCTATGGACTACTGG	0	1	0	0	0	0	0	0	0	0	0	0	0	0	0	0	0	0	0	0	0	0	0	0	0	0	0	0	0	0	5	0.000240576	0	0
BA000466	3	IGHV9-3	IGHJ4	51	TGTGCAAGAGGGGGGGGATGGTTACTACGCGAGTATGCTATGGACTACTGG	0	1	0	0	0	0	0	0	0	0	0	0	0	0	0	0	0	0	0	0	0	0	0	0	3	0.000101495	0	0	0	0	0	0	0	0
BA000467	3	IGHV9-3	IGHJ4	51	TGTGCAAGACGATACTACGGTAGTAGCTACTACTATGCTATGGACTACTGG	1	1	1	1.94776e-06	0	0	0	0	0	0	0	0	0	0	0	0	0	0	2	2.65057e-05	0	0	0	0	0	0	0	0	0	0	0	0	0	0
BA000470	3	IGHV9-3	IGHJ4	51	TGTGCAAGAGGGGATTATTACCACGGTAGTATCTATGCTATGGACTACTGG	1	0	3	9.73881e-06	0	0	0	0	0	0	0	0	0	0	0	0	0	0	0	0	0	0	0	0	0	0	0	0	0	0	0	0	0	0
BA000474	3	IGHV9-3	IGHJ4	51	TGTGCAAGACGCTACTATAGTTACGACGAAAGAGGTGCTATGGACTACTGG	0	1	0	0	0	0	0	0	0	0	0	0	0	0	0	0	0	0	0	0	0	0	3	0.000132135	0	0	0	0	0	0	0	0	0	0
BA000481	4	IGHV1-31	IGHJ4	51	TGTGCAAGAGATTACCACGGTAGTAGCCTTTACTATGCTATGGACTACTGG	0	1	0	0	0	0	0	0	0	0	0	0	0	0	0	0	0	0	0	0	0	0	4	0.000260265	0	0	0	0	0	0	0	0	0	0
BA000486	6	IGHV7-2	IGHJ4	51	TGTGTAAGAGATGATGGTAACTACGTCCCTTACTATGCTATGGACTACCGG	1	1	0	0	0	0	0	0	0	0	2	0.00226072	0	0	0	0	0	0	0	0	0	0	0	0	0	0	4	0.000169231	0	0	0	0	0	0
BA000489	3	IGHV3-6	IGHJ1	51	TGTGCAAGACGGGGCTATGATGGTTATCGTAAGTGGTACTTCGATGTCTGG	1	1	0	0	3	0.000163909	0	0	0	0	0	0	0	0	0	0	0	0	0	0	1	2.26667e-05	0	0	0	0	0	0	0	0	0	0	0	0
BA000491	15	IGHV3-6	IGHJ1	51	TGTGCAAGAGATAGGTACTACGGTAGTAGCTACTGGTACTTCGATGTCTGG	2	3	2	0.00124072	2	0.00124141	0	0	0	0	0	0	0	0	0	0	0	0	6	0.00153292	5	0.000480534	3	0.000148151	0	0	0	0	0	0	0	0	0	0
BA000506	3	IGHV1-26	IGHJ4	51	CGTGCAAGAGGAGGGAATGGTTACTACGATTACTATGCTATGGACTACTGG	0	1	0	0	0	0	0	0	0	0	0	0	0	0	0	0	0	0	0	0	3	1.81334e-05	0	0	0	0	0	0	0	0	0	0	0	0
BA000508	3	IGHV3-5	IGHJ4	51	TGTGCACGAGAGTCTTATGGTAGCCCATATTACTATGCTATGGACTACAGG	1	1	0	0	0	0	0	0	2	0.00129942	0	0	0	0	0	0	0	0	0	0	0	0	0	0	2	0.000546947	0	0	0	0	0	0	0	0
BA000511	3	IGHV1-9	IGHJ4	51	TGTGCAAGACGAGGGGCTAGGGGTAACTACGGCTATGCTATGGACTACTGG	0	1	0	0	0	0	0	0	0	0	0	0	0	0	0	0	0	0	3	0.00102047	0	0	0	0	0	0	0	0	0	0	0	0	0	0
BA000512	4	IGHV1-9	IGHJ4	51	TGTGCAAGATCAAGGAGCTCGGGCTACCCTTACTATGCTATGGACTACTGG	0	1	0	0	0	0	0	0	0	0	0	0	0	0	0	0	0	0	0	0	4	7.70667e-05	0	0	0	0	0	0	0	0	0	0	0	0
BA000519	3	IGHV1-9	IGHJ4	51	TGTGCAAGAAAGTACTATAGGTACGACGTTTTCTATGCTATGGACTACTGG	0	1	0	0	0	0	0	0	0	0	0	0	0	0	0	0	0	0	0	0	0	0	0	0	0	0	0	0	0	0	3	0.00156081	0	0
BA000520	5	IGHV2-9	IGHJ1	51	TGTGCCAGAGATCGCCCCTCTACTTCCTCCGACTGGTTCTTCGGTGTCTGG	1	1	2	0.00115892	0	0	0	0	0	0	0	0	0	0	0	0	0	0	5	0.00169637	0	0	0	0	0	0	0	0	0	0	0	0	0	0
BA000522	4	IGHV2-9	IGHJ1	51	TGTGCCAGAGAAGGAGTGCTGGGACGAGGGTACCGGTACTTCGATGTCTGG	1	1	0	0	1	7.79241e-05	0	0	0	0	0	0	0	0	0	0	0	0	0	0	4	0.000167734	0	0	0	0	0	0	0	0	0	0	0	0
BA000527	4	IGHV1-9	IGHJ2	51	TGTGCAAGAAGAGGGGCCTACTATGGAAATTACGGGAGATTTGACTACTGG	1	1	0	0	0	0	0	0	0	0	1	8.52337e-05	0	0	0	0	0	0	0	0	0	0	0	0	0	0	4	0.000676922	0	0	0	0	0	0
BA000528	3	IGHV1-9	IGHJ2	51	TGTGCAAGAGAGGGCCATTACTACGGCTACAGGGGCTACTTTGACTACTGG	1	0	3	0.000222045	0	0	0	0	0	0	0	0	0	0	0	0	0	0	0	0	0	0	0	0	0	0	0	0	0	0	0	0	0	0
BA000529	5	IGHV1-9	IGHJ2	51	TGTGCAAGAGGGGGGTATTACTACGGTAGGGGGGCTCTTTTTGACTACTGG	1	0	0	0	5	0.000110169	0	0	0	0	0	0	0	0	0	0	0	0	0	0	0	0	0	0	0	0	0	0	0	0	0	0	0	0
BA000531	5	IGHV8-8	IGHJ1	51	TGTGCTCGAAGAGACTACGGTAGTAGCTACGACTGGTACTTCGATGTCTGG	1	1	3	9.73881e-06	0	0	0	0	0	0	0	0	0	0	0	0	0	0	2	0.00123252	0	0	0	0	0	0	0	0	0	0	0	0	0	0
BA000533	3	IGHV2-5	IGHJ4	51	TGTGCCAAAAATTTGGGCGGTAACTACGATCTTTATGCTATGGACTACTGG	0	1	0	0	0	0	0	0	0	0	0	0	0	0	0	0	0	0	3	6.18467e-05	0	0	0	0	0	0	0	0	0	0	0	0	0	0
BA000538	5	IGHV10-1	IGHJ3	51	TGTGTGAGAGAGGGCGTCTACTATGGTAACTACCCCTGGTTTGCTTACTGG	0	1	0	0	0	0	0	0	0	0	0	0	0	0	0	0	0	0	0	0	0	0	0	0	0	0	0	0	5	0.0008917	0	0	0	0
BA000543	3	IGHV5-17	IGHJ4	51	TGTGCGAGGCGTCATGGTTACGACGGCCCTTACTATGCTATGGACTACTGG	1	1	0	0	0	0	0	0	3	0.00105323	0	0	0	0	0	0	0	0	0	0	0	0	0	0	1	0.00200735	0	0	0	0	0	0	0	0
BA000545	3	IGHV5-17	IGHJ4	51	TGTGCAAGAGAGAACTATAGGTACGGCCGTTACTATGCTGTGGACTACTGG	1	1	0	0	0	0	0	0	0	0	1	0.00184876	0	0	0	0	0	0	0	0	0	0	0	0	0	0	3	0.000181923	0	0	0	0	0	0
BA000546	3	IGHV5-17	IGHJ4	51	TGTGCAAGCTCCGCCTACTTTGGTTACTACGGGTATGCCATGGACTACTGG	0	1	0	0	0	0	0	0	0	0	0	0	0	0	0	0	0	0	0	0	0	0	0	0	0	0	0	0	0	0	3	0.000269915	0	0
BA000549	4	IGHV1-53	IGHJ4	51	TGTGCAAGCCTTGAATTCATTACTACGGCCTACTATGCTATGGACTACTGG	0	1	0	0	0	0	0	0	0	0	0	0	0	0	0	0	0	0	0	0	0	0	0	0	0	0	4	5.92307e-05	0	0	0	0	0	0
BA000553	4	IGHV7-1	IGHJ1	51	TGTGCAAGGGATGCCCAGTATGGTAACTACGAGGGGTACTTCGATGTCTGG	1	1	1	0.000196724	0	0	0	0	0	0	0	0	0	0	0	0	0	0	4	7.50996e-05	0	0	0	0	0	0	0	0	0	0	0	0	0	0
BA000554	7	IGHV7-1	IGHJ1	51	TGTGCAAGAGATTACTACGGTAGTAGCTACTACCGGTACTTCGATGTCTGG	3	3	1	0.000223993	1	7.52371e-05	2	0.000362931	0	0	0	0	0	0	0	0	0	0	1	0.000136946	0	0	1	4.00408e-06	0	0	3	6.34614e-05	0	0	0	0	0	0
BA000558	4	IGHV1-59	IGHJ1	51	TGTGCAAGATCGGCTAGGTATGGTAACTACGGGTGGTACTTCGATGTCTGG	1	1	0	0	0	0	0	0	0	0	0	0	4	0.00387666	0	0	0	0	0	0	0	0	0	0	0	0	0	0	1	0.000708389	0	0	0	0
BA000561	4	IGHV5-12	IGHJ4	51	TGTTCAAGAGGTGATTACTACGGTAGTACCTACGGGGCTATGGACTACTGG	1	1	0	0	0	0	2	0.00030419	0	0	0	0	0	0	0	0	0	0	0	0	0	0	2	0.000124127	0	0	0	0	0	0	0	0	0	0
BA000562	4	IGHV5-12	IGHJ4	51	TGTACAAGACAGGATTATGGTAACTACGGGTACTATGCTATGGACTACTGG	1	1	0	0	0	0	0	0	0	0	1	0.000121762	0	0	0	0	0	0	0	0	0	0	0	0	0	0	4	0.000262307	0	0	0	0	0	0
BA000565	3	IGHV5-12	IGHJ4	51	TGTGCAAGACATGGTTATTACTACGGTAGTAGGTATTCTATGGACTACTGG	1	1	0	0	0	0	0	0	1	2.14072e-06	0	0	0	0	0	0	0	0	0	0	0	0	0	0	2	0.000270654	0	0	0	0	0	0	0	0
BA000567	3	IGHV5-12	IGHJ4	51	TGTGCAGTCCATTACTACGGCTACCGTATTGGCTATGCTATGAACTACTGG	1	1	0	0	0	0	0	0	0	0	0	0	2	0.000814648	0	0	0	0	0	0	0	0	0	0	0	0	0	0	2	9.9423e-05	0	0	0	0
BA000571	4	IGHV3-8	IGHJ2	51	TGTGCAAGATACAGCTACTATGGTAACTACGGGTACTACTTTGACTACTGG	1	1	0	0	0	0	0	0	1	0.00130798	0	0	0	0	0	0	0	0	0	0	0	0	0	0	4	8.45795e-05	0	0	0	0	0	0	0	0
BA000573	3	IGHV9-3	IGHJ1	51	TGTGCAAGATGGGATGGTTACTACGTACCTTACTGGTACTTCGATGTCTGG	1	0	0	0	0	0	0	0	3	1.92665e-05	0	0	0	0	0	0	0	0	0	0	0	0	0	0	0	0	0	0	0	0	0	0	0	0
BA000574	4	IGHV9-3	IGHJ1	51	TGTGCAAGATGGGGGTACTATGGTCTTAGCTACTGGTACTTCGATGTCTGG	1	1	0	0	0	0	1	0.000931452	0	0	0	0	0	0	0	0	0	0	0	0	0	0	4	0.000720735	0	0	0	0	0	0	0	0	0	0
BA000575	7	IGHV9-3	IGHJ1	51	TGTGCAAGAGGGGATTACTACGGTAATTACTACGGTTACTTCGATATCTGG	1	1	0	0	0	0	0	0	0	0	2	0.00462088	0	0	0	0	0	0	0	0	0	0	0	0	0	0	7	0.00235653	0	0	0	0	0	0
BA000576	3	IGHV9-3	IGHJ1	51	TGTGCAAGAAGATATTACTACGGTAGTAGTAACTGGTACTTCGATGTCTGG	1	1	0	0	3	0.000892097	0	0	0	0	0	0	0	0	0	0	0	0	0	0	2	0.0031144	0	0	0	0	0	0	0	0	0	0	0	0
BA000583	8	IGHV14-3	IGHJ1	51	TGTGCTAGATCCCTCTACTATGAGGAAGTCTACTGGTACTTCGATGTCTGG	1	1	0	0	0	0	1	0.000969214	0	0	0	0	0	0	0	0	0	0	0	0	0	0	8	0.000848866	0	0	0	0	0	0	0	0	0	0
BA000586	5	IGHV3-8	IGHJ4	51	TGTGCAAGATGGGGCTACGGTAGTAGCTACGGGTATGCTATGGACTACTGG	0	2	0	0	0	0	0	0	0	0	0	0	0	0	0	0	0	0	0	0	4	1.81334e-05	0	0	1	5.63863e-06	0	0	0	0	0	0	0	0
BA000588	4	IGHV3-8	IGHJ4	51	TGTGCAAGACATATCTTCAACGGTAGCAGCTACGGCGCTATGGACTATTGG	1	1	0	0	0	0	4	3.98594e-05	0	0	0	0	0	0	0	0	0	0	0	0	0	0	1	2.80286e-05	0	0	0	0	0	0	0	0	0	0
BA000589	3	IGHV3-8	IGHJ4	51	TGTGCAAGATATAGTTTTTACGCTGGTAGCTACGGCGCTATGGACTACTGG	1	1	0	0	0	0	2	8.39146e-06	0	0	0	0	0	0	0	0	0	0	0	0	0	0	1	1.60163e-05	0	0	0	0	0	0	0	0	0	0
BA000590	3	IGHV3-8	IGHJ4	51	TGTGCAAGAGAGCGGGATGGTAACTACGTAGACTATGCTATGGACTACTGG	0	1	0	0	0	0	0	0	0	0	0	0	0	0	0	0	0	0	0	0	3	4.08e-05	0	0	0	0	0	0	0	0	0	0	0	0
BA000594	3	IGHV2-6	IGHJ4	51	TGTGCCAGAGATGAGGAATATGGTAACTTCAACTATGCTATGGACTCCTGG	1	1	0	0	0	0	0	0	0	0	0	0	0	0	0	0	2	0.000447288	0	0	0	0	0	0	0	0	0	0	0	0	0	0	2	0.000179802
BA000596	3	IGHV2-6	IGHJ4	51	TGTGCCAGACAGTACTATAGGTACGACGTGGGGTATGCTATGGACTACTGG	0	1	0	0	0	0	0	0	0	0	0	0	0	0	0	0	0	0	0	0	0	0	0	0	0	0	0	0	0	0	3	0.00172511	0	0
BA000597	4	IGHV2-6	IGHJ4	51	TGTGCCAGAGATCAGGAAGCTATCCCATATTACTATGCTATGGACTACTGG	1	1	0	0	0	0	0	0	0	0	0	0	1	1.89013e-06	0	0	0	0	0	0	0	0	0	0	0	0	0	0	3	0.000285841	0	0	0	0
BA000599	3	IGHV2-6	IGHJ4	51	TGTGCCAGAGATGAGGAGTATGGTAACTACAAATATGTTATGGACTACTGG	1	0	0	0	0	0	0	0	0	0	0	0	0	0	0	0	3	0.00152839	0	0	0	0	0	0	0	0	0	0	0	0	0	0	0	0
BA000600	3	IGHV5-15	IGHJ4	51	TGTGCAAGGGCCGATTACTACGGTAGTAGCTACGATGCTATGGACTACTGG	1	1	0	0	0	0	0	0	0	0	0	0	0	0	0	0	1	0.00115153	0	0	0	0	0	0	2	0.000214268	0	0	0	0	0	0	0	0
BA000601	3	IGHV5-15	IGHJ4	51	TGTGCAAGGGCCCTGATCTACTATGGTAACCCTTATGCTATAGACTACTGG	0	1	0	0	0	0	0	0	0	0	0	0	0	0	0	0	0	0	0	0	3	5.44001e-05	0	0	0	0	0	0	0	0	0	0	0	0
BA000605	3	IGHV9-2	IGHJ4	51	TGTACTAGAGGGGGTTCCTACTATAGGTACGACGATGCTATGGACTACTGG	1	1	0	0	0	0	0	0	3	0.00391323	0	0	0	0	0	0	0	0	0	0	0	0	0	0	1	0.00419514	0	0	0	0	0	0	0	0
BA000606	3	IGHV2-9	IGHJ4	51	TGTGCCAGAGATCGGTTTATTACGGTAGCCTCCTATGCTATGGACTACTGG	1	1	0	0	0	0	0	0	0	0	0	0	2	0.000349675	0	0	0	0	0	0	0	0	0	0	0	0	0	0	1	5.59255e-05	0	0	0	0
BA000608	3	IGHV2-9	IGHJ4	51	TGTGCCAGAGACCTTTATTACTACGGTAGTAGCTACGCTATGGACTACTGG	0	2	0	0	0	0	0	0	0	0	0	0	0	0	0	0	0	0	1	4.41762e-06	0	0	0	0	2	4.51091e-05	0	0	0	0	0	0	0	0
BA000609	3	IGHV2-9	IGHJ4	51	TGTGCCAGAGATCATTGCTACGGTAGTAGCTCCTATGCTATGGACTGCTGG	1	0	0	0	0	0	0	0	3	0.000203368	0	0	0	0	0	0	0	0	0	0	0	0	0	0	0	0	0	0	0	0	0	0	0	0
BA000610	3	IGHV2-9	IGHJ4	51	TGTGCCAAACAGAGATGGTTACTACCTTATTACTATGCTATTGACTACTGG	1	0	0	0	0	0	0	0	0	0	0	0	0	0	0	0	3	7.61342e-06	0	0	0	0	0	0	0	0	0	0	0	0	0	0	0	0
BA000612	3	IGHV2-9	IGHJ4	51	TGTGCCAGAGATTACTACGGTAGTAGCTATTACTATGCTATGGACTACTGG	3	1	0	0	0	0	0	0	1	6.42215e-06	0	0	1	7.74955e-05	0	0	1	0.000709952	0	0	0	0	0	0	0	0	0	0	1	9.63161e-05	0	0	0	0
BA000615	3	IGHV2-9	IGHJ4	51	TGTGCCAGAGGGGGCTACTATAGGTACGACGGCTATGCTATGGACTACTGG	0	1	0	0	0	0	0	0	0	0	0	0	0	0	0	0	0	0	0	0	0	0	0	0	0	0	0	0	3	0.000118065	0	0	0	0
BA000617	3	IGHV2-9	IGHJ4	51	TGTGCCGGAGGAGAGGGAAAATTACGGCGGGACTATGTTATGGACCACTGG	1	1	0	0	0	0	0	0	0	0	0	0	0	0	0	0	1	0.000534843	0	0	0	0	0	0	0	0	0	0	0	0	0	0	2	0.000234288
BA000620	4	IGHV1-5	IGHJ1	51	TGTACAAGATGGGGTAACGTACGAGAGAGCTACTGGTACTTCGATGTCTGG	0	2	0	0	0	0	0	0	0	0	0	0	0	0	0	0	0	0	0	0	0	0	0	0	0	0	0	0	4	0.00113094	0	0	1	2.72428e-05
BA000624	3	IGHV2-6-8	IGHJ4	51	TGTGCCAAACACGCTTGCGATTACGACGTCGACCACGCTATGGACTACTGG	0	1	0	0	0	0	0	0	0	0	0	0	0	0	0	0	0	0	0	0	0	0	0	0	0	0	0	0	3	1.24279e-05	0	0	0	0
BA000625	4	IGHV2-6-8	IGHJ4	51	TGTGCCAGAGATGAGGAGTATGCTAACTACAACTATGCTATGGACTACTGG	0	1	0	0	0	0	0	0	0	0	0	0	0	0	0	0	0	0	0	0	0	0	0	0	0	0	0	0	0	0	0	0	4	0.000533958
BA000626	7	IGHV9-4	IGHJ3	51	TGTGCGAGAGGGGCTAAGGGGAGGTACGACGTCGTGGGGTTTGCTTACTGG	1	1	0	0	0	0	0	0	2	0.0041637	0	0	0	0	0	0	0	0	0	0	0	0	0	0	6	0.00129689	0	0	0	0	0	0	0	0
BA000629	3	IGHV1-14	IGHJ4	51	TGTGCAAGAGGCTACTATGGTGACTACGGTTTTTATGCTATGGACTACTGG	1	1	0	0	0	0	0	0	0	0	1	2.02937e-06	0	0	0	0	0	0	0	0	0	0	0	0	0	0	2	2.11538e-05	0	0	0	0	0	0
BA000636	3	IGHV1-52	IGHJ1	51	TGTGCAAGAGGGGTTTACTACGGTGCTACCCACTGGTTCTTCGATGCCTGG	1	1	0	0	1	0.000502476	0	0	0	0	0	0	0	0	0	0	0	0	0	0	3	3.17334e-05	0	0	0	0	0	0	0	0	0	0	0	0
BA000642	3	IGHV5-9	IGHJ3	51	TGTGCAAGAGAGGCCCAATTCATTACTACGGCTTCGGGGTTTGCTTACTGG	0	1	0	0	0	0	0	0	0	0	0	0	0	0	0	0	0	0	3	2.65057e-05	0	0	0	0	0	0	0	0	0	0	0	0	0	0
BA000651	3	IGHV1-26	IGHJ2	51	TGTTCAAGATCGATTTATGGTTACTACCACAGTGATATATTTGACCACTGG	0	1	0	0	0	0	0	0	0	0	0	0	0	0	0	0	0	0	0	0	0	0	0	0	0	0	3	8.46153e-05	0	0	0	0	0	0
BA000657	3	IGHV1-12	IGHJ2	51	TGCGCAAGATCGGGAAACTACGGTACTAGCTACGACTACTTTGACTACTGG	0	1	0	0	0	0	0	0	0	0	0	0	0	0	0	0	0	0	0	0	0	0	0	0	0	0	0	0	0	0	0	0	3	0.000343259
BA000658	5	IGHV1-12	IGHJ2	51	TGCGAAAGAGGGGAGGATTACTACGGTAGTAGCTACTACTTTGACTACTGG	1	1	0	0	3	0.000497102	0	0	0	0	0	0	0	0	0	0	0	0	0	0	4	0.000729867	0	0	0	0	0	0	0	0	0	0	0	0
BA000661	3	IGHV9-1	IGHJ1	51	TGTGCAAGACGGGGTTACTACGGTAGTAGCTACTGGTTTCTCGGTGTCTGG	1	1	0	0	0	0	3	0.000423769	0	0	0	0	0	0	0	0	0	0	0	0	0	0	1	0.000120123	0	0	0	0	0	0	0	0	0	0
BA000667	3	IGHV5-12	IGHJ1	51	TGTGCAAGACAGAGGGGAATTACTACGATAAACTGGTTCTTCGATGTCTGG	0	1	0	0	0	0	0	0	0	0	0	0	0	0	0	0	0	0	0	0	3	0.000548534	0	0	0	0	0	0	0	0	0	0	0	0
BA000671	4	IGHV8-12	IGHJ3	51	TGTGCTCGAAGGAGGGTTTACTACGGTAGTAGGTACGGGTTTGCCTACTGG	1	1	0	0	0	0	0	0	0	0	0	0	1	3.21323e-05	0	0	0	0	0	0	0	0	0	0	0	0	0	0	4	0.000608966	0	0	0	0
BA000677	3	IGHV4-2	IGHJ4	51	TGTGCAAGACAGGGGGAGTATGGTCGATATTACTATGCTATGGACTCCTGG	1	1	0	0	2	0.000636828	0	0	0	0	0	0	0	0	0	0	0	0	0	0	2	0.000988268	0	0	0	0	0	0	0	0	0	0	0	0
BA000679	3	IGHV4-2	IGHJ4	51	CGTGCAAGACGCCGCTATAGGTACGACGTAAACTATGCTATGGACTACTGG	0	1	0	0	0	0	0	0	0	0	0	0	0	0	0	0	0	0	0	0	0	0	0	0	0	0	0	0	3	0.000295162	0	0	0	0
BA000682	3	IGHV3-6	IGHJ3	51	TGTGTAAGATCGAGGGGGTCAGCTAACTGGGCTTCCTGGTTTGCTTACTGG	1	1	0	0	1	0.000155848	0	0	0	0	0	0	0	0	0	0	0	0	0	0	3	0.000997334	0	0	0	0	0	0	0	0	0	0	0	0
BA000683	4	IGHV3-6	IGHJ3	51	TGTGCAAGAACGACATACTATGATTACGACGGAGTCTGGTTTGCTTACTGG	1	1	3	3.89552e-05	0	0	0	0	0	0	0	0	0	0	0	0	0	0	2	2.65057e-05	0	0	0	0	0	0	0	0	0	0	0	0	0	0
BA000684	3	IGHV3-6	IGHJ3	51	TGTGCAAGAGAAGATTACTACGGTAGTAGGAGGTACTGGCTTGCTTACTGG	1	1	0	0	0	0	0	0	0	0	0	0	3	0.000655877	0	0	0	0	0	0	0	0	0	0	0	0	0	0	1	0.00061518	0	0	0	0
BA000686	3	IGHV3-1	IGHJ3	51	TGTGTAAGATCGAGGGGGTCAACTAACTGGGCTTCCTGGTTTGCTTACTGG	1	1	0	0	1	2.68704e-06	0	0	0	0	0	0	0	0	0	0	0	0	0	0	2	2.26667e-05	0	0	0	0	0	0	0	0	0	0	0	0
BA000689	3	IGHV3-6	IGHJ4	51	TGTGCAAGAGATAGTGGTTACTACTTTTATTACTGTGCTATGGACTACTGG	1	1	0	0	0	0	0	0	0	0	0	0	0	0	0	0	1	7.61342e-06	0	0	0	0	0	0	0	0	0	0	0	0	0	0	3	2.72428e-05
BA000699	4	IGHV3-6	IGHJ4	51	TGTACAAGATGGAGGTACGACGTGGGTTATTACTATGCTATGGACTACTGG	0	1	0	0	0	0	0	0	0	0	0	0	0	0	0	0	0	0	0	0	0	0	4	4.00408e-05	0	0	0	0	0	0	0	0	0	0
BA000700	4	IGHV3-6	IGHJ4	51	TGTGCAAGAGGGGGTTATGTTTACGGCGGGAGGCGTGCTATGGACTACTGG	1	1	0	0	0	0	0	0	0	0	0	0	0	0	1	0.000148499	0	0	0	0	0	0	0	0	0	0	0	0	0	0	3	4.1074e-05	0	0
BA000710	3	IGHV1-67	IGHJ4	51	TGTGTAAGAGGGGGCTATAGGTACCCTTATTACTATGTTATGGACTACTGG	1	1	0	0	0	0	0	0	0	0	0	0	0	0	0	0	3	0.000751825	0	0	0	0	0	0	0	0	0	0	0	0	0	0	1	0.000158008
BA000711	4	IGHV1-67	IGHJ4	51	TGTGCAAGAATGGCCTACTATGGTGACTACCTCTATGTTATGGACTACTGG	1	1	2	0.000679769	0	0	0	0	0	0	0	0	0	0	0	0	0	0	3	0.00138272	0	0	0	0	0	0	0	0	0	0	0	0	0	0
BA000712	3	IGHV1-67	IGHJ4	51	TGTGCAAGACGGGCCTGTGGTAACTACGGGGACTATGCTATGGACTACTGG	1	1	0	0	0	0	2	0.000419573	0	0	0	0	0	0	0	0	0	0	0	0	0	0	2	6.80694e-05	0	0	0	0	0	0	0	0	0	0
BA000714	4	IGHV1-67	IGHJ4	51	TGTGCAAGAGGGCACTACGGTAGTAGCGTATACTATGCTATGGACTACTGG	0	1	0	0	0	0	0	0	0	0	0	0	0	0	0	0	0	0	0	0	0	0	4	7.20735e-05	0	0	0	0	0	0	0	0	0	0
BA000715	3	IGHV1-67	IGHJ4	51	TGTGCAAGAGGGGGCTGGGACGGGGTACATTACTATGCTATGGACTACTGG	0	1	0	0	0	0	0	0	0	0	0	0	0	0	0	0	0	0	0	0	0	0	0	0	0	0	3	7.1923e-05	0	0	0	0	0	0
BA000720	5	IGHV9-4	IGHJ4	51	TGTGCGAGAAGGGATTACTACGGTAGTAGCTACTATCCTATGGACTACTGG	1	1	0	0	0	0	1	2.09787e-06	0	0	0	0	0	0	0	0	0	0	0	0	0	0	4	0.0001962	0	0	0	0	0	0	0	0	0	0
BA000721	8	IGHV1-18	IGHJ1	51	TGTGCAAGATTGGGGGGGGGATTACGACGTCCTTGGTATTCCGATGTCTGG	1	2	0	0	0	0	0	0	0	0	0	0	5	0.00489545	0	0	0	0	0	0	0	0	0	0	0	0	0	0	7	0.00259121	1	2.34709e-05	0	0
BA000722	3	IGHV1-18	IGHJ1	51	TGTGCAAGAGGGAATTACTACGGCAATAGCTACTGGTACTTCGATGTCTGG	0	2	0	0	0	0	0	0	0	0	0	0	0	0	0	0	0	0	1	4.41762e-06	0	0	2	8.00817e-06	0	0	0	0	0	0	0	0	0	0
BA000723	3	IGHV1-18	IGHJ1	51	TGTGCAAGAAGCAACTACGGTAGTAGGTACCACTGGTACTTCGATGTCTGG	1	1	0	0	1	0.000483667	0	0	0	0	0	0	0	0	0	0	0	0	0	0	3	0.000412534	0	0	0	0	0	0	0	0	0	0	0	0
BA000725	3	IGHV8-12	IGHJ4	51	TGTGCCCTTTTCCAGAGAGGGGGGGGATGGCAGCGGGCTATGGACTACTGG	1	0	0	0	0	0	0	0	0	0	0	0	0	0	0	0	3	0.000173205	0	0	0	0	0	0	0	0	0	0	0	0	0	0	0	0
BA000731	3	IGHV5-6	IGHJ4	51	TGTGCAAGACACAAAGATTACTACGGCACCCTCTATGCTATGGACTACGGG	0	1	0	0	0	0	0	0	0	0	0	0	0	0	0	0	0	0	0	0	0	0	3	1.20123e-05	0	0	0	0	0	0	0	0	0	0
BA000732	3	IGHV5-6	IGHJ4	51	TGTGCAAGAGGTGATTACTACGGTAGTAGTTATGGGGCTATGGACTACTGG	1	1	0	0	0	0	1	2.09787e-06	0	0	0	0	0	0	0	0	0	0	0	0	0	0	2	0.000100102	0	0	0	0	0	0	0	0	0	0
BA000735	5	IGHV4-2	IGHJ1	51	TGTGCAAGAGAGGAGGACGGTAGCAACCTCTACTGGTACTTCGATGTCTGG	2	2	0	0	2	0.000478293	0	0	0	0	0	0	0	0	0	0	1	1.90336e-06	1	4.41762e-06	2	0.000145067	0	0	0	0	0	0	0	0	0	0	0	0
BA000736	3	IGHV4-2	IGHJ1	51	TGTGCAAGACGCGGTTATCACTACGGCCCCTACTGGTACTTCGATGTCTGG	0	1	0	0	0	0	0	0	0	0	0	0	0	0	0	0	0	0	0	0	3	6.34667e-05	0	0	0	0	0	0	0	0	0	0	0	0
BA000744	6	IGHV1-80	IGHJ4	51	TGTGCAAGAGCCAATTACGACGAGGGGGAGTACTATGCTATGGACTACTGG	1	1	0	0	0	0	4	0.00320973	0	0	0	0	0	0	0	0	0	0	0	0	0	0	5	0.000752768	0	0	0	0	0	0	0	0	0	0
BA000745	3	IGHV1-80	IGHJ4	51	TGTGCAAGATCGAGGGGTAATATGATTAGTCCCTATGCTATGGACTACTGG	1	1	0	0	1	0.000198841	0	0	0	0	0	0	0	0	0	0	0	0	0	0	2	5.89334e-05	0	0	0	0	0	0	0	0	0	0	0	0
BA000746	4	IGHV9-1	IGHJ2	51	TGTGCAAGAGGGGGCTTTACTATGACCGACCGGTACTACTTTGACTACTGG	1	1	0	0	0	0	3	0.0132228	0	0	0	0	0	0	0	0	0	0	0	0	0	0	3	0.00360768	0	0	0	0	0	0	0	0	0	0
BA000749	21	IGHV1-18	IGHJ4	51	TGTGCAAGATCCTACTACGGTAGTGCCTCTTACTATGCTATGGACTACTGG	1	2	5	0.00832668	0	0	0	0	0	0	0	0	0	0	0	0	0	0	21	0.00853927	1	4.53334e-06	0	0	0	0	0	0	0	0	0	0	0	0
BA000750	3	IGHV1-18	IGHJ4	51	TGTGCAAGATCGTGGGATTATGGTAACTATTACTATGCTATGGACTACTGG	1	1	0	0	0	0	0	0	0	0	0	0	0	0	2	6.85381e-06	0	0	0	0	0	0	0	0	0	0	0	0	0	0	1	5.86772e-06	0	0
BA000751	24	IGHV1-18	IGHJ4	51	TGTGCAAGGCTCTATGATGGTTCCCACGTGGGCTCTGCTATGGACTACTGG	2	2	3	7.79104e-06	20	0.0269805	0	0	0	0	0	0	0	0	0	0	0	0	0	0	11	0.0111203	3	1.60163e-05	0	0	0	0	0	0	0	0	0	0
BA000757	3	IGHV1-18	IGHJ4	51	CGTGCAAGAAACCCTTATAGGTACTGGGATTACTATGCTATGGACTACTGG	0	1	0	0	0	0	0	0	0	0	0	0	0	0	0	0	0	0	0	0	0	0	0	0	0	0	0	0	0	0	0	0	3	8.71768e-05
BA000758	3	IGHV1-18	IGHJ4	51	TGTTCTCGGCTCTATGATGGTGACTACGTGGGATATGCTATGGACTACTGG	1	1	0	0	3	0.00124679	0	0	0	0	0	0	0	0	0	0	0	0	0	0	1	0.000557601	0	0	0	0	0	0	0	0	0	0	0	0
BA000760	3	IGHV1-18	IGHJ4	51	TGTGCAAGAACCTACTATAGGTACGACAGGGGCTATCCTATGGACTACTGG	1	1	0	0	0	0	0	0	0	0	0	0	0	0	1	0.000102807	0	0	0	0	0	0	0	0	0	0	0	0	0	0	2	1.17354e-05	0	0
BA000762	8	IGHV1-4	IGHJ2	51	TGTGCACGCGTCTATAATAACTACGATGGGAAGTACTACTTTGACTACTGG	1	2	5	0.00094856	0	0	0	0	0	0	0	0	0	0	0	0	0	0	4	0.000552203	1	4.53334e-06	0	0	0	0	0	0	0	0	0	0	0	0
BA000765	3	IGHV10-1	IGHJ2	51	TGTGTGAGACATAGCGGCTACTATGATTACGACGCCCACTTTGACTACTGG	0	1	0	0	0	0	0	0	0	0	0	0	0	0	0	0	0	0	0	0	3	5.89334e-05	0	0	0	0	0	0	0	0	0	0	0	0
BA000772	3	IGHV9-1	IGHJ4	51	TGTGCTAGTTACTACGGTAGTAGCTGGTACTACTACGCTATGGACTACTGG	0	1	0	0	0	0	0	0	0	0	0	0	0	0	0	0	0	0	0	0	0	0	0	0	0	0	0	0	3	3.10697e-05	0	0	0	0
BA000775	23	IGHV5-12	IGHJ3	51	TGTGCAAGACATGGAGGGGGTTATGGCCCCGGAGAGGGGTTTCCTTACTGG	1	2	3	0.00211527	0	0	0	0	0	0	0	0	0	0	0	0	0	0	22	0.00219556	1	4.53334e-06	0	0	0	0	0	0	0	0	0	0	0	0
BA000779	9	IGHV1-14	IGHJ1	51	TGTGCACGAAACCTCAAGGATAGGTACGACGTCTACTACTTCGATGTCCGG	1	1	0	0	0	0	0	0	4	0.00711789	0	0	0	0	0	0	0	0	0	0	0	0	0	0	7	0.00564427	0	0	0	0	0	0	0	0
BA000780	8	IGHV1-14	IGHJ1	51	TGTGCAAGAGTTTATTACTACGGTACTAGCCACTGGTACTTCGATGTCTGG	1	1	0	0	0	0	0	0	0	0	0	0	0	0	2	0.000989233	0	0	0	0	0	0	0	0	0	0	0	0	0	0	7	0.00438905	0	0
BA000781	3	IGHV1-14	IGHJ1	51	TGTGCAAGTCCCCTCTACTATGGTAACTACGACTGGTACTTCGATGTCTGG	1	1	0	0	0	0	0	0	0	0	2	0.000296288	0	0	0	0	0	0	0	0	0	0	0	0	0	0	2	0.000714999	0	0	0	0	0	0
BA000783	3	IGHV1-14	IGHJ1	51	TGTGCGACAATCTACTATGGTTACGACGAAGACTGGTACTTCGATGTTTGG	0	1	0	0	0	0	0	0	0	0	0	0	0	0	0	0	0	0	0	0	0	0	0	0	0	0	0	0	0	0	3	4.69417e-05	0	0
BA000788	23	IGHV5-9	IGHJ4	51	TGTGCAAGGCACAAAGATTACTACGGTACCCTCTATGCTATGGACTACTGG	1	1	0	0	0	0	6	0.00177479	0	0	0	0	0	0	0	0	0	0	0	0	0	0	19	0.00146149	0	0	0	0	0	0	0	0	0	0
BA000790	5	IGHV5-9	IGHJ4	51	TGTGTAAGACATTCCTATAATGTTAACTACGTATGTGCTATGGACTATTGG	0	1	0	0	0	0	0	0	0	0	0	0	0	0	0	0	0	0	0	0	0	0	5	0.000600613	0	0	0	0	0	0	0	0	0	0
BA000795	4	IGHV5-9	IGHJ4	51	TGTGCAAGAGAGGCCATTACTATGGCTTCCCCTTATGCTATGGACTACTGG	1	1	0	0	0	0	0	0	0	0	0	0	0	0	1	0.00156952	0	0	0	0	0	0	0	0	0	0	0	0	0	0	3	0.00115007	0	0
BA000797	5	IGHV5-9	IGHJ4	51	TGTGCAAGACATTCCGGTGATGATTACTACGTGTATGCTATGGACTACTGG	1	1	0	0	0	0	1	0.00044265	0	0	0	0	0	0	0	0	0	0	0	0	0	0	5	0.00030431	0	0	0	0	0	0	0	0	0	0
BA000810	4	IGHV5-6	IGHJ2	51	TGTGCAAGAGAAGGAGGAGGGGATTACTTCGGTAGTAGTTTTGACTACTGG	1	1	0	0	0	0	1	0.00104683	0	0	0	0	0	0	0	0	0	0	0	0	0	0	4	0.00128531	0	0	0	0	0	0	0	0	0	0
BA000811	4	IGHV5-12	IGHJ2	51	TGTGCAAGAAGGATCTACTATGATTTCGACCGAATTTACTTTGACTACTGG	1	1	0	0	1	0.000223024	0	0	0	0	0	0	0	0	0	0	0	0	0	0	3	0.000734401	0	0	0	0	0	0	0	0	0	0	0	0
BA000812	4	IGHV1-72	IGHJ4	51	TGTGCAAGACTCGGTTACTACGGTAGTAGTAACTATGCTATGGACTACTGG	0	1	0	0	0	0	0	0	0	0	0	0	0	0	0	0	0	0	0	0	0	0	0	0	0	0	0	0	4	0.00107812	0	0	0	0
BA000814	3	IGHV1-5	IGHJ4	51	TGTACAAGAAATAGATATCACTACGGCCCTTACTATGCTATGGACTACTGG	0	1	0	0	0	0	0	0	0	0	0	0	0	0	0	0	0	0	0	0	0	0	3	4.00408e-05	0	0	0	0	0	0	0	0	0	0
BA000816	3	IGHV1-5	IGHJ4	51	CGTACAAGATGCCCCTATGAGGGGGGATATTACTATGCTTTGGACTACTGG	0	1	0	0	0	0	0	0	0	0	0	0	0	0	0	0	0	0	0	0	0	0	0	0	3	0.000321402	0	0	0	0	0	0	0	0
BA000820	5	IGHV1-12	IGHJ3	51	TGTGCAAGATCGGGGGTCTACTATGCTTACGACGCCTGGTTTCCTTACTGG	1	1	0	0	0	0	0	0	0	0	0	0	0	0	1	0.00296084	0	0	0	0	0	0	0	0	0	0	0	0	0	0	4	0.000569169	0	0
BA000824	3	IGHV1-47	IGHJ4	51	TGTGCAAGGGGGCGGATGATTACGACGCGAGGGTATGCTATGGACTACTGG	0	1	0	0	0	0	0	0	0	0	0	0	0	0	0	0	0	0	0	0	0	0	3	7.20735e-05	0	0	0	0	0	0	0	0	0	0
BA000826	7	IGHV8-8	IGHJ4	51	TGTGCTCGAATTGTTACTACGGTAGTGGCCCCCTATGCTATGGACTACTGG	1	1	0	0	0	0	3	0.000333561	0	0	0	0	0	0	0	0	0	0	0	0	0	0	4	7.60776e-05	0	0	0	0	0	0	0	0	0	0
BA000828	4	IGHV1-63	IGHJ2	51	TGTGCAAGATTTGGTTACTACGGCAGTAGCCAGTACTACTTTGACTACTGG	0	1	0	0	0	0	0	0	0	0	0	0	0	0	0	0	0	0	0	0	0	0	0	0	0	0	0	0	0	0	4	0.000111487	0	0
BA000834	5	IGHV1-12	IGHJ1	51	TGTGCAAGATCGGAAGGCCTACGGCTTCCTAAGTGGTACTTCGATGTCTGG	1	1	0	0	1	0.000475606	0	0	0	0	0	0	0	0	0	0	0	0	0	0	5	0.0002584	0	0	0	0	0	0	0	0	0	0	0	0
BA000835	3	IGHV1-4	IGHJ1	51	TGCGCAAGAGGGGATCGGGACTGGGGGGTCTACTGGTACTTCGATGTCTGG	1	1	2	0.000218149	0	0	0	0	0	0	0	0	0	0	0	0	0	0	2	0.000181123	0	0	0	0	0	0	0	0	0	0	0	0	0	0
BA000837	3	IGHV9-3	IGHJ2	51	TGTGCAAGAGGGGGCTTTACTATGACCGACCGATACTACTCTGACCACTGG	1	1	0	0	0	0	3	0.000635653	0	0	0	0	0	0	0	0	0	0	0	0	0	0	1	0.000368376	0	0	0	0	0	0	0	0	0	0
BA000841	3	IGHV9-3	IGHJ3	51	TGTGCAACTTATTACTACGGTAGTCGTTACCACGTTCCATTTGTTTACTGG	1	1	1	0.00198282	0	0	0	0	0	0	0	0	0	0	0	0	0	0	3	0.000653808	0	0	0	0	0	0	0	0	0	0	0	0	0	0
BA000845	3	IGHV2-3	IGHJ4	51	TGTGCCAAACCCCTCTACTATGATTACGACCGCTATGCTCTGGACTACTGG	0	1	0	0	0	0	0	0	0	0	0	0	0	0	0	0	0	0	0	0	3	0.000544001	0	0	0	0	0	0	0	0	0	0	0	0
BA000846	4	IGHV2-3	IGHJ4	51	GGTGCCAAACGGGGCTACTATGATTACGAGGGCTATGCTATGGACTACTGG	0	1	0	0	0	0	0	0	0	0	0	0	0	0	0	0	0	0	4	7.50996e-05	0	0	0	0	0	0	0	0	0	0	0	0	0	0
BA000847	3	IGHV2-3	IGHJ4	51	TGTGCCAGACATTATTACTACGGTAGTAGCTACTATGCTATGGACTACTGG	1	2	0	0	0	0	0	0	0	0	0	0	0	0	1	2.2846e-06	0	0	0	0	0	0	0	0	0	0	0	0	1	3.10697e-06	1	1.76032e-05	0	0
BA000857	6	IGHV2-2	IGHJ4	51	TGTGCCACCCTTTACTACGGTAGTAACTACTACTATGCTATGGACTACTGG	0	3	0	0	0	0	0	0	0	0	0	0	0	0	0	0	0	0	2	2.20881e-05	0	0	2	6.80694e-05	0	0	0	0	2	1.55348e-05	0	0	0	0
BA000862	3	IGHV1-78	IGHJ3	51	TGTGCAAGATCAAAGTGCTACGGTAGTAGCTACACCTGGTTTGCTTACTGG	0	1	0	0	0	0	0	0	0	0	0	0	0	0	0	0	0	0	0	0	0	0	0	0	0	0	0	0	0	0	0	0	3	8.17283e-05
BA000865	7	IGHV14-3	IGHJ4	51	TGTGCTGGCCCCTATGACTACGGTAGTAGCTCCTACGCTTTGGACTACTGG	1	1	0	0	0	0	2	0.000392301	0	0	0	0	0	0	0	0	0	0	0	0	0	0	5	0.000416425	0	0	0	0	0	0	0	0	0	0
BA000868	3	IGHV14-3	IGHJ4	51	TGTGCTGATGGTTACCACTTCGTTTACTATTACTCTGCTATGGACTGCTGG	2	1	0	0	0	0	0	0	0	0	1	0.00208417	1	1.89013e-06	0	0	0	0	0	0	0	0	0	0	0	0	3	8.03845e-05	0	0	0	0	0	0
BA000869	4	IGHV7-3	IGHJ1	51	TGTGCAAGAGATATGAGTGGTAACTACTTCTACTGGTACTTCGATGTCTGG	1	1	0	0	0	0	0	0	0	0	0	0	2	0.000344004	0	0	0	0	0	0	0	0	0	0	0	0	0	0	2	4.34976e-05	0	0	0	0
BA000870	4	IGHV7-3	IGHJ1	51	TGTGCAAGAGACTGGGTTAACTACGATCTCTACTGGTACTTCGATGTCTGG	1	0	0	0	4	6.18019e-05	0	0	0	0	0	0	0	0	0	0	0	0	0	0	0	0	0	0	0	0	0	0	0	0	0	0	0	0
BA000872	3	IGHV1-2	IGHJ4	51	TGTGCAAGAAGTTATTACTACGGTAGTAGCTACTATGCTATGGACTACTGG	0	1	0	0	0	0	0	0	0	0	0	0	0	0	0	0	0	0	3	6.62644e-05	0	0	0	0	0	0	0	0	0	0	0	0	0	0
BA000877	4	IGHV1-4	IGHJ4	51	TGTGCAAGAAGGGAGGTACGACGGATACATTACTATGCTCTGGACTACTGG	1	1	1	0.000280478	0	0	0	0	0	0	0	0	0	0	0	0	0	0	4	0.000225299	0	0	0	0	0	0	0	0	0	0	0	0	0	0
BA000882	4	IGHV14-2	IGHJ4	51	TGCGCTAGACTGATCCACTATGATTACGACGGCTATGCTATGGACTACTGG	1	0	0	0	4	0.00048098	0	0	0	0	0	0	0	0	0	0	0	0	0	0	0	0	0	0	0	0	0	0	0	0	0	0	0	0
BA000884	3	IGHV14-2	IGHJ4	51	TGTGGTAGCCCCTATGACTACGGTAGTAGCCCCTATGCTCTGGACTACTGG	0	1	0	0	0	0	0	0	0	0	0	0	0	0	0	0	0	0	0	0	0	0	3	0.00010811	0	0	0	0	0	0	0	0	0	0
BA000885	5	IGHV1-53	IGHJ3	51	TGTACAATACCTTCCTACTATGGTAACTTCCTGGCCTGGTTTGCTTACTGG	1	1	4	0.000841433	0	0	0	0	0	0	0	0	0	0	0	0	0	0	0	0	1	4.53334e-06	0	0	0	0	0	0	0	0	0	0	0	0
BA000886	4	IGHV1-53	IGHJ3	51	TGTACAAGGTTGGGGTTCTACGATAGTAGCCCGGCCTGGTTTGCCTACTGG	1	1	0	0	0	0	0	0	0	0	0	0	2	0.00098098	0	0	0	0	0	0	0	0	0	0	0	0	0	0	3	0.000636929	0	0	0	0
BA000889	3	IGHV1-83	IGHJ1	51	TGTACAAGATCCGACTACTATAGGTACCTCTACTGGTACTTCGATGTCTGG	1	1	0	0	0	0	0	0	0	0	1	0.00157479	0	0	0	0	0	0	0	0	0	0	0	0	0	0	3	0.00102808	0	0	0	0	0	0
BA000890	3	IGHV1-83	IGHJ1	51	TGTGCAAGAGGAATGTTCTATAATTACGATAACTGGTACTTCGATGTCTGG	1	1	0	0	0	0	0	0	1	0.000644356	0	0	0	0	0	0	0	0	0	0	0	0	0	0	2	0.000383427	0	0	0	0	0	0	0	0
BA000892	8	IGHV5-9	IGHJ1	51	TGTGTAAGACATTCTACTATGATTACGAAGGAGTGGTACTTCGATGTCTGG	2	1	1	1.94776e-06	0	0	5	0.00166361	0	0	0	0	0	0	0	0	0	0	0	0	0	0	5	0.000148151	0	0	0	0	0	0	0	0	0	0
BA000896	4	IGHV3-8	IGHJ3	51	TGTGTAAGATCGAGGGGGTCAGTTAATTGGGCTTCCTGGTTTGCTTACTGG	1	1	0	0	3	0.000233772	0	0	0	0	0	0	0	0	0	0	0	0	0	0	1	4.53334e-06	0	0	0	0	0	0	0	0	0	0	0	0
BA000897	3	IGHV3-8	IGHJ3	51	TGTGCAAGATCCCTCTATGATGCCCTATCGCGGGCCTGGTTTGCTTACTGG	1	1	0	0	1	0.000300948	0	0	0	0	0	0	0	0	0	0	0	0	0	0	2	0.0001224	0	0	0	0	0	0	0	0	0	0	0	0
BA000902	3	IGHV1-83	IGHJ3	51	TGTGCGAGATCCTACTATGGTAACTACATAGTTTCCTGGTTTGCGTACTGG	1	1	0	0	0	0	1	0.000543347	0	0	0	0	0	0	0	0	0	0	0	0	0	0	3	0.00100102	0	0	0	0	0	0	0	0	0	0
BA000903	3	IGHV1-28	IGHJ4	51	TGTGCAGGATCATCCCATTACTACGGGAGTACCTATGCTATGGACTACTGG	0	1	0	0	0	0	0	0	0	0	0	0	0	0	0	0	0	0	0	0	0	0	0	0	0	0	0	0	0	0	0	0	3	0.000604789
BA000904	3	IGHV1-59	IGHJ4	51	TGTACAAGAGAAGCGGATTACTACGGTAGTAGTTACGCTATGGACTACTGG	0	1	0	0	0	0	0	0	0	0	0	0	0	0	0	0	0	0	0	0	0	0	3	6.40653e-05	0	0	0	0	0	0	0	0	0	0
BA000907	5	IGHV2-9	IGHJ3	51	TGTGCCAGAGGCCCCTCCTATGGTTGCGACGCGGCCTGGTTTGCTTACTGG	1	1	0	0	0	0	0	0	0	0	0	0	2	0.000309982	0	0	0	0	0	0	0	0	0	0	0	0	0	0	4	0.000295162	0	0	0	0
BA000911	3	IGHV2-9	IGHJ3	51	TGTGCCAGAGAAAGGTCGGGCTACTATGTTTACGACTGGTTTGCTTACTGG	0	1	0	0	0	0	0	0	0	0	0	0	0	0	0	0	0	0	0	0	0	0	0	0	3	0.000180436	0	0	0	0	0	0	0	0
BA000913	4	IGHV1-82	IGHJ2	48	TGTGCAAGATCGGTATATGGTAACAACTTGCACTATTTCGACTACTGG	1	1	0	0	0	0	0	0	0	0	2	0.000399787	0	0	0	0	0	0	0	0	0	0	0	0	0	0	3	7.1923e-05	0	0	0	0	0	0
BA000918	8	IGHV5-15	IGHJ1	48	TGTGCAAGGGATTACTACGGTAGTAGCTACCGGTACTTCGCTGTCTGG	3	7	0	0	0	0	1	2.09787e-06	0	0	0	0	1	1.89013e-06	0	0	3	9.32644e-05	0	0	1	2.26667e-05	3	5.20531e-05	2	0.00028757	3	0.000203077	1	9.32091e-06	1	1.17354e-05	1	5.44855e-06
BA000921	4	IGHV6-6	IGHJ4	48	TGTATCCCGTATGGTTACGACAGGGTTTACTATGCTATGGACTACTGG	1	1	1	7.20672e-05	0	0	0	0	0	0	0	0	0	0	0	0	0	0	4	0.000503609	0	0	0	0	0	0	0	0	0	0	0	0	0	0
BA000922	3	IGHV6-6	IGHJ4	48	TGTACCAGGAAGGACCATAGGTACGATTACTATGCTATGGAGTGCTGG	0	1	0	0	0	0	0	0	0	0	0	0	0	0	0	0	0	0	0	0	3	5.44001e-05	0	0	0	0	0	0	0	0	0	0	0	0
BA000924	3	IGHV6-6	IGHJ4	48	TGTACCAGGGACTACTGTGATTACGACGCGGGGGCTATGGACTACTGG	1	1	0	0	0	0	0	0	3	0.000922649	0	0	0	0	0	0	0	0	0	0	0	0	0	0	1	0.000146604	0	0	0	0	0	0	0	0
BA000925	3	IGHV6-6	IGHJ4	48	TGTACCAGGAAGGACTATAGGTACGGTTACTATGCTATGGACTACTGG	0	1	0	0	0	0	0	0	0	0	0	0	0	0	0	0	0	0	0	0	3	0.0002312	0	0	0	0	0	0	0	0	0	0	0	0
BA000926	3	IGHV1-12	IGHJ1	48	TGTACAAGAGCCTTCTATGGTAACTACGGCTGGTACTTCGATGTCTGG	1	1	1	0.000120761	0	0	0	0	0	0	0	0	0	0	0	0	0	0	3	0.000136946	0	0	0	0	0	0	0	0	0	0	0	0	0	0
BA000939	9	IGHV1-5	IGHJ4	48	TGTACAAGAAAAAAGTATGGTGTATATTATTATGTTATGGACTACTGG	1	1	0	0	0	0	0	0	0	0	0	0	3	0.000170112	0	0	0	0	0	0	0	0	0	0	0	0	0	0	7	0.000344874	0	0	0	0
BA000944	3	IGHV5-6	IGHJ4	48	TGTGCAAGATTTTACTACGGTAGTAGCTACTATGCTATGGACTACTGG	1	2	0	0	0	0	1	4.19573e-06	0	0	0	0	0	0	0	0	0	0	1	8.83525e-06	0	0	0	0	1	1.69159e-05	0	0	0	0	0	0	0	0
BA000946	6	IGHV5-6	IGHJ4	48	TGTACAAGATTGATTTACTATGGTAACTACGATGCTATGGACTACTGG	1	1	0	0	0	0	2	0.0028468	0	0	0	0	0	0	0	0	0	0	0	0	0	0	6	0.00306713	0	0	0	0	0	0	0	0	0	0
BA000949	3	IGHV5-4	IGHJ4	48	TGTGCAAGAGATCTCTACTATGGTAACCTTTATGCTATGGACTACTGG	0	1	0	0	0	0	0	0	0	0	0	0	0	0	0	0	0	0	0	0	0	0	0	0	0	0	0	0	3	6.21394e-05	0	0	0	0
BA000951	4	IGHV8-12	IGHJ4	48	TGTGCTCGAAGAGCCAGTAGTAGCAAAGGGTATATTATGGACTATTGG	0	1	0	0	0	0	0	0	0	0	0	0	0	0	0	0	0	0	0	0	0	0	4	8.80899e-05	0	0	0	0	0	0	0	0	0	0
BA000955	3	IGHV8-12	IGHJ4	48	TGTGCTCGAAGGGGCGGTTACGCCCTTTACTATGCTATGGACTACTGG	1	1	0	0	0	0	0	0	0	0	0	0	0	0	0	0	2	0.00180248	0	0	0	0	0	0	0	0	0	0	0	0	0	0	2	0.000539407
BA000962	5	IGHV1-54	IGHJ2	48	TGTGCAAGATTTTATGGTAACTACGAGGGAGACTACTTTGACCACTGG	1	1	0	0	0	0	0	0	0	0	5	0.00163973	0	0	0	0	0	0	0	0	0	0	0	0	0	0	1	0.00586384	0	0	0	0	0	0
BA000966	5	IGHV1-4	IGHJ3	48	TGTGCAAGATCCCCCCCCTATTACTACGGTAGCTGGTCTGCTTACTGG	1	1	0	0	3	9.13593e-05	0	0	0	0	0	0	0	0	0	0	0	0	0	0	3	8.16001e-05	0	0	0	0	0	0	0	0	0	0	0	0
BA000971	3	IGHV7-3	IGHJ3	48	TGTGCAAGAGATATAAACTATAGGTACGAGGCCTGGTTTGCTTACTGG	0	2	0	0	0	0	0	0	0	0	0	0	0	0	0	0	0	0	0	0	0	0	0	0	0	0	0	0	2	7.76742e-05	0	0	1	5.44855e-06
BA000972	4	IGHV7-3	IGHJ3	48	TGTGCAAGAGTTTACTACGGTAGTAGTTACGGCTGGTTTGCTTACTGG	1	1	0	0	0	0	0	0	1	0.00143	0	0	0	0	0	0	0	0	0	0	0	0	0	0	4	0.000118411	0	0	0	0	0	0	0	0
BA000975	3	IGHV10-1	IGHJ1	48	TGTGTGAGACCCCCGCCCTATGACTCCTACTGGTACTTCGATGTCTGG	1	1	0	0	0	0	1	4.19573e-06	0	0	0	0	0	0	0	0	0	0	0	0	0	0	3	9.20939e-05	0	0	0	0	0	0	0	0	0	0
BA000981	3	IGHV5-15	IGHJ3	48	TGTGCAAGGTATAAGGGACAGCTCGGGCCGGCCTGGTTAGCTTACTGG	0	1	0	0	0	0	0	0	0	0	0	0	0	0	0	0	0	0	0	0	0	0	0	0	3	0.0002481	0	0	0	0	0	0	0	0
BA000985	4	IGHV2-5	IGHJ1	48	TGTGCCAAAAAGGCCGGTAGTAGCCTTCACTGGTACTTCGATGTCTGG	1	1	0	0	0	0	0	0	0	0	0	0	4	0.000447962	0	0	0	0	0	0	0	0	0	0	0	0	0	0	1	0.000260985	0	0	0	0
BA000996	4	IGHV1-53	IGHJ1	48	TGTACAATATCTCCCCTTAACTGGGACTACTGGTACTTCGATGTCTGG	0	1	0	0	0	0	0	0	0	0	0	0	0	0	0	0	0	0	4	0.000106023	0	0	0	0	0	0	0	0	0	0	0	0	0	0
BA001000	4	IGHV1-25	IGHJ2	48	TGTGCAAGATTGGATAATGATGGTTACCCCACTTACTTTGACTACTGG	1	1	0	0	4	0.00337492	0	0	0	0	0	0	0	0	0	0	0	0	0	0	1	4.98667e-05	0	0	0	0	0	0	0	0	0	0	0	0
BA001009	5	IGHV2-9	IGHJ3	48	TGTGCCAGGGAGAGGGATGATTACGACGAGGCCTGGTTTGCTTACTGG	0	1	0	0	0	0	0	0	0	0	0	0	0	0	0	0	0	0	0	0	0	0	0	0	0	0	0	0	5	6.52464e-05	0	0	0	0
BA001015	9	IGHV2-9	IGHJ1	48	TGTGCCAGAGGTTACTACGGTAGTAGCTACTGGTACTTCGATGTCTGG	6	7	1	1.94776e-06	1	2.68704e-06	0	0	1	1.07036e-05	0	0	1	1.32309e-05	4	3.19844e-05	4	1.33235e-05	0	0	1	1.36e-05	1	4.00408e-06	1	1.69159e-05	1	4.23076e-06	1	3.10697e-06	1	1.17354e-05	1	1.63457e-05
BA001018	3	IGHV5-9	IGHJ4	48	TGTGCAAGACGCGGCCCCCTCAACTGGGACAGGTCTATGGACCACTGG	1	1	0	0	0	0	1	6.2936e-06	0	0	0	0	0	0	0	0	0	0	0	0	0	0	2	0.000172176	0	0	0	0	0	0	0	0	0	0
BA001021	3	IGHV5-9	IGHJ4	48	TGTGCAAGAGGCTACTATGGTAACTATTACTATGCTATGGACTACTGG	1	1	0	0	0	0	0	0	0	0	0	0	0	0	2	4.5692e-06	0	0	0	0	0	0	0	0	0	0	0	0	1	3.10697e-06	0	0	0	0
BA001027	4	IGHV2-3	IGHJ4	48	TGTGCCAAACAAAGTAACTACGGGGGCTATGGGGCTATGGACTACTGG	0	1	0	0	0	0	0	0	0	0	0	0	0	0	0	0	0	0	0	0	0	0	0	0	0	0	0	0	0	0	4	7.62803e-05	0	0
BA001028	3	IGHV2-3	IGHJ4	48	TGTGCCAAACCTTATTACTACGCAGGTTACTATTCTATGGACTACTGG	1	1	0	0	0	0	0	0	0	0	0	0	0	0	2	0.000271868	0	0	0	0	0	0	0	0	0	0	0	0	0	0	1	0.000586772	0	0
BA001033	3	IGHV1-84	IGHJ4	48	TGTGCAAGATTGGGGTACTACGGCAGTAGGGGCGCTTTGGACTACTGG	0	1	0	0	0	0	0	0	0	0	0	0	0	0	0	0	0	0	3	0.000207628	0	0	0	0	0	0	0	0	0	0	0	0	0	0
BA001035	4	IGHV14-3	IGHJ1	48	TGTGCTCGAGATGTCCTCTATGATAACTACTGGTACTTCGATGTCTGG	1	1	0	0	0	0	1	2.09787e-06	0	0	0	0	0	0	0	0	0	0	0	0	0	0	3	0.0001962	0	0	0	0	0	0	0	0	0	0
BA001039	9	IGHV8-8	IGHJ4	48	TGTGCTCGAATATTTATTACTACTGATTACTATACTATGGACTGCTTG	1	1	0	0	5	0.00401443	0	0	0	0	0	0	0	0	0	0	0	0	0	0	6	0.0026248	0	0	0	0	0	0	0	0	0	0	0	0
BA001045	3	IGHV1-66	IGHJ1	48	TGTGCAAGAGGGGGCTACGACGCGAGCCACTGGTACCTCGATGTCTGG	1	1	0	0	0	0	1	9.23061e-05	0	0	0	0	0	0	0	0	0	0	0	0	0	0	2	0.000300306	0	0	0	0	0	0	0	0	0	0
BA001046	3	IGHV1-9	IGHJ4	48	TGTGCAAGAAGGGTGGGTGGTAACTACCGCTATGCTATGGACTACTGG	1	1	0	0	2	0.00156386	0	0	0	0	0	0	0	0	0	0	0	0	0	0	2	0.00162747	0	0	0	0	0	0	0	0	0	0	0	0
BA001049	5	IGHV1-9	IGHJ4	48	TGTGCAAGACGAGGGACCCAGTCCTATTACTATGTTATGGACTACTGG	1	1	2	0.00275024	0	0	0	0	0	0	0	0	0	0	0	0	0	0	4	0.00108674	0	0	0	0	0	0	0	0	0	0	0	0	0	0
BA001050	8	IGHV1-9	IGHJ4	48	TGTGCAAGCCGGGGGTTACGACAGAGGGGCTATACTATGGACTACTGG	1	1	0	0	0	0	2	0.00284261	0	0	0	0	0	0	0	0	0	0	0	0	0	0	8	0.00211416	0	0	0	0	0	0	0	0	0	0
BA001051	4	IGHV1-9	IGHJ4	48	TGTACAAGAAGGGGGGGTAGTCAATATTACCATGCTGTGGACTACTGG	0	1	0	0	0	0	0	0	0	0	0	0	0	0	0	0	0	0	0	0	0	0	4	0.000776792	0	0	0	0	0	0	0	0	0	0
BA001053	4	IGHV1-9	IGHJ4	48	TGTGCAAGAGGGGGTAGGACCGACCGTTACTATGCTACGGACTACTGG	0	1	0	0	0	0	0	0	0	0	0	0	0	0	0	0	0	0	0	0	0	0	4	0.000212216	0	0	0	0	0	0	0	0	0	0
BA001055	3	IGHV1-9	IGHJ4	48	TGTGCAAGACGGGGGAATAGGCCGCATCACTATGCTATGGACTACTGG	2	1	0	0	0	0	0	0	1	0.00421936	0	0	1	1.89013e-06	0	0	0	0	0	0	0	0	0	0	2	0.00135891	0	0	0	0	0	0	0	0
BA001056	4	IGHV1-9	IGHJ4	48	TGTGCAAGAAGGGACTATAGGTACAACGGATATGCTATGGACTACTGG	0	1	0	0	0	0	0	0	0	0	0	0	0	0	0	0	0	0	0	0	0	0	0	0	0	0	0	0	0	0	0	0	4	0.00011442
BA001062	4	IGHV7-2	IGHJ1	48	TGTGCAAGAGATATCAACTATGGTAACTACTGGTACTTCGATGTCTGG	0	2	0	0	0	0	0	0	0	0	0	0	0	0	0	0	0	0	0	0	3	0.000593867	1	4.00408e-06	0	0	0	0	0	0	0	0	0	0
BA001063	5	IGHV7-2	IGHJ1	48	TGTGCAAGAGATACGGTAGTAGCTACGGACTGGTACTTCGATGTCTGG	0	2	0	0	0	0	0	0	0	0	0	0	0	0	0	0	0	0	0	0	2	1.36e-05	3	4.8049e-05	0	0	0	0	0	0	0	0	0	0
BA001070	5	IGHV3-8	IGHJ3	48	TGTGCAAGATACCAGATCTATGATGGTTACTACTGGTCTGCTTACTGG	0	1	0	0	0	0	0	0	0	0	0	0	0	0	0	0	0	0	0	0	0	0	0	0	0	0	0	0	5	7.76742e-05	0	0	0	0
BA001071	3	IGHV3-8	IGHJ3	48	TGTGCAACTTCCACTATGCTTACGACGTCTGCCTGGTCTGCTTACTGG	1	1	0	0	0	0	3	2.30765e-05	0	0	0	0	0	0	0	0	0	0	0	0	0	0	1	9.6098e-05	0	0	0	0	0	0	0	0	0	0
BA001075	3	IGHV5-17	IGHJ3	48	TGTGCAAGATCCCTGATCTACTATGATTACGACTGGTTTGCTTACTGG	2	1	1	3.89552e-06	0	0	0	0	0	0	0	0	0	0	1	1.59922e-05	0	0	0	0	0	0	0	0	0	0	0	0	0	0	2	5.86772e-05	0	0
BA001076	13	IGHV1-4	IGHJ2	48	TGTGCAAGACAGATCTACTATGATTACGACTGGTACTTTGACTACTGG	1	1	0	0	0	0	0	0	0	0	0	0	6	0.000682338	0	0	0	0	0	0	0	0	0	0	0	0	0	0	9	0.000901021	0	0	0	0
BA001077	3	IGHV1-4	IGHJ2	48	TGTGCAAGACGGGTCTACTATGGTTACGACGTCGGGTTTGACTACTGG	1	1	0	0	0	0	0	0	0	0	0	0	2	0.000204134	0	0	0	0	0	0	0	0	0	0	0	0	0	0	1	0.000195739	0	0	0	0
BA001080	4	IGHV3-6	IGHJ4	48	TGTGCAAGATACGACTATGGTAACTACGGGTATGCTATGGACTACTGG	1	1	0	0	0	0	0	0	3	0.0011303	0	0	0	0	0	0	0	0	0	0	0	0	0	0	3	0.000405981	0	0	0	0	0	0	0	0
BA001082	5	IGHV3-6	IGHJ4	48	TGTGCAAGAGAGTACTACGGTAGAGGGTACTATGCTATGGACTACTGG	1	1	0	0	1	0.000352002	0	0	0	0	0	0	0	0	0	0	0	0	0	0	5	0.000113333	0	0	0	0	0	0	0	0	0	0	0	0
BA001083	12	IGHV3-6	IGHJ4	48	TGTGCAAGAGGAGGCTATTATGGTAAGGGGGATGATATGGACTACTGG	1	2	0	0	0	0	0	0	0	0	0	0	12	0.00229462	0	0	0	0	0	0	0	0	0	0	1	5.63863e-06	0	0	4	0.00113094	0	0	0	0
BA001084	5	IGHV3-6	IGHJ4	48	TGTGCAAGAGATTACTACGGTAGTAGCCCCTATGCTATGGACTACTGG	2	2	0	0	1	2.68704e-06	0	0	0	0	0	0	0	0	0	0	2	3.80671e-06	0	0	1	4.53334e-06	0	0	0	0	0	0	1	3.10697e-06	0	0	0	0
BA001085	3	IGHV3-6	IGHJ4	48	TGTGCAAGAGAGGTGGATGACCTGAATTACCATGCTATGGACTACTGG	0	1	0	0	0	0	0	0	0	0	0	0	0	0	0	0	0	0	0	0	3	6.34667e-05	0	0	0	0	0	0	0	0	0	0	0	0
BA001086	3	IGHV3-6	IGHJ4	48	TGTGCAAGAGAGATCTATGATGGTTACTACTACGCTATGGACTACTGG	0	1	0	0	0	0	0	0	0	0	0	0	0	0	0	0	0	0	3	0.000441762	0	0	0	0	0	0	0	0	0	0	0	0	0	0
BA001087	10	IGHV3-6	IGHJ4	48	TGTGCAAGAGGGGCTACGGTAGTAGAGGGCTATGCTATGGATTACTGG	1	1	0	0	0	0	0	0	0	0	0	0	0	0	0	0	4	0.000675691	0	0	0	0	0	0	0	0	0	0	0	0	0	0	7	0.000860871
BA001088	5	IGHV3-6	IGHJ4	48	TGTGCAAGATGGTCCTACTATGGTAATTACCGTGCTATGGACTACTGG	1	1	0	0	0	0	4	8.39146e-05	0	0	0	0	0	0	0	0	0	0	0	0	0	0	2	2.80286e-05	0	0	0	0	0	0	0	0	0	0
BA001090	6	IGHV3-6	IGHJ4	48	TGCGCAACCTATGGTAACTTTTTATATTACTTTGGTTTGGACTACTGG	1	1	0	0	0	0	1	0.000711176	0	0	0	0	0	0	0	0	0	0	0	0	0	0	5	0.00028429	0	0	0	0	0	0	0	0	0	0
BA001096	8	IGHV14-3	IGHJ4	48	TGTACTAAATCGGCAGCTCGGGCTTTTTACTATGCTATGGACTACTGG	1	2	0	0	0	0	0	0	0	0	0	0	1	3.78027e-06	0	0	0	0	0	0	0	0	0	0	0	0	0	0	6	0.000170883	0	0	1	5.44855e-06
BA001098	4	IGHV14-3	IGHJ4	48	TGTGCCCTCCTATACTATGATTACGGCGACTATGCTATGGGCTACTGG	1	1	0	0	0	0	0	0	1	0.000130584	0	0	0	0	0	0	0	0	0	0	0	0	0	0	3	0.000146604	0	0	0	0	0	0	0	0
BA001099	3	IGHV14-3	IGHJ4	48	TGTGCTAGACATTACTACGGTAGTAGCTCCTATGCTATGGACTACTGG	1	2	0	0	0	0	0	0	0	0	0	0	0	0	0	0	1	1.90336e-06	0	0	0	0	0	0	0	0	0	0	1	6.21394e-06	1	1.17354e-05	0	0
BA001100	3	IGHV14-3	IGHJ4	48	TGTGCTAGAGACTACGGTAGTAGCTATTACTATGCTATGGACTACTGG	2	1	1	1.94776e-06	0	0	0	0	0	0	1	2.02937e-06	0	0	0	0	0	0	0	0	1	4.53334e-06	0	0	0	0	0	0	0	0	0	0	0	0
BA001102	6	IGHV14-3	IGHJ4	48	TGTGTTCTCTATGATTACGACGGAGGGGCCTATGCTGCGGACTACTGG	0	1	0	0	0	0	0	0	0	0	0	0	0	0	0	0	0	0	0	0	0	0	0	0	0	0	0	0	6	0.000217488	0	0	0	0
BA001105	5	IGHV10-1	IGHJ4	48	TGTGTGAGACATTACTACGGTAGTAGCTACTATGCTATGGACTACTGG	2	1	1	1.94776e-06	1	5.37408e-06	0	0	0	0	0	0	0	0	0	0	0	0	0	0	0	0	0	0	0	0	3	0.000177692	0	0	0	0	0	0
BA001106	3	IGHV10-1	IGHJ4	48	TGTGTGAGAGGGGGAATGATTACGACGAGGTATGCTATGGACTACTGG	0	1	0	0	0	0	0	0	0	0	0	0	0	0	0	0	0	0	0	0	0	0	0	0	3	0.00172542	0	0	0	0	0	0	0	0
BA001110	3	IGHV10-1	IGHJ4	48	TGTGTGAGACTCTACTATAGGTACGAGGCTTATGCTATGGACTACTGG	1	2	0	0	0	0	0	0	0	0	0	0	0	0	2	0.00146215	0	0	0	0	1	0.000213067	0	0	0	0	0	0	0	0	1	9.97512e-05	0	0
BA001114	3	IGHV10-1	IGHJ4	48	TGCGTGAGAGAGGAGTATGGTAACCCCTACTATGCTATGGACTACTGG	0	1	0	0	0	0	0	0	0	0	0	0	0	0	0	0	0	0	0	0	3	4.98667e-05	0	0	0	0	0	0	0	0	0	0	0	0
BA001115	3	IGHV10-1	IGHJ4	48	TGTGTGAGACATGGACACTACAGAGAGCACTATGCTATGGACTACTGG	1	1	0	0	0	0	0	0	0	0	0	0	0	0	0	0	2	0.000428255	0	0	0	0	0	0	0	0	0	0	0	0	0	0	2	0.00183071
BA001116	3	IGHV10-1	IGHJ4	48	TGCGTGAGACATTTTTACTACGGTAGTGACTATGCTATGGACTACTGG	1	1	0	0	0	0	0	0	0	0	0	0	0	0	0	0	1	0.00126002	0	0	0	0	0	0	0	0	0	0	0	0	0	0	3	0.000147111
BA001117	5	IGHV10-1	IGHJ4	48	TGTGTGAGAGCCTACTATAAGTACGGGGGCTATGCTATGGACTACTGG	1	1	0	0	0	0	0	0	0	0	0	0	1	0.00119078	0	0	0	0	0	0	0	0	0	0	0	0	0	0	5	4.97115e-05	0	0	0	0
BA001121	3	IGHV10-1	IGHJ4	48	TGTGTGAGAGGGATTACGGCCGCCTATTACTATTCTATGGACTACTGG	1	1	0	0	0	0	0	0	0	0	0	0	1	0.000602953	0	0	0	0	0	0	0	0	0	0	0	0	0	0	3	0.000161562	0	0	0	0
BA001126	3	IGHV1-18	IGHJ1	48	TGTGCAAGAGAGGGGGACAGCTCGGGCTACTGGTACTTCGCTGTCTGG	0	1	0	0	0	0	0	0	0	0	0	0	0	0	0	0	0	0	0	0	0	0	0	0	3	0.000304486	0	0	0	0	0	0	0	0
BA001127	3	IGHV1-18	IGHJ1	48	CGTGCAGGAGGGCCTTATTACTACGGTAGTGGGTACTTCGATGTCTGG	1	1	2	3.89552e-06	0	0	0	0	0	0	0	0	0	0	0	0	0	0	1	0.000375498	0	0	0	0	0	0	0	0	0	0	0	0	0	0
BA001131	3	IGHV1-18	IGHJ1	48	TGTGCAAGAACATATTACTACGGTACCATCCGGTACTTCGATGTCTGG	1	1	0	0	0	0	0	0	0	0	0	0	1	0.000209805	0	0	0	0	0	0	0	0	0	0	0	0	0	0	3	0.000298269	0	0	0	0
BA001133	3	IGHV1-18	IGHJ1	48	TGTGCAAGAGGGAATTATTATGGCTACTACTGGTACTTCGATGTCTGG	1	1	2	0.0119242	0	0	0	0	0	0	0	0	0	0	0	0	0	0	3	0.0100943	0	0	0	0	0	0	0	0	0	0	0	0	0	0
BA001139	4	IGHV1-14	IGHJ4	48	TGTGCAAGAGATGATGGCAACGGGGGTTACTATGCTACGGACTACTGG	1	1	0	0	0	0	2	0.000415377	0	0	0	0	0	0	0	0	0	0	0	0	0	0	3	4.40449e-05	0	0	0	0	0	0	0	0	0	0
BA001143	7	IGHV1-14	IGHJ4	48	TGTGCAATTTTCTACTATGGTAACTACGACTATGTTATGGACTACTGG	1	1	0	0	0	0	7	0.00381182	0	0	0	0	0	0	0	0	0	0	0	0	0	0	3	0.00277483	0	0	0	0	0	0	0	0	0	0
BA001146	3	IGHV1-14	IGHJ4	48	TGTGCAGTCCGATGGTTACCCCGGGATTACTATGCTATGGACTACTGG	0	1	0	0	0	0	0	0	0	0	0	0	0	0	0	0	0	0	3	0.000101605	0	0	0	0	0	0	0	0	0	0	0	0	0	0
BA001168	3	IGHV2-3	IGHJ1	48	TGTGCCAAACCGGGATTACGACGGTGGGTCTGGTACTTCGGTATCTGG	0	1	0	0	0	0	0	0	0	0	0	0	0	0	0	0	0	0	0	0	0	0	0	0	0	0	0	0	0	0	0	0	3	0.000523061
BA001176	8	IGHV1-31	IGHJ4	48	TGTGCAAGATGGGGTAACTACCCTTATTACTATGCTATGGACTACTGG	1	1	0	0	0	0	0	0	0	0	0	0	0	0	3	0.00168375	0	0	0	0	0	0	0	0	0	0	0	0	0	0	6	0.000545698	0	0
BA001178	4	IGHV1-31	IGHJ4	48	TGTGCAGGAAGGGCTAACGAGAACCTTTACTATGCTGTGGACCACTGG	0	1	0	0	0	0	0	0	0	0	0	0	0	0	0	0	0	0	0	0	0	0	0	0	0	0	0	0	0	0	4	0.000340328	0	0
BA001182	6	IGHV5-12	IGHJ4	48	TGTGCAAGAGATTACTACGGTAGTAGCCACTATGCTATGGACTACTGG	3	2	0	0	1	2.68704e-06	0	0	0	0	1	4.05875e-06	0	0	1	2.2846e-06	0	0	0	0	0	0	0	0	1	0.000129689	0	0	0	0	2	1.76032e-05	0	0
BA001184	3	IGHV5-12	IGHJ4	48	TGTGCAAGACATGCCTACTATGGTAACTACTATGCTATGGACTACTGG	2	2	0	0	1	2.68704e-06	0	0	0	0	0	0	0	0	0	0	1	1.90336e-06	1	8.83525e-06	0	0	0	0	0	0	1	8.46153e-06	0	0	0	0	0	0
BA001186	4	IGHV5-12	IGHJ4	48	TGTGCAAGACATAAGTATGGTAACTACGTAAATACTATGGACTACTGG	1	1	0	0	0	0	0	0	0	0	1	0.00115877	0	0	0	0	0	0	0	0	0	0	0	0	0	0	4	0.000135384	0	0	0	0	0	0
BA001190	3	IGHV2-9	IGHJ4	48	TGTGCCAGAGGCTACTATGGTTACGATTACTATGCTATGGACTACTGG	2	1	0	0	0	0	0	0	0	0	1	2.02937e-06	0	0	0	0	1	1.90336e-06	0	0	0	0	0	0	0	0	0	0	1	6.21394e-06	0	0	0	0
BA001192	3	IGHV2-9	IGHJ4	48	TGTGCCAGAGGAGGAGGTACTACGTTAGCCTATACTATGGACTACTGG	0	1	0	0	0	0	0	0	0	0	0	0	0	0	0	0	0	0	3	0.000123693	0	0	0	0	0	0	0	0	0	0	0	0	0	0
BA001195	3	IGHV2-9	IGHJ4	48	TGTGCCAGAGATGGCTTTACGGGTACCCACTATGCTATAGACTACTGG	0	1	0	0	0	0	0	0	0	0	0	0	0	0	0	0	0	0	0	0	0	0	0	0	3	0.000101495	0	0	0	0	0	0	0	0
BA001197	3	IGHV1-52	IGHJ1	48	TGTGCAAGGTTCCATGATGGTTACCCCTACTGGTACTTCGATGTCTGG	0	1	0	0	0	0	0	0	0	0	0	0	0	0	0	0	0	0	0	0	0	0	0	0	0	0	0	0	3	3.72836e-05	0	0	0	0
BA001200	5	IGHV9-3	IGHJ1	48	TGTGCAAGGATGGGGCATTCCTACCCTTACTGGTACTTCGATGTCTGG	1	1	0	0	0	0	0	0	1	0.00155416	0	0	0	0	0	0	0	0	0	0	0	0	0	0	5	0.000451091	0	0	0	0	0	0	0	0
BA001208	4	IGHV7-1	IGHJ4	48	TGTGCAAGAGATAATTATGATGGTTACGGGCTTGCTATGGACTACTGG	1	1	0	0	0	0	0	0	0	0	0	0	0	0	1	0.00570694	0	0	0	0	0	0	0	0	0	0	0	0	0	0	4	0.000105619	0	0
BA001212	3	IGHV5-17	IGHJ4	48	TGTGCAAGATCGGGTGACTACGGTTATTACTATGCTATGGACTACTGG	0	1	0	0	0	0	0	0	0	0	0	0	0	0	0	0	0	0	0	0	0	0	0	0	0	0	0	0	3	0.000146028	0	0	0	0
BA001213	3	IGHV5-17	IGHJ4	48	TGTGCAAGATCGGGGGATGGTTACCCTTTCTATGCTATGGACTATTGG	2	1	0	0	0	0	0	0	1	0.00465392	0	0	1	1.89013e-06	0	0	0	0	0	0	0	0	0	0	3	0.00433047	0	0	0	0	0	0	0	0
BA001216	15	IGHV1-18	IGHJ4	48	TGTGCAAGATCGAACTATGGTAACTACTACCATGATATGGACTACTGG	1	2	0	0	0	0	3	0.00370903	0	0	0	0	0	0	0	0	0	0	0	0	0	0	7	0.00440449	0	0	0	0	8	0.000863738	0	0	0	0
BA001217	3	IGHV1-18	IGHJ4	48	TGCGCAAGAAGCGCCCATTACTACGCCGACTATGCTATGGACTGCTGG	1	1	2	0.00106737	0	0	0	0	0	0	0	0	0	0	0	0	0	0	1	0.0149934	0	0	0	0	0	0	0	0	0	0	0	0	0	0
BA001218	4	IGHV1-18	IGHJ4	48	TGTGCAAGATGTTACTACGGTAGATATTACTATGCTATGGACTACTGG	1	1	0	0	2	0.000878661	0	0	0	0	0	0	0	0	0	0	0	0	0	0	3	0.00202187	0	0	0	0	0	0	0	0	0	0	0	0
BA001220	10	IGHV1-18	IGHJ4	48	TGTGCAAGAGGGTACTACGGTAGTAGCTACTATGCTATGGACTACTGG	5	6	1	3.89552e-06	4	0.0124947	0	0	1	0.0111125	0	0	1	3.78027e-06	1	2.2846e-06	0	0	0	0	4	0.0197971	1	4.00408e-06	1	0.019442	1	8.46153e-06	0	0	1	1.17354e-05	2	0.000533958
BA001222	3	IGHV1-18	IGHJ4	48	TGTGCAAGATCGAGGAAGGCCCGATATTACTATGCTATGGACTACTGG	1	1	0	0	0	0	2	0.00212304	0	0	0	0	0	0	0	0	0	0	0	0	0	0	2	0.00129732	0	0	0	0	0	0	0	0	0	0
BA001224	3	IGHV1-18	IGHJ4	48	TGTGCAAGATCGTATGGTAACTACGTTTACTATGCTATGGACTACTGG	2	3	0	0	0	0	1	4.19573e-06	0	0	1	0.00246772	0	0	0	0	0	0	0	0	1	4.53334e-06	0	0	0	0	1	0.00123538	0	0	0	0	1	5.44855e-06
BA001225	6	IGHV1-18	IGHJ4	48	TGTGCAAGAAGAAGAAGTCTCTACTATGGTAATGCTATGGACTACTGG	1	1	0	0	0	0	0	0	0	0	0	0	0	0	0	0	2	0.000296923	0	0	0	0	0	0	0	0	0	0	0	0	0	0	5	0.000637481
BA001228	3	IGHV1-18	IGHJ4	48	TGTGCAGGAGGATATAGGTACGACGAGTACTATGGTATGGACTACTGG	1	0	0	0	0	0	3	0.00352861	0	0	0	0	0	0	0	0	0	0	0	0	0	0	0	0	0	0	0	0	0	0	0	0	0	0
BA001230	3	IGHV1-18	IGHJ4	48	TGTGCGAGGGGGAATTACTACGGCCATTACTATGCTATGGACTACTGG	1	1	0	0	0	0	2	0.000946137	0	0	0	0	0	0	0	0	0	0	0	0	0	0	1	4.00408e-06	0	0	0	0	0	0	0	0	0	0
BA001235	3	IGHV1-18	IGHJ4	48	TGTGCTCTTTCTACTATGATTACGAGGGGCTATGCTATGGACTACTGG	0	1	0	0	0	0	0	0	0	0	0	0	0	0	0	0	0	0	3	9.71877e-05	0	0	0	0	0	0	0	0	0	0	0	0	0	0
BA001239	4	IGHV1-67	IGHJ2	48	TGTGCAAGAGAGGGTTACGACGGATCGGGGTACTACCTTGACTACTGG	0	1	0	0	0	0	0	0	0	0	0	0	0	0	0	0	0	0	0	0	0	0	0	0	4	0.00057514	0	0	0	0	0	0	0	0
BA001242	10	IGHV3-6	IGHJ1	48	TGTGCAAGAGATTACTACGGCAGTAGCCTCTGGTACTTCGATGTCTGG	3	5	0	0	1	0.000214963	1	2.09787e-06	0	0	0	0	0	0	0	0	1	3.80671e-06	4	0.000711238	2	0.000521334	1	7.20735e-05	1	5.63863e-06	0	0	0	0	0	0	1	5.44855e-06
BA001243	4	IGHV3-6	IGHJ1	48	TGTGCAAGGGGAAACTATGGTAACCGCTACTGGTACTTCGATGTCTGG	1	0	0	0	0	0	4	4.82509e-05	0	0	0	0	0	0	0	0	0	0	0	0	0	0	0	0	0	0	0	0	0	0	0	0	0	0
BA001244	3	IGHV3-6	IGHJ1	48	TGTGCAAGGGACTACTATGGTTACGACTACTGGTACTTCGATGTCTGG	1	2	0	0	1	0.000446048	0	0	0	0	0	0	0	0	0	0	0	0	1	0.000114858	2	0.000199467	0	0	0	0	0	0	0	0	0	0	0	0
BA001246	3	IGHV3-6	IGHJ1	48	TGTGCAGGAGAGACCTATAGGTACGACAACTGGTACTTCGATGTCCGG	0	1	0	0	0	0	0	0	0	0	0	0	0	0	0	0	0	0	0	0	3	0.000843201	0	0	0	0	0	0	0	0	0	0	0	0
BA001247	3	IGHV3-6	IGHJ1	48	TGTGCAAGAGGCCCCCGTATGATTGCATACTGGTACTTCGATGTCTGG	0	1	0	0	0	0	0	0	0	0	0	0	0	0	0	0	0	0	0	0	0	0	0	0	0	0	3	0.000253846	0	0	0	0	0	0
BA001253	3	IGHV2-2	IGHJ4	48	TGTGCCAGAAATAGGGGAGGTTACGATTACTATGCCATGGACTACTGG	0	1	0	0	0	0	0	0	0	0	0	0	0	0	0	0	0	0	0	0	0	0	0	0	3	0.000501838	0	0	0	0	0	0	0	0
BA001257	4	IGHV2-2	IGHJ4	48	TGCGCCAGAAAAGGGGGGTTGGGATATTACTATGCTATGGACTACTGG	1	1	0	0	0	0	0	0	0	0	0	0	0	0	0	0	1	0.000926934	0	0	0	0	0	0	0	0	0	0	0	0	0	0	4	0.000506715
BA001260	3	IGHV1-7	IGHJ2	48	TGTGGAAGATGCGGAGGAGTCAATAGGTACGACGTTTTTGACTACTGG	0	1	0	0	0	0	0	0	0	0	0	0	0	0	0	0	0	0	0	0	3	8.61334e-05	0	0	0	0	0	0	0	0	0	0	0	0
BA001265	5	IGHV1-43	IGHJ1	48	TGGGCAATATCTGGGGCCGACTATGGCCTCTGGTACTTCGATGTCTGG	2	1	1	1.94776e-06	0	0	2	0.0216961	0	0	0	0	0	0	0	0	0	0	0	0	0	0	5	0.0209173	0	0	0	0	0	0	0	0	0	0
BA001268	5	IGHV9-3	IGHJ3	48	TGTGCAAGACGCCCCTATGATGCTTACTCCCCCTGGTTTGCTTACTGG	0	1	0	0	0	0	0	0	0	0	0	0	0	0	0	0	0	0	0	0	0	0	0	0	0	0	0	0	0	0	0	0	5	0.00134034
BA001272	3	IGHV9-3	IGHJ3	48	TGTGCTAGAAGAGAGGAGGTACGACGAGAAACCTGGTTTGCTTACTGG	0	1	0	0	0	0	0	0	0	0	0	0	0	0	0	0	0	0	0	0	3	9.06668e-05	0	0	0	0	0	0	0	0	0	0	0	0
BA001274	3	IGHV9-3	IGHJ3	48	TGTGCAAGAAGAGATAACTACGAGAGGGCTGCCTGGTTTGCTTACTGG	1	1	0	0	0	0	0	0	0	0	0	0	0	0	0	0	2	0.00360115	0	0	0	0	0	0	0	0	0	0	0	0	0	0	2	0.00171085
BA001278	3	IGHV1-53	IGHJ3	48	TGTGCAAGAAGTAGTTACGGTCATGAGGTACGCCCTTTAGCTTACTGG	0	1	0	0	0	0	0	0	0	0	0	0	0	0	0	0	0	0	0	0	0	0	0	0	3	0.000231184	0	0	0	0	0	0	0	0
BA001279	3	IGHV1-53	IGHJ3	48	TGTGCAAGATGGGATTACTACGGTAGTAGCTACAGGTTTGCTTACTGG	1	2	0	0	0	0	1	2.09787e-06	0	0	0	0	0	0	0	0	0	0	1	4.41762e-06	0	0	0	0	0	0	1	4.23076e-06	0	0	0	0	0	0
BA001280	4	IGHV1-53	IGHJ3	48	TGTACAAGAAGGGGGTACTACGGTAGTAGACTCCCTTTTGCTTACTGG	1	1	0	0	0	0	0	0	0	0	0	0	3	0.00102823	0	0	0	0	0	0	0	0	0	0	0	0	0	0	2	0.000636929	0	0	0	0
BA001281	3	IGHV1-53	IGHJ3	48	TGTACAAGATTGGGTTACTACGGTAGTAGCTGGGGGTTTGCTTACTGG	1	1	0	0	0	0	0	0	0	0	0	0	0	0	2	0.00135934	0	0	0	0	0	0	0	0	0	0	0	0	0	0	2	0.000111487	0	0
BA001291	4	IGHV1-53	IGHJ2	48	TGTACAATATGGAACTTTAACTACGGTAGCAGCTACTTTGCCTACTGG	1	0	0	0	0	0	0	0	0	0	0	0	0	0	0	0	4	0.00132474	0	0	0	0	0	0	0	0	0	0	0	0	0	0	0	0
BA001297	11	IGHV1-14	IGHJ1	48	TGTGCAGCCTATTACTACGGTAGTAGCTACGGGTACTTCGATGTCTGG	1	1	4	0.0064802	0	0	0	0	0	0	0	0	0	0	0	0	0	0	11	0.00211162	0	0	0	0	0	0	0	0	0	0	0	0	0	0
BA001298	5	IGHV1-14	IGHJ1	48	TGTGCAAGAGTTTACTACGGTAGTAGCTACTGGTACTTCGATGTCTGG	0	5	0	0	0	0	0	0	0	0	0	0	0	0	0	0	0	0	0	0	0	0	1	8.00817e-06	1	1.12773e-05	1	4.23076e-06	1	1.55348e-05	2	1.17354e-05	0	0
BA001301	3	IGHV1-4	IGHJ1	48	TGTACAAATTACTACGGCAGTAGTATCTACTGGTACTTCGATGTCTGG	0	1	0	0	0	0	0	0	0	0	0	0	0	0	0	0	0	0	3	6.18467e-05	0	0	0	0	0	0	0	0	0	0	0	0	0	0
BA001303	3	IGHV1-4	IGHJ1	48	TGTGCAAGAGAGAACTACGGTGGTAGCTACTGGTACTTCGATGTCTGG	0	2	0	0	0	0	0	0	0	0	0	0	0	0	0	0	0	0	2	5.74291e-05	0	0	0	0	0	0	1	1.26923e-05	0	0	0	0	0	0
BA001305	3	IGHV1-4	IGHJ1	48	TGTGCAAGAGATTACTACGGTAGTAGCCTTAGGTACTTCGATGTCTGG	1	1	0	0	0	0	2	0.000203493	0	0	0	0	0	0	0	0	0	0	0	0	0	0	2	4.40449e-05	0	0	0	0	0	0	0	0	0	0
BA001309	4	IGHV1-31	IGHJ1	48	TGTGCAAGATCTAGTAGTACCTACCCGTACTGGTACTTCGATGTCTGG	1	1	1	0.000518104	0	0	0	0	0	0	0	0	0	0	0	0	0	0	4	0.000340157	0	0	0	0	0	0	0	0	0	0	0	0	0	0
BA001311	7	IGHV1-31	IGHJ1	48	TGTGCAAGAGGGTACTACGGTAGTAGTTACTGGTATTTCGATGTCTGG	3	5	0	0	0	0	0	0	0	0	1	0.00378478	1	0.00134011	0	0	1	0.00182912	1	3.09234e-05	0	0	0	0	0	0	1	0.00209846	1	9.9423e-05	2	0.00101512	1	0.000152559
BA001315	5	IGHV8-7	IGHJ1	48	TGTGCTAACAGAGCTAGGGGCCCCCGCTGCCGGTACTTCGATGTCTGG	1	1	1	0.00398122	0	0	0	0	0	0	0	0	0	0	0	0	0	0	5	0.000653808	0	0	0	0	0	0	0	0	0	0	0	0	0	0
BA001317	4	IGHV3-6	IGHJ2	48	TGTGCAAGAGAGGGGGAATATGGTAACTACGACTACTTTGACTACTGG	1	2	2	0.00193218	0	0	0	0	0	0	0	0	0	0	0	0	0	0	2	0.000265057	1	0.000272	0	0	0	0	0	0	0	0	0	0	0	0
BA001319	6	IGHV3-6	IGHJ2	48	TGTGCAGGAGAGGGGATTTTGGTAGTAGCTACCCCTTTTGACTACTGG	1	1	3	0.00402797	0	0	0	0	0	0	0	0	0	0	0	0	0	0	6	0.000472686	0	0	0	0	0	0	0	0	0	0	0	0	0	0
BA001320	4	IGHV3-6	IGHJ2	48	TGTGCAAGGGATTACTACGATAGTAGCAGGGACTACTTCGACTACTGG	1	1	3	0.000683664	0	0	0	0	0	0	0	0	0	0	0	0	0	0	2	0.000114858	0	0	0	0	0	0	0	0	0	0	0	0	0	0
BA001322	6	IGHV3-6	IGHJ2	48	TGTGCAAGACGGGGTATGATTACGACGGACAACTTCTTTGACTACTGG	1	1	0	0	5	0.000357376	0	0	0	0	0	0	0	0	0	0	0	0	0	0	2	0.000154133	0	0	0	0	0	0	0	0	0	0	0	0
BA001324	3	IGHV3-6	IGHJ2	48	TGTGCAAGAGGGATCTATAGGTACGACGTCGACTACTTTGACTACCGG	0	1	0	0	0	0	0	0	0	0	0	0	0	0	0	0	0	0	0	0	0	0	3	3.20327e-05	0	0	0	0	0	0	0	0	0	0
BA001326	4	IGHV3-6	IGHJ2	48	TGTGCAAGAATGGGGATCTACTATGATTATCACTACTTTGACTACTGG	1	1	0	0	0	0	1	7.55232e-05	0	0	0	0	0	0	0	0	0	0	0	0	0	0	4	0.00010811	0	0	0	0	0	0	0	0	0	0
BA001327	4	IGHV3-6	IGHJ2	48	TGTGCAAGAAAGATTTATTATTACGGTAATAACTACTTTGACTACTGG	1	1	0	0	0	0	0	0	0	0	0	0	0	0	2	7.53919e-05	0	0	0	0	0	0	0	0	0	0	0	0	0	0	2	6.45449e-05	0	0
BA001336	3	IGHV5-6	IGHJ2	48	TGTGCAAGACGGGGCATTACTACGGTAGTGGAGCTTTTTGACTACTGG	1	1	0	0	0	0	0	0	0	0	0	0	0	0	0	0	2	0.0024953	0	0	0	0	0	0	0	0	0	0	0	0	0	0	2	0.00195603
BA001338	3	IGHV1-66	IGHJ3	48	TGTGCAGGAGCCAATGGTAACTACGAGAGGGGGTCGTTTGCTTACTGG	1	2	0	0	0	0	0	0	0	0	3	0.000659546	0	0	0	0	0	0	0	0	0	0	0	0	0	0	1	0.000198846	1	3.10697e-06	0	0	0	0
BA001343	3	IGHV9-3	IGHJ2	48	TGTGCAAGAAGGATCTATGGTTACGACGGATATTACTTTGACTACTGG	1	1	2	0.00287879	0	0	0	0	0	0	0	0	0	0	0	0	0	0	3	0.000786337	0	0	0	0	0	0	0	0	0	0	0	0	0	0
BA001344	4	IGHV9-3	IGHJ2	48	TGTGCAAGAGGAGATAGGAGGTACGACTCGTACTACTTTGACTACTGG	1	2	0	0	0	0	0	0	0	0	2	0.00244742	0	0	0	0	0	0	0	0	0	0	0	0	0	0	3	0.00104077	1	3.10697e-06	0	0	0	0
BA001345	5	IGHV9-3	IGHJ2	48	TGTGCAAGACGGGCCTATGATGGTTCCCTGTACTACTTTTACTACCGG	1	1	0	0	2	0.000223024	0	0	0	0	0	0	0	0	0	0	0	0	0	0	4	0.0002856	0	0	0	0	0	0	0	0	0	0	0	0
BA001347	16	IGHV9-3	IGHJ2	48	TGTGCAAGAAACTACTATAGGTACGACTCGTACTACTCTGACTACTGG	2	3	1	1.94776e-06	0	0	6	0.00388944	0	0	0	0	0	0	0	0	0	0	0	0	0	0	8	0.00213818	0	0	3	0.00022423	0	0	3	0.00211825	0	0
BA001349	4	IGHV9-3	IGHJ2	48	TGTGCAAGATCGCCCTATAAGTACGACTCGTACTACTTTGACTACTGG	0	1	0	0	0	0	0	0	0	0	0	0	0	0	0	0	0	0	0	0	0	0	0	0	0	0	4	0.00193346	0	0	0	0	0	0
BA001351	3	IGHV9-3	IGHJ2	48	TGTGCAAGAGGGGACTATAGGTACGACCAGTACTACTTTGACTACTGG	0	1	0	0	0	0	0	0	0	0	0	0	0	0	0	0	0	0	0	0	0	0	0	0	0	0	0	0	3	0.000565469	0	0	0	0
BA001359	5	IGHV6-3	IGHJ4	48	TGTACAAAGTATGGTAACTACGTGGGTCTCTATGCTATGGACTACTGG	1	1	0	0	0	0	0	0	0	0	0	0	0	0	0	0	2	0.00949584	0	0	0	0	0	0	0	0	0	0	0	0	0	0	5	0.00277331
BA001361	3	IGHV2-5	IGHJ2	48	TGTGCCAAAAATTCGGGGTACGACGGGGAGTACTACTTTGACTATTGG	1	1	0	0	0	0	1	4.19573e-06	0	0	0	0	0	0	0	0	0	0	0	0	0	0	2	8.00817e-06	0	0	0	0	0	0	0	0	0	0
BA001362	3	IGHV5-12	IGHJ1	48	TGTGCAAGACTTTACTACGGTAGTAGCTACTGGTACTTCGATGTCTGG	1	4	0	0	0	0	0	0	0	0	0	0	0	0	0	0	1	3.80671e-06	0	0	0	0	1	4.00408e-06	0	0	0	0	1	6.21394e-06	1	5.86772e-06	1	5.44855e-06
BA001363	3	IGHV5-12	IGHJ1	48	TGTGCAAGTCATGGTTACTACGTCCTCTACTGGTACTTCGATGTCTGG	1	0	0	0	0	0	0	0	0	0	0	0	0	0	3	0.000518605	0	0	0	0	0	0	0	0	0	0	0	0	0	0	0	0	0	0
BA001365	3	IGHV5-12	IGHJ1	48	TGTGCAAGACATGTCCCCCTGGAGGGCTACTGGTACTTCGATGTCTGG	0	1	0	0	0	0	0	0	0	0	0	0	0	0	0	0	0	0	3	0.000410839	0	0	0	0	0	0	0	0	0	0	0	0	0	0
BA001366	6	IGHV5-12	IGHJ1	48	TGTGCAAGAGACTATGATGGTTTCTACCTGGGCTACTTCGATGTCTGG	1	1	0	0	0	0	0	0	1	0.000545883	0	0	0	0	0	0	0	0	0	0	0	0	0	0	6	0.00118975	0	0	0	0	0	0	0	0
BA001368	3	IGHV5-12	IGHJ1	48	TGTGCAAGACATCATTACTACGACTTCGTAAGGTATTTCGATGCCTGG	0	1	0	0	0	0	0	0	0	0	0	0	0	0	0	0	0	0	0	0	0	0	0	0	0	0	0	0	0	0	3	0.000399005	0	0
BA001369	4	IGHV1-31	IGHJ2	48	TGTACAAGAGAGGGGCAAATCTATGATGGTTACTTTCTTGACTCCTGG	1	1	0	0	0	0	1	0.0014706	0	0	0	0	0	0	0	0	0	0	0	0	0	0	4	9.20939e-05	0	0	0	0	0	0	0	0	0	0
BA001372	5	IGHV1-31	IGHJ2	48	TGTGCAGGAGAGGGAAGTTACTACGGTAGTAGCTTCTTTGACTACTGG	0	1	0	0	0	0	0	0	0	0	0	0	0	0	0	0	0	0	0	0	0	0	0	0	0	0	5	0.000291923	0	0	0	0	0	0
BA001373	3	IGHV1-31	IGHJ2	48	TGTGCAAGAGAGGATTACGACGGTGGGGCCCACTATTTCGACTACTGG	1	1	0	0	0	0	0	0	0	0	0	0	0	0	0	0	1	0.00227451	0	0	0	0	0	0	0	0	0	0	0	0	0	0	3	0.00238102
BA001374	3	IGHV1-31	IGHJ2	48	TGTGCAAGATCGGCCTCCTACTATGGTTACTGCTACTTTGACTACTGG	0	1	0	0	0	0	0	0	0	0	0	0	0	0	0	0	0	0	0	0	0	0	0	0	3	0.000896542	0	0	0	0	0	0	0	0
BA001375	3	IGHV1-31	IGHJ2	48	TGTGCAAGATCTGGTAATTATTACGGCCTGTATTACTTTGACTACTGG	1	1	0	0	0	0	2	0.00250066	0	0	0	0	0	0	0	0	0	0	0	0	0	0	3	0.000408417	0	0	0	0	0	0	0	0	0	0
BA001376	7	IGHV1-52	IGHJ4	48	TGTGCAAGAGGAGGGATTACGACGCATTACTATGCTACGGAGTACTGG	1	1	0	0	0	0	7	0.00113704	0	0	0	0	0	0	0	0	0	0	0	0	0	0	1	0.000252257	0	0	0	0	0	0	0	0	0	0
BA001379	4	IGHV2-5	IGHJ3	48	TGTGCCAAAAACATCTATGATGGTTCCTACGTCTGGTTTGCTTACTGG	1	1	0	0	1	0.000532034	0	0	0	0	0	0	0	0	0	0	0	0	0	0	4	0.00184507	0	0	0	0	0	0	0	0	0	0	0	0
BA001383	6	IGHV4-2	IGHJ1	48	TGTGCAAGACGGGGCTACGGTAGTAGCTACTGGTACTTCGATGTCTGG	4	2	3	9.73881e-06	0	0	0	0	2	1.28443e-05	0	0	0	0	3	1.1423e-05	2	1.52268e-05	0	0	0	0	1	4.00408e-06	0	0	0	0	1	3.10697e-06	0	0	0	0
BA001386	3	IGHV4-2	IGHJ1	48	TGTGCAAGACCTAATTCATTACTACGGGACTGGTACTTCGATGTTTGG	0	1	0	0	0	0	0	0	0	0	0	0	0	0	0	0	0	0	0	0	0	0	3	2.40245e-05	0	0	0	0	0	0	0	0	0	0
BA001387	8	IGHV9-4	IGHJ2	48	TGTGCGAGAAGAGACGAGGTGACTGGGACGTGGTACCTTGACTACTGG	0	1	0	0	0	0	0	0	0	0	0	0	0	0	0	0	0	0	0	0	0	0	0	0	0	0	0	0	0	0	8	0.00215345	0	0
BA001388	3	IGHV7-3	IGHJ2	48	TGTGCAAGACTCCCTCATTACTACGGTAGTAGCTACTTTGACTACTGG	1	1	0	0	0	0	0	0	0	0	0	0	1	0.000788186	0	0	0	0	0	0	0	0	0	0	0	0	0	0	2	0.000229916	0	0	0	0
BA001390	3	IGHV1-18	IGHJ2	48	TGTGCAAGAAGGGGGGATTACTACGGTTGTATCTTCTTTGACTACTGG	0	1	0	0	0	0	0	0	0	0	0	0	0	0	0	0	0	0	0	0	0	0	0	0	3	0.00137019	0	0	0	0	0	0	0	0
BA001393	3	IGHV1-9	IGHJ2	48	CGTGCAAGAAGCTATTACTTCGGTGGTAGAAAGTACTTTGACTACTGG	0	1	0	0	0	0	0	0	0	0	0	0	0	0	0	0	0	0	0	0	0	0	3	5.60572e-05	0	0	0	0	0	0	0	0	0	0
BA001401	4	IGHV3-6	IGHJ3	48	TGTGCAAGATATTACTACGGTGGTAGCTACGGGGGGTTTGCTTACTGG	1	1	0	0	0	0	3	0.000310484	0	0	0	0	0	0	0	0	0	0	0	0	0	0	3	0.000616629	0	0	0	0	0	0	0	0	0	0
BA001402	3	IGHV3-6	IGHJ3	48	TGTGCAAGAGCCTGCTATGGTAACTACGTGGCCTGGTTTGTTTACTGG	1	2	0	0	0	0	2	1.88808e-05	0	0	0	0	0	0	0	0	0	0	1	3.97586e-05	0	0	1	3.20327e-05	0	0	0	0	0	0	0	0	0	0
BA001403	3	IGHV3-6	IGHJ3	48	TGTGCAAGAGACTACGGTAGTAGCCTCCAGGCCCGGTTTGCTTACTGG	1	0	0	0	0	0	0	0	3	8.13473e-05	0	0	0	0	0	0	0	0	0	0	0	0	0	0	0	0	0	0	0	0	0	0	0	0
BA001404	3	IGHV3-6	IGHJ3	48	TGTGCAAGTTATTACTACGGTAGTAGCTACGCCTGGTTTGCTTACTGG	1	3	0	0	0	0	1	2.72723e-05	0	0	0	0	0	0	0	0	0	0	0	0	0	0	1	2.80286e-05	0	0	0	0	1	3.10697e-06	1	5.86772e-06	0	0
BA001407	4	IGHV15-2	IGHJ1	48	TGTGCAAGGCGAACCTACGGTAGTCCCTACTGGTACTTCGATGTCTGG	1	1	0	0	0	0	4	0.00064824	0	0	0	0	0	0	0	0	0	0	0	0	0	0	1	0.00046047	0	0	0	0	0	0	0	0	0	0
BA001408	3	IGHV1-54	IGHJ3	48	TGTGCAAGATTGGATTACTTCCGTAGTGGCCGCCAGTTTGCTTACTGG	0	1	0	0	0	0	0	0	0	0	0	0	0	0	0	0	0	0	3	0.00102489	0	0	0	0	0	0	0	0	0	0	0	0	0	0
BA001412	4	IGHV1-42	IGHJ1	48	TGTACAAGAAGGGCCTACAGTAGTAGCTACTGGTACTTCGATGTCTGG	1	1	0	0	0	0	0	0	0	0	0	0	4	0.00146863	0	0	0	0	0	0	0	0	0	0	0	0	0	0	1	0.000450511	0	0	0	0
BA001414	6	IGHV1-42	IGHJ1	48	TGTGCAAGACTCTACGGTAGTCGCCCCTACTGGTACTTCGATGTCTGG	1	1	2	0.00230615	0	0	0	0	0	0	0	0	0	0	0	0	0	0	5	0.00223974	0	0	0	0	0	0	0	0	0	0	0	0	0	0
BA001419	3	IGHV1-82	IGHJ4	48	TGTGCAAGAGGGGACTATAGGTACGACGACTATGTTATGGACTACTGG	1	1	0	0	2	0.0040843	0	0	0	0	0	0	0	0	0	0	0	0	0	0	3	0.00113333	0	0	0	0	0	0	0	0	0	0	0	0
BA001424	3	IGHV14-2	IGHJ3	48	TGTGCTAAAGGATACTCTAATAGTTACGCTGCCTGGTTTGCTTACTGG	0	1	0	0	0	0	0	0	0	0	0	0	0	0	0	0	0	0	0	0	0	0	3	5.60572e-05	0	0	0	0	0	0	0	0	0	0
BA001426	4	IGHV1-22	IGHJ3	48	TGTGCAAGATCTTTTAGTACGGTAGAAGCGACCCAGTTTGCTTACTGG	1	1	0	0	0	0	1	0.000885299	0	0	0	0	0	0	0	0	0	0	0	0	0	0	3	0.00105307	0	0	0	0	0	0	0	0	0	0
BA001427	8	IGHV10-3	IGHJ3	48	TGTGTGAGAGGGGAGGGCCGGGGTAACTTCTTTTACTCTCCTTACTGG	1	1	0	0	3	0.00384784	0	0	0	0	0	0	0	0	0	0	0	0	0	0	7	0.00423867	0	0	0	0	0	0	0	0	0	0	0	0
BA001430	4	IGHV1-5	IGHJ3	48	TGTACAAGAGAAGGGTATTACTACGGTAGTAGAGGGTTTGCATACTGG	0	1	0	0	0	0	0	0	0	0	0	0	0	0	0	0	0	0	4	6.18467e-05	0	0	0	0	0	0	0	0	0	0	0	0	0	0
BA001433	3	IGHV1-5	IGHJ3	48	TGTACAAGCCGAATCACTGGGACGGGGGACTGGGGGTTTGCTTACTGG	0	1	0	0	0	0	0	0	0	0	0	0	0	0	0	0	0	0	0	0	0	0	0	0	0	0	3	8.46153e-05	0	0	0	0	0	0
BA001435	4	IGHV1-2	IGHJ3	48	TGTGCAAGAGGGGGGCATTACTACGGCTACACGTCCTTTCCTTACTGG	0	1	0	0	0	0	0	0	0	0	0	0	0	0	0	0	0	0	0	0	0	0	4	5.60572e-05	0	0	0	0	0	0	0	0	0	0
BA001436	5	IGHV1-2	IGHJ3	48	TGTGCAAGAGGAGTCTACTATGGTAACTACGAGGGGTTTGCTTACTGG	1	2	0	0	0	0	0	0	0	0	0	0	0	0	0	0	3	0.00279222	0	0	0	0	0	0	0	0	0	0	1	3.10697e-06	0	0	4	0.00220666
BA001439	3	IGHV1-25	IGHJ3	48	TGTGCAAGATCCGAGGACTTTAGGTACGACGCCTGGTTTGCTTCCTGG	1	1	0	0	0	0	0	0	0	0	0	0	0	0	2	0.000692234	0	0	0	0	0	0	0	0	0	0	0	0	0	0	2	0.00322724	0	0
BA001441	3	IGHV1-76	IGHJ1	48	TGTGCAAGAGAAGGACTATATACGTACGACGAGAACTTCGATGTCTGG	0	1	0	0	0	0	0	0	0	0	0	0	0	0	0	0	0	0	0	0	0	0	0	0	0	0	0	0	3	0.000260985	0	0	0	0
BA001443	8	IGHV1-53	IGHJ4	48	TGTGCAAGAGGCCACTATGATTACCCTCCCTATGTTATGGACTACTGG	1	1	0	0	0	0	0	0	3	0.0016248	0	0	0	0	0	0	0	0	0	0	0	0	0	0	6	0.00145477	0	0	0	0	0	0	0	0
BA001445	3	IGHV1-53	IGHJ4	48	TGTACAAGATCCCTACTACTACGGCTACGGAGTGCTATGGACTACTGG	0	1	0	0	0	0	0	0	0	0	0	0	0	0	0	0	0	0	0	0	0	0	0	0	0	0	0	0	3	9.63161e-05	0	0	0	0
BA001449	5	IGHV1-53	IGHJ4	48	TGTACAAGAGCTGGGTATGGTAACTTCTACTATGCTATGGACTACTGG	1	3	0	0	0	0	0	0	0	0	2	0.0127911	0	0	0	0	0	0	0	0	0	0	0	0	1	5.63863e-06	4	0.00259769	1	6.21394e-06	0	0	0	0
BA001459	3	IGHV14-1	IGHJ4	48	TGTAATGCCTTAAATTTATTACTACGGGGGGGTGGTATGGACTACTGG	1	1	0	0	0	0	1	0.000411182	0	0	0	0	0	0	0	0	0	0	0	0	0	0	2	0.000756772	0	0	0	0	0	0	0	0	0	0
BA001470	4	IGHV8-11	IGHJ3	48	TGTGCTCGAATAGATTACTACGGTAGTAGCTACTGGCTTGCTTACTGG	1	4	0	0	0	0	0	0	0	0	0	0	1	0.00157826	0	0	0	0	2	5.74291e-05	1	9.52001e-05	0	0	1	2.25545e-05	0	0	1	0.000257878	0	0	0	0
BA001478	5	IGHV1-39	IGHJ4	48	TGTGCAAGAGGAGCCTACTATAGGTGCCCCTATGCTATGGACTACTGG	1	2	0	0	0	0	0	0	1	0.000556587	0	0	0	0	0	0	0	0	0	0	0	0	0	0	3	0.000118411	2	6.76922e-05	0	0	0	0	0	0
BA001481	3	IGHV1-75	IGHJ2	48	TGTGCAAGGCTGGTCCCTTACTACGGTAACCCCCTCTTCGACTACTGG	1	0	0	0	0	0	3	0.000694393	0	0	0	0	0	0	0	0	0	0	0	0	0	0	0	0	0	0	0	0	0	0	0	0	0	0
BA001483	3	IGHV2-6	IGHJ4	48	TGTGCCAGAAATTACTACGGTAGTAGCTACTATGCTATGGACTACTGG	1	4	0	0	0	0	0	0	1	2.14072e-06	0	0	0	0	0	0	0	0	1	8.83525e-06	1	4.53334e-06	0	0	0	0	1	1.26923e-05	0	0	0	0	1	5.44855e-06
BA001489	3	IGHV3-1	IGHJ1	48	TGTGCAAGGAGGGGGTATGATTACGGCTACTGGTACTTCGATATCTGG	1	1	0	0	0	0	2	4.19573e-06	0	0	0	0	0	0	0	0	0	0	0	0	0	0	1	0.000112114	0	0	0	0	0	0	0	0	0	0
BA001495	4	IGHV8-12	IGHJ2	48	TGTGCTCGAAGAGCTTACTACGGTAGTAGCTACTACTTTGACTACTGG	1	3	0	0	0	0	0	0	0	0	1	0.00442403	0	0	0	0	0	0	0	0	1	4.53334e-06	0	0	0	0	1	0.00055423	2	0.000146028	0	0	0	0
BA001496	4	IGHV8-12	IGHJ2	48	TGTGCTCGAAGAGTTGGAGGTTACGACGGGGGACACTTTGACTACTGG	0	1	0	0	0	0	0	0	0	0	0	0	0	0	0	0	0	0	0	0	0	0	4	0.000116118	0	0	0	0	0	0	0	0	0	0
BA001497	3	IGHV8-12	IGHJ2	48	TGTGCTCGAAGACTCTACTATAGGTACGACGCCTACTTCGACTACTGG	1	0	0	0	0	0	0	0	0	0	0	0	0	0	3	1.82768e-05	0	0	0	0	0	0	0	0	0	0	0	0	0	0	0	0	0	0
BA001505	4	IGHV2-2	IGHJ2	48	TGTGTCAGAAAGAGAGGGATTGACGATTACGACTACTTTGACTACTGG	0	1	0	0	0	0	0	0	0	0	0	0	0	0	0	0	0	0	4	5.30115e-05	0	0	0	0	0	0	0	0	0	0	0	0	0	0
BA001506	3	IGHV4-2	IGHJ4	48	TGTGCAATTTTTACTACGGACCCCTATTACTATGCTATAGACTACTGG	0	1	0	0	0	0	0	0	0	0	0	0	0	0	0	0	0	0	0	0	0	0	3	0.000316323	0	0	0	0	0	0	0	0	0	0
BA001507	4	IGHV4-2	IGHJ4	48	TGTGCAGGATATGATGGTCGCTACGTGGGGAATGCTATGGACTACTGG	1	1	0	0	0	0	1	0.00238108	0	0	0	0	0	0	0	0	0	0	0	0	0	0	4	0.0010811	0	0	0	0	0	0	0	0	0	0
BA001508	12	IGHV4-2	IGHJ4	48	TGTGCAAGGGTCGGATTGGGTGGTGACTACGATGCTGTGGACTACTGG	1	1	0	0	7	0.00349046	0	0	0	0	0	0	0	0	0	0	0	0	0	0	7	0.00290587	0	0	0	0	0	0	0	0	0	0	0	0
BA001511	7	IGHV1-67	IGHJ4	48	TGTGCAAGAAAGGAACTAGGAGACATATACTATGCTATGGACTACTGG	1	1	0	0	0	0	0	0	7	0.00142358	0	0	0	0	0	0	0	0	0	0	0	0	0	0	1	0.00111081	0	0	0	0	0	0	0	0
BA001512	3	IGHV1-67	IGHJ4	48	TGTACAAGAGGGGGGGTTAACGTATACTACTATGCTATGGACTACTGG	1	1	0	0	0	0	0	0	0	0	2	0.00119124	0	0	0	0	0	0	0	0	0	0	0	0	0	0	2	0.00103231	0	0	0	0	0	0
BA001513	3	IGHV1-67	IGHJ4	48	TGTACAAGAGGGGGAGTTAACTACGACTACTATGCTATGGACTACTGG	1	1	0	0	0	0	0	0	0	0	0	0	0	0	0	0	3	0.000776569	0	0	0	0	0	0	0	0	0	0	0	0	0	0	1	0.000228839
BA001514	4	IGHV1-67	IGHJ4	48	TGTGCAAGGGAGGAGGACTATGGTGACGTCTATGCTATGGACTACTGG	1	1	0	0	0	0	0	0	0	0	0	0	0	0	3	0.00207213	0	0	0	0	0	0	0	0	0	0	0	0	0	0	2	9.97512e-05	0	0
BA001515	8	IGHV1-67	IGHJ4	48	TGTGCAAGAGGGGATTACTACGGTAGTAGCGATGGTATGGACTGCTGG	0	1	0	0	0	0	0	0	0	0	0	0	0	0	0	0	0	0	0	0	0	0	0	0	0	0	0	0	0	0	0	0	8	0.000980739
BA001516	3	IGHV1-67	IGHJ4	48	CGTGCAAGATCCCTCTACGGTAGTAGCCCCTATGCTATGGACTACTGG	1	1	0	0	0	0	0	0	0	0	0	0	0	0	0	0	2	0.00111156	0	0	0	0	0	0	0	0	0	0	0	0	0	0	2	0.000849974
BA001518	3	IGHV1-67	IGHJ4	48	TGTGCAAGAGTCTATGATGGTTACTACGGCTATGCTACGGACTACTGG	1	1	0	0	0	0	0	0	0	0	0	0	2	2.26816e-05	0	0	0	0	0	0	0	0	0	0	0	0	0	0	2	0.000130493	0	0	0	0
BA001523	3	IGHV1-55	IGHJ2	48	TGTGCAAGAGGAGATTATTACTACGGTAGTAGCCCTTTTGACTACTGG	0	1	0	0	0	0	0	0	0	0	0	0	0	0	0	0	0	0	0	0	0	0	0	0	0	0	0	0	0	0	3	0.000886025	0	0
BA001524	4	IGHV2-2	IGHJ3	48	CGTGCCAGAAATTACGGGCGGTACGACCGGAACTGGTTTGCTTACTGG	1	1	0	0	0	0	2	0.000585304	0	0	0	0	0	0	0	0	0	0	0	0	0	0	3	0.000184188	0	0	0	0	0	0	0	0	0	0
BA001530	4	IGHV14-2	IGHJ1	48	TGTGCCAGGATCTATGATGGTTACAGCTACAGGTACTTCGATGTCTGG	0	1	0	0	0	0	0	0	0	0	0	0	0	0	0	0	0	0	0	0	0	0	0	0	0	0	0	0	4	4.66045e-05	0	0	0	0
BA001532	4	IGHV1-55	IGHJ1	48	CGTAGAGCGGGTGGTTACTACATAGTTTCCTGGTACTTCGATGTCTGG	0	1	0	0	0	0	0	0	0	0	0	0	0	0	0	0	0	0	0	0	0	0	4	7.20735e-05	0	0	0	0	0	0	0	0	0	0
BA001533	3	IGHV1-55	IGHJ1	48	TGTACAGTCGATGGTTACTACGTGTCCTACTGGTACTTCGATGTCTGG	1	1	0	0	0	0	0	0	2	6.42215e-06	0	0	0	0	0	0	0	0	0	0	0	0	0	0	1	2.25545e-05	0	0	0	0	0	0	0	0
BA001537	5	IGHV1-18	IGHJ3	48	TGTGCAAGCTACTATAGGTACGACGGAAAGGGCTGGTTTGCTTGCTGG	1	1	0	0	0	0	3	0.000513977	0	0	0	0	0	0	0	0	0	0	0	0	0	0	3	8.80899e-05	0	0	0	0	0	0	0	0	0	0
BA001539	4	IGHV1-18	IGHJ3	48	TGTGCAAGGGTACACAATGGTAACTCCGTCGCCTGGTTTGCTTACCGG	0	1	0	0	0	0	0	0	0	0	0	0	0	0	0	0	0	0	0	0	0	0	4	0.000432441	0	0	0	0	0	0	0	0	0	0
BA001547	4	IGHV1-61	IGHJ4	48	TGTACAAGAGGGTATGGTAACTACCGGTACTATGCAATGGACTACTGG	0	1	0	0	0	0	0	0	0	0	0	0	0	0	0	0	0	0	0	0	0	0	0	0	0	0	0	0	4	6.21394e-05	0	0	0	0
BA001550	3	IGHV1-2	IGHJ4	48	TGTGCAAGATGGGGGGATGGTAATTACTTCTATGTTATGGACTACTGG	0	1	0	0	0	0	0	0	0	0	0	0	0	0	0	0	0	0	0	0	0	0	0	0	3	0.000687913	0	0	0	0	0	0	0	0
BA001557	7	IGHV7-1	IGHJ1	48	TGTGCAAGAGATTACTACGGTAGTAGCTACTGGTACTTCGATGTTTGG	1	5	0	0	0	0	0	0	0	0	1	0.0012298	0	0	0	0	0	0	0	0	0	0	2	1.60163e-05	2	0.000169159	2	0.00148077	2	4.97115e-05	3	0.000123222	0	0
BA001561	3	IGHV5-12	IGHJ3	48	TGTGCAAGAGAGCCCTCTCGGCGTCCGATTACGCCGTTTGCTTACTGG	1	1	0	0	0	0	0	0	0	0	0	0	2	0.00130041	0	0	0	0	0	0	0	0	0	0	0	0	0	0	2	0.000146028	0	0	0	0
BA001563	3	IGHV5-12	IGHJ3	48	TGTGCAAGACAGGACTATAGGTACGACGACGACGGTTTTGCTTACTGG	0	1	0	0	0	0	0	0	0	0	0	0	0	0	0	0	0	0	0	0	0	0	0	0	0	0	0	0	3	0.000397692	0	0	0	0
BA001566	4	IGHV1-9	IGHJ1	48	TATGCAAGAAGGAAGGTAGTAGCCCCCTACTGGTACTTCGATGTCTGG	1	1	0	0	0	0	0	0	3	0.000798488	0	0	0	0	0	0	0	0	0	0	0	0	0	0	2	0.000118411	0	0	0	0	0	0	0	0
BA001568	3	IGHV1-9	IGHJ1	48	TGTGCAAGAAACTACGGTAGTAGCTACGACTGGTACTTCGATGTCTGG	2	3	1	1.94776e-06	0	0	1	8.39146e-06	0	0	0	0	0	0	0	0	0	0	0	0	1	2.26667e-05	1	8.00817e-06	0	0	1	0.000676922	0	0	0	0	0	0
BA001569	3	IGHV1-9	IGHJ1	48	TGTGCAAGTACTACGGTAGTAGCTACCTACTGGTACTTCGATGTCTGG	0	1	0	0	0	0	0	0	0	0	0	0	0	0	0	0	0	0	0	0	0	0	0	0	0	0	0	0	0	0	3	0.00180139	0	0
BA001575	4	IGHV9-3	IGHJ4	48	TGTGCGAAGGGACGACGAGGGGGATATTATTATGTTCTGGACTACTGG	0	1	0	0	0	0	0	0	0	0	0	0	0	0	0	0	0	0	0	0	0	0	0	0	0	0	0	0	0	0	0	0	4	0.000332362
BA001580	8	IGHV9-3	IGHJ4	48	TGTGCAAGATACTACTATAGGTACGACGCCTATGCTATGGATTACTGG	1	2	4	0.000527843	0	0	0	0	0	0	0	0	0	0	0	0	0	0	4	0.00158593	0	0	0	0	1	0.000152243	0	0	0	0	0	0	0	0
BA001582	3	IGHV9-3	IGHJ4	48	TGTGCTAGAAGGGCCTACTATAGTAACTACTATGTTATGGACTACTGG	0	1	0	0	0	0	0	0	0	0	0	0	0	0	0	0	0	0	0	0	0	0	3	0.000212216	0	0	0	0	0	0	0	0	0	0
BA001584	3	IGHV9-3	IGHJ4	48	TGTGCTATCCACTATGGTTACAGGAATTACTTTGCTATGGACTACTGG	1	1	1	0.000870649	0	0	0	0	0	0	0	0	0	0	0	0	0	0	3	0.000251805	0	0	0	0	0	0	0	0	0	0	0	0	0	0
BA001585	4	IGHV9-3	IGHJ4	48	TGTGCAAGATGGGAGGTACGACGGGATTACTATGCTATGGACTACTGG	2	1	0	0	0	0	0	0	1	2.14072e-06	0	0	1	1.89013e-06	0	0	0	0	2	0.000114858	0	0	0	0	0	0	0	0	0	0	0	0	0	0
BA001586	5	IGHV9-3	IGHJ4	48	TGTACAGGAGGGGACTATGGTAACTACGATAGGGCTATGGACTACTGG	2	1	1	1.94776e-06	0	0	1	0.00657051	0	0	0	0	0	0	0	0	0	0	0	0	0	0	5	0.00546557	0	0	0	0	0	0	0	0	0	0
BA001588	4	IGHV9-3	IGHJ4	48	TGTGCAAGAGGGTTATATGGTAACTATTACTATGCTATGGACTACTGG	1	1	0	0	0	0	0	0	0	0	1	0.00149159	0	0	0	0	0	0	0	0	0	0	0	0	0	0	4	0.000249615	0	0	0	0	0	0
BA001594	6	IGHV9-3	IGHJ4	48	TGTGCAAGATCTGATGGTTACCTATATTACTATGCTATGGACTACTGG	0	1	0	0	0	0	0	0	0	0	0	0	0	0	0	0	0	0	0	0	0	0	6	0.000476486	0	0	0	0	0	0	0	0	0	0
BA001595	3	IGHV9-3	IGHJ4	48	TGTGTAAGGGCGGATGATTACGACGGCCTCTATGCTATGGACTACTGG	0	1	0	0	0	0	0	0	0	0	0	0	0	0	0	0	0	0	0	0	0	0	0	0	3	0.000242461	0	0	0	0	0	0	0	0
BA001596	3	IGHV9-3	IGHJ4	48	TGTGCAAGATGCGATTACGGCGCTTATTACTATGCTATGGACTACTGG	0	1	0	0	0	0	0	0	0	0	0	0	0	0	0	0	0	0	0	0	3	0.000385334	0	0	0	0	0	0	0	0	0	0	0	0
BA001599	4	IGHV8-12	IGHJ1	48	TGTGCTCGGAGAAAGGTTTATGGTAACTACTGGTACTTCGGTGTCTGG	2	1	2	0.00514404	0	0	1	2.09787e-06	0	0	0	0	0	0	0	0	0	0	4	0.00281403	0	0	0	0	0	0	0	0	0	0	0	0	0	0
BA001601	3	IGHV8-12	IGHJ1	48	TGTGCTCGAAGACTGGAGGTACGGGGGAACCGGTACTTCGATATCTGG	0	1	0	0	0	0	0	0	0	0	0	0	0	0	0	0	0	0	0	0	0	0	3	0.000100102	0	0	0	0	0	0	0	0	0	0
BA001606	3	IGHV1-12	IGHJ4	48	TGTGCAAGAGAGGGATTACGACGTGGGGGCTATGCTATGGACTACTGG	0	1	0	0	0	0	0	0	0	0	0	0	0	0	0	0	0	0	0	0	0	0	0	0	0	0	3	0.000905383	0	0	0	0	0	0
BA001612	3	IGHV1-42	IGHJ4	48	TGTGCAAGAGGATATTACGGTAGTAGCCCCCCTGCTATGGACTACTGG	0	1	0	0	0	0	0	0	0	0	0	0	0	0	0	0	0	0	3	0.000512444	0	0	0	0	0	0	0	0	0	0	0	0	0	0
BA001613	3	IGHV1-42	IGHJ4	48	TGTGCAAGAGGGATCTGCTATGATTACGACGGTGCTATGGACTACTGG	1	0	0	0	0	0	0	0	0	0	3	8.11749e-06	0	0	0	0	0	0	0	0	0	0	0	0	0	0	0	0	0	0	0	0	0	0
BA001614	3	IGHV1-42	IGHJ4	48	TGTGCAAGAGGAAGTTACGGTCCCGGTTATTATGCTATGGACTACTGG	1	1	1	0.00109269	0	0	0	0	0	0	0	0	0	0	0	0	0	0	3	7.50996e-05	0	0	0	0	0	0	0	0	0	0	0	0	0	0
BA001618	3	IGHV5-6	IGHJ3	48	TGTACAAGAGATCAGGGTGGTAACCAAGGGACCTGGTTTGCTTACTGG	1	1	0	0	0	0	0	0	0	0	0	0	0	0	0	0	1	0.00607741	0	0	0	0	0	0	0	0	0	0	0	0	0	0	3	0.00548124
BA001621	6	IGHV1-69	IGHJ2	48	TGTGCAGGATGGGGTGATGCTAACTACGGGTACTACTTTGACTACTGG	0	1	0	0	0	0	0	0	0	0	0	0	0	0	0	0	0	0	0	0	0	0	0	0	0	0	6	0.000782691	0	0	0	0	0	0
BA001626	4	IGHV1-55	IGHJ3	48	TGTATAAGAAGCGATTATGTCCGGCCAAACTCCTGGTTTGCTTACTGG	1	1	0	0	0	0	0	0	0	0	0	0	0	0	3	0.00245138	0	0	0	0	0	0	0	0	0	0	0	0	0	0	1	0.000287518	0	0
BA001627	3	IGHV1-55	IGHJ3	48	TGTGCAAGATCGGGTTATTACTACGGCAGTAGCCTCTTTGCTTACTGG	0	1	0	0	0	0	0	0	0	0	0	0	0	0	0	0	0	0	0	0	3	0.0001496	0	0	0	0	0	0	0	0	0	0	0	0
BA001633	3	IGHV6-7	IGHJ1	48	TGTACATCCTCCTATGGTAACCATCCTTACTGGTACTTCGACGTCTGG	0	1	0	0	0	0	0	0	0	0	0	0	0	0	0	0	0	0	0	0	0	0	0	0	0	0	0	0	0	0	0	0	3	0.000256082
BA001640	3	IGHV1-83	IGHJ1	48	TGTGCAAGATATGGTAACTACGGGGGCGACTGGTACTTCGATGTCTGG	1	1	0	0	0	0	1	0.000492998	0	0	0	0	0	0	0	0	0	0	0	0	0	0	3	6.80694e-05	0	0	0	0	0	0	0	0	0	0
BA001641	7	IGHV5-12	IGHJ2	48	TGTGCAAGACCGGGGTACGGTAGTAGCTACGACTACTTTGACTACTGG	0	1	0	0	0	0	0	0	0	0	0	0	0	0	0	0	0	0	0	0	0	0	0	0	0	0	0	0	0	0	0	0	7	0.000474024
BA001644	3	IGHV1-22	IGHJ4	48	TGTGCAAGAGATGGTTACTATAGGATTTACTATGCTATGGACTACTGG	0	1	0	0	0	0	0	0	0	0	0	0	0	0	0	0	0	0	0	0	0	0	0	0	3	0.000998038	0	0	0	0	0	0	0	0
BA001654	3	IGHV2-2	IGHJ4	45	TGTGCCAGCGAACGGGGACGATATTACTATGCTATGGACTACTGG	0	1	0	0	0	0	0	0	0	0	0	0	0	0	0	0	0	0	0	0	3	5.89334e-05	0	0	0	0	0	0	0	0	0	0	0	0
BA001656	3	IGHV2-2	IGHJ4	45	TGTGCCAGAAGGGGCTGTGATAGGGACTACGCTATGGACTACTGG	1	1	0	0	2	0.000658324	0	0	0	0	0	0	0	0	0	0	0	0	0	0	2	0.0002584	0	0	0	0	0	0	0	0	0	0	0	0
BA001665	3	IGHV1-18	IGHJ2	45	TGTGCAAGCGGGGGGTCTTACTACGGCCCACCCTTTGACTACTGG	1	1	1	0.000430455	0	0	0	0	0	0	0	0	0	0	0	0	0	0	2	0.000251805	0	0	0	0	0	0	0	0	0	0	0	0	0	0
BA001669	3	IGHV1-22	IGHJ3	45	TGTGCAAGAGAGGATTATGATTACGACCGGGGGTTTGCTTACCGG	1	1	0	0	0	0	0	0	0	0	0	0	3	0.000894033	0	0	0	0	0	0	0	0	0	0	0	0	0	0	1	0.00030759	0	0	0	0
BA001670	6	IGHV1-72	IGHJ1	45	TGTACAAGAGCCTACGGTCGTAGCTACTGGTACTTCGATGTCTGG	2	2	0	0	3	0.00961691	1	0.000308386	0	0	0	0	0	0	0	0	0	0	0	0	3	0.0228027	2	0.00138942	0	0	0	0	0	0	0	0	0	0
BA001672	4	IGHV7-3	IGHJ4	45	TGTGCAAGAGATGGGTATGGTAACTACGATGCTATGGACTACTGG	1	1	0	0	0	0	0	0	0	0	1	0.000754927	0	0	0	0	0	0	0	0	0	0	0	0	0	0	3	0.00126923	0	0	0	0	0	0
BA001676	3	IGHV1-53	IGHJ3	45	TGTGCAAGATCGGACTACGGTAGTAGCCTCTGGTTTGCTTACTGG	1	1	0	0	0	0	0	0	0	0	0	0	3	0.00226438	0	0	0	0	0	0	0	0	0	0	0	0	0	0	1	0.00068664	0	0	0	0
BA001678	3	IGHV1-53	IGHJ3	45	TGTGCAAGAAGGGATGATTACGACGGGGCCTGGTTTGCTTACTGG	0	1	0	0	0	0	0	0	0	0	0	0	0	0	0	0	0	0	0	0	0	0	0	0	0	0	0	0	3	6.52464e-05	0	0	0	0
BA001679	3	IGHV1-53	IGHJ3	45	TGTACAAGAAGGGGAAAAAAAACTGGGACCCGGTTTGCTTACTGG	0	1	0	0	0	0	0	0	0	0	0	0	0	0	0	0	0	0	0	0	3	0.0001088	0	0	0	0	0	0	0	0	0	0	0	0
BA001682	3	IGHV1-63	IGHJ2	45	TGTGCAAGTAGAAGAACTCGACTCCTGTACTGCTTTGACTACTGG	0	1	0	0	0	0	0	0	0	0	0	0	0	0	0	0	0	0	0	0	0	0	0	0	0	0	3	0.00071923	0	0	0	0	0	0
BA001684	4	IGHV5-9	IGHJ2	45	TGTGCAAGACATTACTACGGTAGTACCTACTACTTTGACTACTGG	5	1	1	9.73881e-06	1	1.34352e-05	1	2.09787e-06	0	0	2	2.23231e-05	1	7.56054e-06	0	0	0	0	0	0	1	4.53334e-06	0	0	0	0	0	0	0	0	0	0	0	0
BA001687	3	IGHV5-9	IGHJ2	45	TGTGCAAGACAGAGGACAGCTCGGGCTACCTTCTTTGACTACTGG	1	1	3	0.000736254	0	0	0	0	0	0	0	0	0	0	0	0	0	0	1	3.09234e-05	0	0	0	0	0	0	0	0	0	0	0	0	0	0
BA001689	3	IGHV5-9	IGHJ2	45	TGTGCAAGAGGGGATTATTACTACGGTAGTAGCTACGGCTACTGG	0	1	0	0	0	0	0	0	0	0	0	0	0	0	0	0	0	0	0	0	0	0	3	0.000216221	0	0	0	0	0	0	0	0	0	0
BA001691	3	IGHV5-9	IGHJ2	45	TGTGCAAGACGATATGATTACGACGGGTACTACTTTGACTACTGG	1	1	0	0	0	0	0	0	0	0	0	0	0	0	0	0	2	0.000610977	0	0	0	0	0	0	0	0	0	0	0	0	0	0	2	0.00011442
BA001696	3	IGHV1-18	IGHJ3	45	TGTGCAAGATGGGGTACTACGGTAGGAGGTCCTTTTGCTTACTGG	1	1	0	0	0	0	0	0	0	0	0	0	0	0	0	0	1	3.80671e-06	0	0	0	0	0	0	0	0	0	0	0	0	0	0	2	0.000381399
BA001697	4	IGHV1-18	IGHJ3	45	TGTGCAAGAGATTACTACGGTAATAGTCCCTGGTTTGCTTACTGG	1	1	0	0	0	0	0	0	0	0	0	0	1	1.89013e-06	0	0	0	0	0	0	0	0	0	0	0	0	0	0	0	0	3	0.000105619	0	0
BA001698	3	IGHV1-18	IGHJ3	45	TGTGCAAGAGGACATTACTACGGTAGTCCTTGGTTTGCTTGCTGG	0	1	0	0	0	0	0	0	0	0	0	0	0	0	0	0	0	0	0	0	0	0	0	0	3	0.000253738	0	0	0	0	0	0	0	0
BA001699	3	IGHV1-18	IGHJ3	45	TGTGCAAGAGGGGAATACTATGGTAACTTCTGGTTTACTTACTGG	0	1	0	0	0	0	0	0	0	0	0	0	0	0	0	0	0	0	3	0.000101605	0	0	0	0	0	0	0	0	0	0	0	0	0	0
BA001701	3	IGHV1-18	IGHJ3	45	TGTGCTAGAAAGTATGATAACTGGAGGGCCTGGTTTGCTTACTGG	1	1	0	0	2	0.000647576	0	0	0	0	0	0	0	0	0	0	0	0	0	0	2	0.000716267	0	0	0	0	0	0	0	0	0	0	0	0
BA001709	3	IGHV5-15	IGHJ3	45	TGTGCAAGGAGCCATTCCGATGGTTACTACCCTTTTGCTTACTGG	0	1	0	0	0	0	0	0	0	0	0	0	0	0	0	0	0	0	0	0	0	0	3	0.000208212	0	0	0	0	0	0	0	0	0	0
BA001710	6	IGHV5-15	IGHJ3	45	TGTACACGGGCTGGGGGAAAACTCTTCCCCTGGTTTGCTTACTGG	1	1	0	0	0	0	4	0.00053076	0	0	0	0	0	0	0	0	0	0	0	0	0	0	4	0.000316323	0	0	0	0	0	0	0	0	0	0
BA001711	5	IGHV1-81	IGHJ3	45	TGTGCAAGAGCCCACTATAGGCACCTTGCCTGGTTTACTTACTGG	1	1	0	0	0	0	0	0	0	0	3	0.0029365	0	0	0	0	0	0	0	0	0	0	0	0	0	0	4	0.00303769	0	0	0	0	0	0
BA001715	3	IGHV2-9	IGHJ4	45	TGTGCCAGAGACGGTAGTAGCTATTACTATGCTATGGACTACTGG	1	3	0	0	0	0	0	0	0	0	0	0	0	0	0	0	1	9.51678e-06	0	0	1	4.53334e-06	1	4.00408e-06	0	0	1	4.23076e-06	0	0	0	0	0	0
BA001716	5	IGHV2-9	IGHJ4	45	TGTGCCAGAGCTTACTACGGTAGTGGCTATGCTATGGACTACTGG	4	1	0	0	2	0.000607271	0	0	1	6.42215e-06	1	2.02937e-06	0	0	0	0	1	5.71007e-06	0	0	1	6.80001e-05	0	0	0	0	0	0	0	0	0	0	0	0
BA001719	4	IGHV2-9	IGHJ4	45	TGTGCCAGAGATCCTCATTACTACGGTTATGCTATGGACTACTGG	1	1	0	0	1	0.0002902	0	0	0	0	0	0	0	0	0	0	0	0	0	0	4	0.00102453	0	0	0	0	0	0	0	0	0	0	0	0
BA001720	7	IGHV2-9	IGHJ4	45	TGTGCCAGATGGATGATTACGACGAGCTTTGCTATGGACTATTGG	1	1	0	0	0	0	5	0.00117061	0	0	0	0	0	0	0	0	0	0	0	0	0	0	4	0.000396404	0	0	0	0	0	0	0	0	0	0
BA001721	3	IGHV2-9	IGHJ4	45	TGTGCCAGAGAGGATGATAACTACGACTACGCTATGGGCTACTGG	1	2	0	0	0	0	2	0.000406986	0	0	0	0	0	0	0	0	0	0	0	0	0	0	1	6.40653e-05	1	0.000304486	0	0	0	0	0	0	0	0
BA001725	4	IGHV1-67	IGHJ1	45	TGTGCAAGAGGGGGTAAAGAGGCTGGGTGGTACTTCAATGTCTGG	1	1	0	0	0	0	0	0	0	0	2	0.00058243	0	0	0	0	0	0	0	0	0	0	0	0	0	0	3	0.000105769	0	0	0	0	0	0
BA001728	3	IGHV1-67	IGHJ1	45	TGTGCAAGAGAGGAGGCTTATGGTTACTGGTACTTCGGCGTCTGG	1	2	0	0	0	0	0	0	1	0.00185172	0	0	0	0	0	0	0	0	0	0	0	0	0	0	3	0.000524393	0	0	1	3.10697e-06	0	0	0	0
BA001734	3	IGHV1-2	IGHJ2	45	TGTGCAAGATCGGGGTACTATAGGTACGACGGGTTTGACTACTGG	0	2	0	0	0	0	0	0	0	0	0	0	0	0	0	0	0	0	0	0	0	0	1	4.00408e-06	0	0	0	0	0	0	2	0.000322724	0	0
BA001735	3	IGHV1-2	IGHJ2	45	TGTGCAAGAGGAACTTACTACGGTAGTAGCGCCTTCGACTACTGG	0	1	0	0	0	0	0	0	0	0	0	0	0	0	0	0	0	0	0	0	3	9.52001e-05	0	0	0	0	0	0	0	0	0	0	0	0
BA001736	3	IGHV1-2	IGHJ2	45	TGTGCAAGATCCCCTTACTACGGTAGTAGCCACTTTGACTACTGG	1	2	0	0	2	0.00197766	0	0	0	0	0	0	0	0	0	0	0	0	0	0	2	0.000584801	2	8.00817e-06	0	0	0	0	0	0	0	0	0	0
BA001740	5	IGHV1-2	IGHJ2	45	TGTGCAAGAGGGGTCTACTATGGTAACAGTCATTTTGACTACTGG	1	1	0	0	0	0	1	0.00015734	0	0	0	0	0	0	0	0	0	0	0	0	0	0	5	0.000944964	0	0	0	0	0	0	0	0	0	0
BA001742	3	IGHV3-6	IGHJ3	45	TGTGCAAGGGGGGGTAACTACGTTCCTGCCTGGTTTGCTTACTGG	1	1	0	0	0	0	0	0	0	0	0	0	1	6.42646e-05	0	0	0	0	0	0	0	0	0	0	0	0	0	0	3	5.59255e-05	0	0	0	0
BA001743	5	IGHV3-6	IGHJ3	45	TGTGCAAGATCTTGCGATGGTAACTACGTTTGGTTTCCTTACTGG	1	1	0	0	0	0	1	0.000308386	0	0	0	0	0	0	0	0	0	0	0	0	0	0	5	9.20939e-05	0	0	0	0	0	0	0	0	0	0
BA001744	5	IGHV3-6	IGHJ3	45	TGTGCAAGAGGGGGTGGTAACCACGAGGCCTGGTTTGCTTACTGG	0	1	0	0	0	0	0	0	0	0	0	0	0	0	0	0	0	0	0	0	5	0.000113333	0	0	0	0	0	0	0	0	0	0	0	0
BA001745	4	IGHV3-6	IGHJ3	45	TGTGCAAGAGGTCACTACGGCTACATGGCCTGGTTTGCTTACTGG	1	2	0	0	0	0	0	0	0	0	0	0	1	0.000168222	0	0	0	0	0	0	0	0	1	3.60368e-05	0	0	0	0	3	0.000304483	0	0	0	0
BA001749	3	IGHV3-6	IGHJ3	45	TGTTCAAGAGAGGGCAATGATTTGGTCTCCTGGTTTGCTCACTGG	0	1	0	0	0	0	0	0	0	0	0	0	0	0	0	0	0	0	0	0	0	0	3	4.8049e-05	0	0	0	0	0	0	0	0	0	0
BA001750	8	IGHV3-6	IGHJ3	45	TGTGCAAGAAGTTATGATTACGACGGGGCCTGGTTTGCTTACTGG	2	3	0	0	1	2.68704e-06	3	0.000197199	0	0	0	0	0	0	0	0	0	0	1	8.83525e-06	0	0	4	0.000204208	0	0	1	4.23076e-06	0	0	0	0	0	0
BA001751	3	IGHV3-6	IGHJ3	45	TGTGCAAGAAGCTACTATGATTACGGTCCCTGGTTTGCTTACTGG	1	1	2	2.92164e-05	0	0	0	0	0	0	0	0	0	0	0	0	0	0	1	2.20881e-05	0	0	0	0	0	0	0	0	0	0	0	0	0	0
BA001753	3	IGHV3-6	IGHJ3	45	TGTGCAAGATCGTATGGTAGCTACCGGGCCTGGTTTGCTTACTGG	1	1	1	2.33731e-05	0	0	0	0	0	0	0	0	0	0	0	0	0	0	3	5.30115e-05	0	0	0	0	0	0	0	0	0	0	0	0	0	0
BA001754	5	IGHV3-6	IGHJ3	45	TGTGCAAGAGCAGATGATGGTTTCTACGCCTGGTTTGCTTACTGG	1	2	0	0	0	0	0	0	0	0	0	0	1	2.8352e-05	0	0	0	0	1	4.41762e-06	0	0	0	0	0	0	0	0	3	1.24279e-05	0	0	0	0
BA001758	4	IGHV3-6	IGHJ3	45	AGTGCAATCCTCTCTACTATGATTACGACGAGATTTGTTTACTGG	1	1	0	0	0	0	0	0	0	0	0	0	0	0	0	0	4	7.42309e-05	0	0	0	0	0	0	0	0	0	0	0	0	0	0	1	5.44855e-06
BA001759	3	IGHV3-6	IGHJ3	45	TGTACAAGAGGCTACGGTAGTAGCTACGCCTGGTTTGCTTACTGG	0	1	0	0	0	0	0	0	0	0	0	0	0	0	0	0	0	0	0	0	0	0	0	0	0	0	0	0	0	0	0	0	3	7.08312e-05
BA001760	3	IGHV3-6	IGHJ3	45	TGTGCAAGATGTCTTAGGGCTGGGATAGCCTGGTTTGCTTACTGG	1	1	0	0	0	0	2	2.93701e-05	0	0	0	0	0	0	0	0	0	0	0	0	0	0	2	2.80286e-05	0	0	0	0	0	0	0	0	0	0
BA001762	3	IGHV3-6	IGHJ3	45	TGTGCAAGAGGATGGGACTATGGTAACTACGGATTTGCTTACTGG	2	2	0	0	0	0	1	8.39146e-06	0	0	0	0	0	0	0	0	1	5.71007e-06	0	0	0	0	2	0.000100102	0	0	0	0	0	0	0	0	1	5.44855e-05
BA001766	3	IGHV1-83	IGHJ3	45	TGTGCAAGAAAGGACTATGGTTACGACGACTGGTTTGCTTACTGG	1	1	0	0	0	0	0	0	0	0	0	0	0	0	0	0	1	3.80671e-06	0	0	0	0	2	3.60368e-05	0	0	0	0	0	0	0	0	0	0
BA001767	7	IGHV1-83	IGHJ3	45	TGTGCAAGATGGGGCTTCTATGATGGTTTCTCCTTTCCTTACTGG	1	1	0	0	0	0	4	0.00125452	0	0	0	0	0	0	0	0	0	0	0	0	0	0	6	0.000916935	0	0	0	0	0	0	0	0	0	0
BA001768	5	IGHV1-83	IGHJ3	45	TGTACAAGAAACGGGTACTATGTTCACGAGGGGTTTGCTTACTGG	1	1	0	0	0	0	0	0	0	0	0	0	0	0	0	0	2	0.00162927	0	0	0	0	0	0	0	0	0	0	0	0	0	0	5	0.000615686
BA001771	6	IGHV1-18	IGHJ1	45	TGTGCAAGACGGGGTTATGGTAACTACTGGTACTTCGATGTCTGG	4	1	0	0	1	2.68704e-06	0	0	2	6.42215e-06	1	2.02937e-06	0	0	0	0	1	3.80671e-06	0	0	0	0	0	0	1	5.63863e-06	0	0	0	0	0	0	0	0
BA001772	4	IGHV1-18	IGHJ1	45	TGTGCAAGAGGGGTCTACTATGATTACTGGTACTTCGATGTCTGG	0	1	0	0	0	0	0	0	0	0	0	0	0	0	0	0	0	0	0	0	0	0	4	9.20939e-05	0	0	0	0	0	0	0	0	0	0
BA001773	3	IGHV1-18	IGHJ1	45	TGTGCAAGAGACTTTGGTAACTACGCCTGGTACTTCGAGGTCTGG	2	2	0	0	1	0.00239684	0	0	0	0	0	0	1	0.00686686	0	0	0	0	0	0	1	0.0002992	0	0	0	0	0	0	0	0	1	0.000146693	0	0
BA001774	5	IGHV1-18	IGHJ1	45	TGTGCAAGATCCTACGGTAGTAGCTACTGGTACTTCGATGTCTGG	1	3	0	0	0	0	0	0	0	0	2	0.00198879	0	0	0	0	0	0	0	0	0	0	1	4.00408e-06	0	0	2	0.00143423	1	3.10697e-06	0	0	0	0
BA001775	3	IGHV1-18	IGHJ1	45	TGTGCAAGACCCTACGGTGACTACGACTGGTACTTCGATGTCTGG	1	1	0	0	0	0	0	0	0	0	0	0	0	0	0	0	1	1.90336e-06	0	0	0	0	0	0	0	0	0	0	2	0.000285841	0	0	0	0
BA001777	3	IGHV1-18	IGHJ1	45	TGTGCAAGAGGTGGTAACTATGTTGGGTGGTACTTCGATGTCTGG	1	1	2	3.89552e-06	0	0	0	0	0	0	0	0	0	0	0	0	0	0	1	8.39349e-05	0	0	0	0	0	0	0	0	0	0	0	0	0	0
BA001782	3	IGHV9-3	IGHJ2	45	TGTGCAAGATGGGATGGTAATCACGGGTATTACTTTGACTACTGG	1	1	1	0.000938821	0	0	0	0	0	0	0	0	0	0	0	0	0	0	3	0.000865854	0	0	0	0	0	0	0	0	0	0	0	0	0	0
BA001784	4	IGHV9-3	IGHJ2	45	TGTGCAAGATGGAACTATGGTAAAGGGTACTACTTTGACTACTGG	1	1	0	0	0	0	0	0	0	0	0	0	0	0	4	0.00279864	0	0	0	0	0	0	0	0	0	0	0	0	0	0	1	0.00175445	0	0
BA001785	4	IGHV9-3	IGHJ2	45	TGTGCTAGAGGGGATTACTACGGTAGTAGCTCCTTTGACTACTGG	1	2	0	0	0	0	0	0	1	2.14072e-06	0	0	0	0	0	0	0	0	2	0.000229716	0	0	0	0	0	0	0	0	0	0	0	0	1	5.44855e-06
BA001787	3	IGHV9-3	IGHJ2	45	TGTGCAAGATTCGACAGCTCGGGCTACGGGTTTTATGACTACTGG	0	1	0	0	0	0	0	0	0	0	0	0	0	0	0	0	0	0	0	0	3	0.0001088	0	0	0	0	0	0	0	0	0	0	0	0
BA001789	4	IGHV5-9	IGHJ4	45	TGTGCCCATAAGCTGTATAGTTACTCCTATGCTATGGACTACTGG	0	1	0	0	0	0	0	0	0	0	0	0	0	0	0	0	0	0	0	0	0	0	4	2.40245e-05	0	0	0	0	0	0	0	0	0	0
BA001790	3	IGHV5-9	IGHJ4	45	TGTGCAAGACATAATGATTATGGGGGCTATGCTATGGACTACTGG	0	1	0	0	0	0	0	0	0	0	0	0	0	0	0	0	0	0	0	0	3	8.61334e-05	0	0	0	0	0	0	0	0	0	0	0	0
BA001794	3	IGHV5-9	IGHJ4	45	TGTGCAAGAGATGGTGACTACGTAGGGTATGCTATGGACTACTGG	1	1	1	0.000327224	0	0	0	0	0	0	0	0	0	0	0	0	0	0	3	0.00035341	0	0	0	0	0	0	0	0	0	0	0	0	0	0
BA001795	4	IGHV5-9	IGHJ4	45	TGTGCAAGAGGAAACTATGGTAACTACTATGCTATGGACTACTGG	3	0	0	0	1	2.68704e-06	0	0	0	0	1	2.02937e-06	2	3.78027e-06	0	0	0	0	0	0	0	0	0	0	0	0	0	0	0	0	0	0	0	0
BA001798	3	IGHV5-12	IGHJ1	45	TGTGCAAGACATTCGTATGGTAACTACTGGTACTTCGATGTCTGG	1	1	2	0.000845328	0	0	0	0	0	0	0	0	0	0	0	0	0	0	2	4.41762e-05	0	0	0	0	0	0	0	0	0	0	0	0	0	0
BA001799	4	IGHV5-12	IGHJ1	45	TGTGCAAGACACTACGGTAGTAGCTGCGGGTACTTCGATGTCTGG	0	2	0	0	0	0	0	0	0	0	0	0	0	0	0	0	0	0	0	0	0	0	3	8.80899e-05	0	0	0	0	1	1.24279e-05	0	0	0	0
BA001800	3	IGHV5-12	IGHJ1	45	TGTGCAAGACGGGGAGGTAACTACTACTGGTACTTCGATGTCTGG	0	2	0	0	0	0	0	0	0	0	0	0	0	0	0	0	0	0	0	0	0	0	0	0	2	1.12773e-05	0	0	2	2.48558e-05	0	0	0	0
BA001801	3	IGHV5-12	IGHJ1	45	TGTACAAGACATTGGGGTGACTACGTAGGGTACTTCGATGTCTGG	1	0	0	0	0	0	0	0	3	0.000107036	0	0	0	0	0	0	0	0	0	0	0	0	0	0	0	0	0	0	0	0	0	0	0	0
BA001803	29	IGHV3-8	IGHJ3	45	TGTGCAAGAGGGTATGGTAACTACCGTGCCTGGTTTGCTTACTGG	1	1	8	0.00215812	0	0	0	0	0	0	0	0	0	0	0	0	0	0	27	0.00341924	0	0	0	0	0	0	0	0	0	0	0	0	0	0
BA001805	9	IGHV3-8	IGHJ3	45	TGTGCAAGAGGTAATGGTAACTACAGGGCCTGGTTTGCTTACTGG	0	1	0	0	0	0	0	0	0	0	0	0	0	0	0	0	0	0	9	0.000348992	0	0	0	0	0	0	0	0	0	0	0	0	0	0
BA001807	8	IGHV3-8	IGHJ3	45	TGTGCAAGAGAGAAAAATTTCTACGGCTACGGGTTTGCTTACTGG	1	1	0	0	3	0.00471038	0	0	0	0	0	0	0	0	0	0	0	0	0	0	7	0.0011968	0	0	0	0	0	0	0	0	0	0	0	0
BA001808	4	IGHV3-8	IGHJ3	45	TGTGCAAGATGTGATGGTAACTACCGGGCCTGGTTTGCTCACTGG	1	1	0	0	1	2.68704e-06	0	0	0	0	0	0	0	0	0	0	0	0	0	0	3	4.53334e-05	0	0	0	0	0	0	0	0	0	0	0	0
BA001810	3	IGHV3-8	IGHJ3	45	TGTGCAAGATCGGACCATTACTACGGTAGTAGCTTTGCTTACGGG	0	1	0	0	0	0	0	0	0	0	0	0	0	0	0	0	0	0	0	0	3	6.80001e-05	0	0	0	0	0	0	0	0	0	0	0	0
BA001815	3	IGHV5-12	IGHJ2	45	TGTGCAAGACAGGAGCATTACTACGGCTACTACTTTGACTACTGG	0	1	0	0	0	0	0	0	0	0	0	0	0	0	0	0	0	0	0	0	0	0	3	6.00613e-05	0	0	0	0	0	0	0	0	0	0
BA001818	4	IGHV5-12	IGHJ2	45	TGTGCAAGACATTACTACGGTAGTAGCTACTACTTTGACTACTGG	4	6	0	0	0	0	1	2.09787e-06	1	1.71257e-05	0	0	0	0	1	1.37076e-05	2	1.90336e-05	2	3.97586e-05	0	0	2	2.40245e-05	1	3.94704e-05	1	6.76922e-05	0	0	1	1.76032e-05	1	5.44855e-05
BA001821	3	IGHV1-31	IGHJ1	45	TGTGCAAGAGGGGATACGCGACCCTACTGGTACTTCGATGTCTGG	0	1	0	0	0	0	0	0	0	0	0	0	0	0	0	0	0	0	0	0	0	0	0	0	0	0	3	8.8846e-05	0	0	0	0	0	0
BA001824	3	IGHV1-2	IGHJ3	45	TGTGCAAGAGGCCATAGGTACGACTTTCGAGGCTTTGCTTACTGG	0	1	0	0	0	0	0	0	0	0	0	0	0	0	0	0	0	0	0	0	0	0	0	0	0	0	0	0	3	6.52464e-05	0	0	0	0
BA001825	3	IGHV1-2	IGHJ3	45	TGTGCGACACTCTATGATGGTTACTCTGCCTGGTTTCCTTACTGG	0	1	0	0	0	0	0	0	0	0	0	0	0	0	0	0	0	0	0	0	0	0	0	0	0	0	0	0	0	0	3	0.000105619	0	0
BA001827	3	IGHV8-5	IGHJ1	45	TGTGCTCGATATTTCTACGGTAGTAGCTGGTCCTTCGATGTCTGG	1	1	0	0	0	0	2	0.000323071	0	0	0	0	0	0	0	0	0	0	0	0	0	0	2	3.20327e-05	0	0	0	0	0	0	0	0	0	0
BA001830	5	IGHV14-3	IGHJ4	45	TGTGCTAGAGGCTATGGTAACTATTACTATGCTATGGACTACTGG	1	2	0	0	0	0	0	0	0	0	0	0	0	0	1	2.2846e-06	0	0	3	4.41762e-05	0	0	0	0	0	0	0	0	0	0	1	5.86772e-06	0	0
BA001832	6	IGHV14-3	IGHJ4	45	TGTGCTAGAAGGATCGACCATAGGTACGCGGAATATGACTACTGG	1	1	0	0	0	0	2	0.000427965	0	0	0	0	0	0	0	0	0	0	0	0	0	0	5	0.000112114	0	0	0	0	0	0	0	0	0	0
BA001833	3	IGHV14-3	IGHJ4	45	TGTGCTAGAGATGGTAACTACAATTACTATGCTATGGACTACTGG	1	2	0	0	0	0	0	0	0	0	0	0	0	0	1	4.5692e-06	0	0	1	4.41762e-06	0	0	0	0	0	0	0	0	0	0	0	0	1	5.44855e-06
BA001835	3	IGHV14-3	IGHJ4	45	TGTGCTAGAGGCGGTTACTACGTGGGGAATGCTGTGGACTACTGG	0	1	0	0	0	0	0	0	0	0	0	0	0	0	0	0	0	0	3	0.000304816	0	0	0	0	0	0	0	0	0	0	0	0	0	0
BA001840	7	IGHV1-67	IGHJ4	45	TGTGCAAGATCCCCTGATGGTTACTCCGGGGCTATGGACTACTGG	0	2	0	0	0	0	0	0	0	0	0	0	0	0	0	0	0	0	0	0	0	0	0	0	0	0	0	0	7	0.000447404	0	0	1	5.44855e-06
BA001841	8	IGHV1-67	IGHJ4	45	TGTGCAAGATCCTACTACGGTAGTAGCTACGTTATCGACTACTGG	1	5	0	0	0	0	0	0	0	0	0	0	0	0	2	0.00210183	0	0	1	0.000198793	0	0	1	1.20123e-05	1	0.00012405	0	0	0	0	1	0.000181899	3	0.000582995
BA001843	4	IGHV1-67	IGHJ4	45	TGTGCAAGACCCCTACCTTATGATTCTTATGCTATGGACTACTGG	0	1	0	0	0	0	0	0	0	0	0	0	0	0	0	0	0	0	0	0	0	0	4	5.20531e-05	0	0	0	0	0	0	0	0	0	0
BA001845	3	IGHV1-67	IGHJ4	45	TGTGCAAGATCGCGGTATGGTAACTACGATGCTATGGACTACTGG	1	1	0	0	0	0	0	0	0	0	0	0	0	0	1	4.5692e-06	0	0	0	0	0	0	0	0	0	0	2	0.000177692	0	0	0	0	0	0
BA001846	3	IGHV1-67	IGHJ4	45	TGTGCAAGAGGGTACGACGGCGGGCACTATGCTATGGACTACTGG	0	1	0	0	0	0	0	0	0	0	0	0	0	0	0	0	0	0	0	0	0	0	0	0	3	0.000101495	0	0	0	0	0	0	0	0
BA001855	3	IGHV2-9	IGHJ2	45	TGTGCCAGGGTTGGGTATGGTAACCTGTACTACTTTGACTACTGG	1	1	0	0	0	0	0	0	0	0	0	0	2	0.000555699	0	0	0	0	0	0	0	0	0	0	0	0	0	0	0	0	1	0.000328592	0	0
BA001856	4	IGHV2-9	IGHJ2	45	TGTGCCAGATTCGGTGGTAACTACAGGGACTGCTTTGACTACTGG	1	1	0	0	0	0	2	0.000253842	0	0	0	0	0	0	0	0	0	0	0	0	0	0	3	6.40653e-05	0	0	0	0	0	0	0	0	0	0
BA001857	3	IGHV2-9	IGHJ2	45	TGTGCCAAAGATCAGAATGATGGTTACTACCTCTTTGACTACTGG	1	0	0	0	0	0	0	0	0	0	0	0	0	0	3	0.000776765	0	0	0	0	0	0	0	0	0	0	0	0	0	0	0	0	0	0
BA001858	3	IGHV2-9	IGHJ2	45	TGTGCCAGAGAGACTGGGGGGGACCTGTACTACTTTGACTACTGG	1	1	0	0	0	0	1	0.000176221	0	0	0	0	0	0	0	0	0	0	0	0	0	0	2	8.00817e-06	0	0	0	0	0	0	0	0	0	0
BA001859	4	IGHV1-66	IGHJ1	45	TGTGCAAGAGGAGGGGATTACTCTAACTGGTATTTCGATGTCTGG	0	1	0	0	0	0	0	0	0	0	0	0	0	0	0	0	0	0	0	0	0	0	4	0.000596609	0	0	0	0	0	0	0	0	0	0
BA001863	4	IGHV1-76	IGHJ2	45	TGTGCAAGAACCATGAGGGGGGATGGTTACCCCTTTGACTACTGG	0	1	0	0	0	0	0	0	0	0	0	0	0	0	0	0	0	0	0	0	0	0	0	0	0	0	0	0	4	0.000105637	0	0	0	0
BA001864	6	IGHV3-6	IGHJ2	45	TGTGCAAGATCTACTATGATTACGACGTACTACTTTGACTACTGG	0	3	0	0	0	0	0	0	0	0	0	0	0	0	0	0	0	0	0	0	1	4.53334e-06	0	0	1	1.69159e-05	5	0.00110846	0	0	0	0	0	0
BA001865	5	IGHV3-6	IGHJ2	45	TGTGTCCTCTATAGGTACGACGTCCGGTACTACTTTGACTACTGG	1	1	0	0	0	0	0	0	0	0	0	0	0	0	0	0	3	0.000848896	0	0	0	0	0	0	0	0	0	0	0	0	0	0	3	0.000174354
BA001866	5	IGHV3-6	IGHJ2	45	TGTGCAAGAGTGAGGGCATTACTACGGTACTACTTTGGCTACTGG	1	2	0	0	0	0	0	0	0	0	0	0	0	0	1	0.00176371	0	0	0	0	0	0	0	0	0	0	0	0	0	0	5	0.00312163	1	5.44855e-06
BA001867	8	IGHV3-6	IGHJ2	45	TGTGCAAGAGAAAGGGCGATGATTACGACCTACTCTGACTGCTGG	1	2	0	0	0	0	0	0	0	0	0	0	0	0	4	0.00181854	0	0	0	0	0	0	0	0	0	0	0	0	0	0	5	0.0022532	1	5.44855e-06
BA001871	3	IGHV3-6	IGHJ2	45	TGTGCAAGATCCTCCTATTACTACGGTAGTTGCCTTGACTACTGG	1	1	0	0	0	0	0	0	2	0.00026973	0	0	0	0	0	0	0	0	0	0	0	0	0	0	1	2.25545e-05	0	0	0	0	0	0	0	0
BA001876	3	IGHV3-6	IGHJ2	45	TGTGCAAGGGATCGGAAAGATTCGGTACGGGGCTTTGACTACTGG	1	1	0	0	0	0	0	0	0	0	2	0.00133533	0	0	0	0	0	0	0	0	0	0	0	0	0	0	2	0.00126077	0	0	0	0	0	0
BA001881	7	IGHV1-52	IGHJ4	45	TGTGCAAGAGAAGAGTACGTTAACTACTATGCTATGGACTACTGG	1	1	0	0	0	0	0	0	0	0	1	4.05875e-06	0	0	0	0	0	0	0	0	0	0	0	0	0	0	6	0.00011	0	0	0	0	0	0
BA001882	4	IGHV1-52	IGHJ4	45	TGTGCAAGAGAAAAGTATCGTAACTACTATTCTATGGGCTACTGG	0	1	0	0	0	0	0	0	0	0	0	0	0	0	0	0	0	0	0	0	0	0	0	0	0	0	4	0.000520384	0	0	0	0	0	0
BA001886	4	IGHV1-2	IGHJ4	45	TGTGCAAGAGGGAGGTATGGTAACTACGATGCTATGGACTATTGG	0	2	0	0	0	0	0	0	0	0	0	0	0	0	0	0	0	0	0	0	2	6.34667e-05	0	0	0	0	2	0.00159077	0	0	0	0	0	0
BA001888	4	IGHV1-2	IGHJ4	45	TGTGTAAGATACTACGGTAGTAGCTACTATGCTGTGGACTACTGG	1	1	0	0	0	0	0	0	0	0	0	0	0	0	0	0	1	0.000930741	0	0	0	0	0	0	0	0	0	0	0	0	0	0	4	0.000381399
BA001889	4	IGHV1-2	IGHJ4	45	TGTGCAAGATCTAGGTTTGGTAACTACGATGCTTTGGACTACTGG	1	1	0	0	0	0	1	0.00034405	0	0	0	0	0	0	0	0	0	0	0	0	0	0	4	0.000792809	0	0	0	0	0	0	0	0	0	0
BA001892	4	IGHV1-4	IGHJ1	45	CGTGCAAGATCCTACTATGGTAACTCCCGGTACTTCGATGTCTGG	1	1	0	0	0	0	0	0	0	0	0	0	0	0	0	0	3	0.000675691	1	6.62644e-05	0	0	0	0	0	0	0	0	0	0	0	0	0	0
BA001895	4	IGHV1-4	IGHJ1	45	TGTGCAAGATCATTTGATGATTACGACGCGTACTTCGACGTCTGG	1	1	0	0	1	0.000556217	0	0	0	0	0	0	0	0	0	0	0	0	0	0	4	0.0015232	0	0	0	0	0	0	0	0	0	0	0	0
BA001900	10	IGHV5-17	IGHJ3	45	TGTGCAAGATCCTACTATGGTAACTACGCCTGGTTTGCTTACTGG	1	2	0	0	0	0	0	0	0	0	0	0	5	0.0066854	0	0	0	0	0	0	0	0	0	0	0	0	0	0	9	0.00314736	0	0	1	5.44855e-06
BA001902	4	IGHV5-17	IGHJ3	45	TGTGCAAGAGAGGACTACGGTAGTAGCTACTGGTTTGCTTACTGG	1	3	1	3.89552e-06	0	0	0	0	0	0	0	0	0	0	0	0	0	0	0	0	1	9.06668e-06	0	0	1	5.63863e-06	0	0	0	0	1	1.76032e-05	0	0
BA001903	3	IGHV5-17	IGHJ3	45	TGTGCAACCCCGCACCTCTACCATGAATTTCTGTTTGCTTACTGG	1	0	0	0	0	0	0	0	3	3.85329e-05	0	0	0	0	0	0	0	0	0	0	0	0	0	0	0	0	0	0	0	0	0	0	0	0
BA001905	3	IGHV5-17	IGHJ3	45	TGTGCAAGATACAGTGGTTACGACGAGGCCTGGTTTGCTTACTGG	0	1	0	0	0	0	0	0	0	0	0	0	0	0	0	0	0	0	0	0	0	0	3	1.60163e-05	0	0	0	0	0	0	0	0	0	0
BA001908	10	IGHV2-2	IGHJ2	45	TGTGCCAGACACTACGGTACTAGCCAGGACTACTTTGACTACTGG	1	1	5	0.00093103	0	0	0	0	0	0	0	0	0	0	0	0	0	0	8	0.0013297	0	0	0	0	0	0	0	0	0	0	0	0	0	0
BA001912	4	IGHV2-2	IGHJ2	45	TGTGCCAGAAGAGGAAACTACGGTAGTACCCACTTTGACTATTGG	1	1	0	0	0	0	1	0.000503488	0	0	0	0	0	0	0	0	0	0	0	0	0	0	4	0.000332339	0	0	0	0	0	0	0	0	0	0
BA001914	3	IGHV1-66	IGHJ4	45	TGTGCAAGATTTCTACTATGGCCTCTAAACACTATGGACTACTGG	0	1	0	0	0	0	0	0	0	0	0	0	0	0	0	0	0	0	0	0	0	0	0	0	0	0	0	0	3	3.72836e-05	0	0	0	0
BA001917	17	IGHV1-9	IGHJ2	45	TGTGCAAGCCGGGGGGATGGTAACTGGGACTACTTTGACTACTGG	2	1	1	1.94776e-06	6	0.0128682	0	0	0	0	0	0	0	0	0	0	0	0	0	0	14	0.00811921	0	0	0	0	0	0	0	0	0	0	0	0
BA001918	5	IGHV1-9	IGHJ2	45	CGTGCGAGGAGGTACTACGGTAGTAGTGGTTACTTTGACTACTGG	1	1	0	0	0	0	0	0	3	0.00204224	0	0	0	0	0	0	0	0	0	0	0	0	0	0	3	0.000693552	0	0	0	0	0	0	0	0
BA001920	4	IGHV1-9	IGHJ2	45	TGTGCAAGATGGGAGTATGGTAACTACGAGGGGTTTGACTACTGG	0	1	0	0	0	0	0	0	0	0	0	0	0	0	0	0	0	0	0	0	4	0.0001088	0	0	0	0	0	0	0	0	0	0	0	0
BA001922	4	IGHV1-9	IGHJ2	45	TGTGCAAGAGGCGATGATAACTATGCGTACTACTTTGACTACTGG	0	2	0	0	0	0	0	0	0	0	0	0	0	0	0	0	0	0	0	0	0	0	0	0	0	0	0	0	0	0	4	0.0018366	1	5.44855e-06
BA001924	3	IGHV1-9	IGHJ2	45	TGTGCAAGACTCGACGGTAGTACCTACAGGGGCTTTGACTACCGG	0	1	0	0	0	0	0	0	0	0	0	0	0	0	0	0	0	0	0	0	0	0	0	0	0	0	3	0.000439999	0	0	0	0	0	0
BA001930	3	IGHV6-3	IGHJ2	45	TGCACCTACTATGGTAACTACGGGAAATACTACTTTGGCTACTGG	1	1	0	0	0	0	0	0	0	0	0	0	0	0	0	0	3	0.000938354	0	0	0	0	0	0	0	0	0	0	0	0	0	0	1	0.00108971
BA001931	3	IGHV6-3	IGHJ2	45	TGTACCGTCTACTACTTCAGTAGTAGGAAGGGCTTTGACTACTGG	1	1	2	0.000802478	0	0	0	0	0	0	0	0	0	0	0	0	0	0	1	1.32529e-05	0	0	0	0	0	0	0	0	0	0	0	0	0	0
BA001933	7	IGHV1-53	IGHJ1	45	TGTACAAGAGACCACGGTAGTAGCTACTGGTACTTCGATGTCTGG	2	4	0	0	1	2.68704e-06	0	0	0	0	1	2.02937e-06	0	0	0	0	0	0	0	0	2	9.06668e-06	0	0	0	0	1	4.23076e-06	1	3.10697e-06	1	0.00117354	0	0
BA001934	3	IGHV1-53	IGHJ1	45	TGTACAAGATGGTACTACGGTAGTAGCTGGTACTTCGATGTCTGG	0	2	0	0	0	0	0	0	0	0	0	0	0	0	0	0	0	0	0	0	0	0	0	0	0	0	1	4.23076e-06	2	7.45673e-05	0	0	0	0
BA001938	3	IGHV1-61	IGHJ3	45	TGTACAAGATCCTACTATGATTATGACGCCTGGTTTGCTTACTGG	0	2	0	0	0	0	0	0	0	0	0	0	0	0	0	0	0	0	2	0.00180681	0	0	2	3.60368e-05	0	0	0	0	0	0	0	0	0	0
BA001941	3	IGHV1-14	IGHJ4	45	TGCGCAAGACTGATTACGACGGGGTACTATGCTATGGACTGCTGG	1	0	0	0	0	0	0	0	3	0.000376766	0	0	0	0	0	0	0	0	0	0	0	0	0	0	0	0	0	0	0	0	0	0	0	0
BA001944	3	IGHV1-14	IGHJ4	45	TGTGCAAGAGGGGGTAACTACGTGAAGAGTGCTATGGACTACTGG	2	2	0	0	0	0	1	0.000287408	0	0	0	0	1	0.00105469	0	0	0	0	0	0	0	0	2	0.00028429	0	0	0	0	1	0.000192632	0	0	0	0
BA001946	3	IGHV2-6	IGHJ1	45	TGTGCCAGACACTACGGTAGTAGCTACTGGTACTTCGATGTTTGG	2	7	0	0	0	0	0	0	0	0	1	2.02937e-06	1	1.89013e-06	0	0	0	0	2	1.32529e-05	1	3.17334e-05	1	1.60163e-05	1	2.81932e-05	1	1.69231e-05	1	3.10697e-06	2	4.1074e-05	0	0
BA001947	3	IGHV1-85	IGHJ3	45	TGTGCGAGAGAGGATGGTAACTACGTGGCCTGGTTTGCTTACTGG	1	1	0	0	0	0	0	0	2	4.28144e-06	0	0	0	0	0	0	0	0	0	0	0	0	0	0	1	5.63863e-06	0	0	0	0	0	0	0	0
BA001949	4	IGHV6-6	IGHJ3	45	TGTTCCAGGGGGGGATATAGGTACTCACCCTGGTTTGCTTACTGG	1	1	0	0	3	0.000394995	0	0	0	0	0	0	0	0	0	0	0	0	0	0	1	3.62667e-05	0	0	0	0	0	0	0	0	0	0	0	0
BA001955	10	IGHV1-12	IGHJ4	45	TGTGCAAGAGCTACCCGGGACGGGGGGTATGCTATGGACTACTGG	1	1	0	0	0	0	0	0	0	0	0	0	0	0	0	0	5	0.00283981	0	0	0	0	0	0	0	0	0	0	0	0	0	0	7	0.00319285
BA001956	4	IGHV1-12	IGHJ4	45	TGTGCAGGAGGGTACTACGGTAGTCCCTATGCTATGGACTACTGG	0	1	0	0	0	0	0	0	0	0	0	0	0	0	0	0	0	0	0	0	4	5.44001e-05	0	0	0	0	0	0	0	0	0	0	0	0
BA001957	3	IGHV1-12	IGHJ4	45	TGTGCAAGAAGTGGTTACTACGGTGGTTATGCTATGGACTACTGG	0	1	0	0	0	0	0	0	0	0	0	0	0	0	0	0	0	0	0	0	3	0.000276534	0	0	0	0	0	0	0	0	0	0	0	0
BA001958	5	IGHV1-69	IGHJ1	45	TGTGCAAGATGCTACGGTAGTAGCTACTGGTACTTCGATGTCTGG	1	2	0	0	0	0	0	0	0	0	1	4.05875e-06	0	0	0	0	0	0	2	9.27701e-05	2	7.70667e-05	0	0	0	0	0	0	0	0	0	0	0	0
BA001966	3	IGHV14-3	IGHJ2	45	TGTGCTAGAGCCCCTATGACCTATGGTAACTACTTTGACTCCTGG	0	1	0	0	0	0	0	0	0	0	0	0	0	0	0	0	0	0	0	0	0	0	0	0	3	0.000107134	0	0	0	0	0	0	0	0
BA001967	7	IGHV14-3	IGHJ2	45	TGTACTAGGGTCCGGATAGGGTACGACGGGTACTTTGACTACTGG	1	1	0	0	0	0	0	0	0	0	0	0	3	0.000461193	0	0	0	0	0	0	0	0	0	0	0	0	0	0	5	8.69952e-05	0	0	0	0
BA001970	5	IGHV14-1	IGHJ3	45	TGTAATGCGGGGGTTACTACGACTACTGCCTGGTTTGCTCGCTGG	1	1	0	0	0	0	0	0	0	0	0	0	2	0.00217176	0	0	0	0	0	0	0	0	0	0	0	0	0	0	5	0.00193564	0	0	0	0
BA001971	6	IGHV14-1	IGHJ3	45	TGTAATGCAGGGACTACGGCTACGAGTGCCTGGTTTGCTTACTGG	1	1	1	0.000870649	0	0	0	0	0	0	0	0	0	0	0	0	0	0	6	0.000410839	0	0	0	0	0	0	0	0	0	0	0	0	0	0
BA001973	3	IGHV14-1	IGHJ3	45	TGTAATGCAGGGGTGGTTACGACGTCAGCCTGGCTTGTTTACTGG	0	1	0	0	0	0	0	0	0	0	0	0	0	0	0	0	0	0	0	0	0	0	3	7.20735e-05	0	0	0	0	0	0	0	0	0	0
BA001974	3	IGHV14-1	IGHJ3	45	TGTAATGCATGGACTAGCTGGGCTGGTGCCTGGTTTGCTTGCTGT	1	1	0	0	0	0	0	0	1	0.00319395	0	0	0	0	0	0	0	0	0	0	0	0	0	0	3	0.00923044	0	0	0	0	0	0	0	0
BA001976	6	IGHV1-37	IGHJ1	45	TGTGGAAGAAGCTACGGTAGTAGCTACTGGTACTTCGATGTCTGG	1	1	0	0	0	0	0	0	0	0	0	0	2	0.000727702	0	0	0	0	0	0	0	0	0	0	0	0	0	0	4	0.000142921	0	0	0	0
BA001977	7	IGHV1-61	IGHJ4	45	TGTGCAAGAGAAAAGTATGGTAACTACTATACTATGGGCTACTGG	1	1	0	0	0	0	0	0	0	0	5	0.00574516	0	0	0	0	0	0	0	0	0	0	0	0	0	0	5	0.00478076	0	0	0	0	0	0
BA001983	3	IGHV1-5	IGHJ1	45	TGTACAATCTATGGTGGTTACCCTTACTGGTACTTCGATGTCTGG	0	2	0	0	0	0	0	0	0	0	0	0	0	0	0	0	0	0	0	0	0	0	0	0	0	0	0	0	2	0.000211274	0	0	1	5.44855e-06
BA001985	3	IGHV1-5	IGHJ1	45	TGTACAAGAGATTACTACGGCAGTGACTGGTATTTCGATGTCTGG	1	1	0	0	1	0.000515911	0	0	0	0	0	0	0	0	0	0	0	0	0	0	2	9.97334e-05	0	0	0	0	0	0	0	0	0	0	0	0
BA001992	16	IGHV5-6	IGHJ2	45	TGTGCAGCCCATTACTACGGTAGTAGCTACTACTTTGACTACTGG	5	4	0	0	1	2.68704e-06	0	0	1	2.14072e-06	1	2.02937e-06	0	0	1	4.5692e-06	1	1.90336e-06	0	0	0	0	0	0	0	0	5	8.8846e-05	1	3.10697e-06	5	0.000187767	1	5.44855e-06
BA001993	5	IGHV5-6	IGHJ2	45	TGTGCAAGACAAAGTATGATTAATGGTTACTACTTTGACTACTGG	1	1	0	0	0	0	0	0	0	0	0	0	0	0	0	0	2	0.00107159	0	0	0	0	0	0	0	0	0	0	0	0	0	0	4	0.000468575
BA001995	3	IGHV5-6	IGHJ2	45	TGTGCAAGAAAGGCGTCCTTCTACGGTAACTGGTTTGACTACTGG	1	0	0	0	0	0	0	0	3	0.000398174	0	0	0	0	0	0	0	0	0	0	0	0	0	0	0	0	0	0	0	0	0	0	0	0
BA001996	3	IGHV5-6	IGHJ2	45	TGTACAAGGTTCGGTAATAGCTACTCCTACTACTTTGACTACTGG	1	1	1	0.000307746	0	0	0	0	0	0	0	0	0	0	0	0	0	0	3	9.71877e-05	0	0	0	0	0	0	0	0	0	0	0	0	0	0
BA002002	4	IGHV3-1	IGHJ3	45	TGTGCAAGATCTTACGATGGCAACTACGTTTGGTTTCCTTACTGG	1	1	0	0	0	0	2	4.40552e-05	0	0	0	0	0	0	0	0	0	0	0	0	0	0	2	2.00204e-05	0	0	0	0	0	0	0	0	0	0
BA002004	4	IGHV8-12	IGHJ2	45	TGTGTTCGAATACGCGGGGACGGTAGTAGCCCCTTTGACTACTGG	0	1	0	0	0	0	0	0	0	0	0	0	0	0	0	0	0	0	0	0	0	0	0	0	0	0	0	0	4	0.00139503	0	0	0	0
BA002012	3	IGHV10-1	IGHJ3	45	TGTGTGAGACCGATCTACCATGATTACCCCTGGTTTACTTACTGG	1	1	0	0	0	0	0	0	0	0	0	0	0	0	0	0	2	0.0012486	0	0	0	0	0	0	0	0	0	0	0	0	0	0	2	0.000223391
BA002013	7	IGHV10-1	IGHJ3	45	TGTGTGAGAGAGAGTTACTACGGTAGTAGCTGGTTTGCTTACTGG	0	1	0	0	0	0	0	0	0	0	0	0	0	0	0	0	0	0	0	0	0	0	0	0	0	0	0	0	7	0.00242033	0	0	0	0
BA002018	3	IGHV1-84	IGHJ3	45	TGTGCAAGAGACGTTACTACGGCTACGTGGGGGTTTGCTTACTGG	0	1	0	0	0	0	0	0	0	0	0	0	0	0	0	0	0	0	0	0	0	0	3	5.60572e-05	0	0	0	0	0	0	0	0	0	0
BA002019	3	IGHV1-84	IGHJ3	45	TGTGCAAGAGGGGGGGACTATGGTAACCCCTGGTTTGCTTACTGG	0	1	0	0	0	0	0	0	0	0	0	0	0	0	0	0	0	0	0	0	0	0	0	0	0	0	0	0	0	0	0	0	3	0.000746452
BA002022	4	IGHV1-67	IGHJ3	45	TGTGCAAGAGATTACTACGGTAGTAGCTACGGGTTTGCTTACTGG	2	2	0	0	0	0	0	0	0	0	0	0	1	1.89013e-06	0	0	1	5.71007e-06	0	0	1	4.53334e-06	0	0	0	0	0	0	0	0	1	5.86772e-06	0	0
BA002023	4	IGHV1-67	IGHJ3	45	TGTGCAAGAAGGGGAACTCAACTGGGCCCCTGGTTTGCTTACTGG	1	1	0	0	2	0.000233772	0	0	0	0	0	0	0	0	0	0	0	0	0	0	3	8.61334e-05	0	0	0	0	0	0	0	0	0	0	0	0
BA002030	3	IGHV1-67	IGHJ3	45	TGTGCAAGAGCACATACTATGATAAAAGCCTGGTTTGCTTACTGG	1	1	0	0	0	0	0	0	0	0	1	0.000170467	0	0	0	0	0	0	0	0	0	0	0	0	0	0	3	0.000101538	0	0	0	0	0	0
BA002036	5	IGHV5-6	IGHJ3	45	TGTGCAAGACATTACTACGGTAGTAGCTCCTGGTTTGCTTACTGG	2	3	0	0	0	0	0	0	1	4.28144e-06	0	0	0	0	1	4.5692e-06	0	0	0	0	0	0	0	0	1	5.63863e-06	0	0	1	3.10697e-06	0	0	1	1.08971e-05
BA002037	3	IGHV5-6	IGHJ3	45	TGTGCAAGACATTACTGCGGTAGTAGCTACTACTTTGACTACTGG	2	1	0	0	1	2.68704e-06	0	0	1	2.14072e-06	0	0	0	0	0	0	0	0	0	0	0	0	0	0	1	1.69159e-05	0	0	0	0	0	0	0	0
BA002039	3	IGHV5-6	IGHJ3	45	TGTGCAAGACTCCACGTTAGTAGCCCCGCCTGGTTTGCTTACTGG	1	1	0	0	0	0	1	0.000367126	0	0	0	0	0	0	0	0	0	0	0	0	0	0	3	0.000180184	0	0	0	0	0	0	0	0	0	0
BA002042	3	IGHV3-2	IGHJ1	45	GATCTTTATTACTACGGTAGTAGCTACTGGTACCTCGATGTCTGG	1	0	0	0	0	0	0	0	3	3.85329e-05	0	0	0	0	0	0	0	0	0	0	0	0	0	0	0	0	0	0	0	0	0	0	0	0
BA002049	3	IGHV12-1	IGHJ4	45	TGTTCCAGGGAAAACCGGGGCGATTACTATGCTATGGACTACTGG	0	1	0	0	0	0	0	0	0	0	0	0	0	0	0	0	0	0	3	7.0682e-05	0	0	0	0	0	0	0	0	0	0	0	0	0	0
BA002050	4	IGHV1-83	IGHJ4	45	TGTGCAAGACGGTACCACGGTAGTAGCTATGCTATGGACTACTGG	1	1	0	0	0	0	0	0	0	0	0	0	1	0.000480094	0	0	0	0	0	0	0	0	0	0	0	0	0	0	4	6.52464e-05	0	0	0	0
BA002051	5	IGHV1-83	IGHJ4	45	TGTGCAAGACATGGTAACTCCGTAAACTATGCTAAGGACTACTGG	1	1	0	0	0	0	0	0	0	0	1	0.000308465	0	0	0	0	0	0	0	0	0	0	0	0	0	0	5	0.000482307	0	0	0	0	0	0
BA002053	3	IGHV2-9	IGHJ1	45	TGTGCCAGAGACTACGGTAGTAGCTACTGGTACTTCGATGTCTGG	2	1	1	1.94776e-06	0	0	0	0	0	0	0	0	0	0	0	0	1	0.000205562	0	0	0	0	0	0	0	0	1	8.46153e-06	0	0	0	0	0	0
BA002054	4	IGHV2-9	IGHJ1	45	TGTGCCAAAATTCATTACTACGGCTACTGGTACTTCGATGTCTGG	2	1	0	0	0	0	0	0	0	0	2	6.08812e-06	0	0	0	0	1	3.80671e-06	0	0	0	0	0	0	0	0	0	0	1	3.10697e-06	0	0	0	0
BA002062	5	IGHV1-22	IGHJ2	45	TGTGCAAGATCGAGGCCCGCGGGGGGTAACTACGTAGGGTACTGG	0	1	0	0	0	0	0	0	0	0	0	0	0	0	0	0	0	0	0	0	0	0	0	0	0	0	0	0	0	0	0	0	5	0.000136214
BA002065	5	IGHV1-31	IGHJ2	45	TGTGCAAGGGGAGAAGGGCGTGGCTGGGCCTACTTTGACTACTGG	1	1	0	0	0	0	5	0.00986626	0	0	0	0	0	0	0	0	0	0	0	0	0	0	2	0.00337144	0	0	0	0	0	0	0	0	0	0
BA002066	4	IGHV1-31	IGHJ2	45	TGTGCTAGATCGGTCTTCTATGGTAACTCCTACCTTGACTACTGG	1	1	2	0.00499601	0	0	0	0	0	0	0	0	0	0	0	0	0	0	4	0.00259315	0	0	0	0	0	0	0	0	0	0	0	0	0	0
BA002068	7	IGHV1-31	IGHJ2	45	TGTGCAAGAGAAGGTGTTAACTACGTCTACTACTTTGACCACTGG	1	1	0	0	0	0	0	0	0	0	0	0	0	0	0	0	2	0.00479455	0	0	0	0	0	0	0	0	0	0	0	0	0	0	6	0.00104067
BA002069	3	IGHV1-31	IGHJ2	45	CGTGCAAGATTACGACGAGGGAGGTCGGACTACTTTGACTACTGG	0	1	0	0	0	0	0	0	0	0	0	0	0	0	0	0	0	0	0	0	3	7.70667e-05	0	0	0	0	0	0	0	0	0	0	0	0
BA002073	3	IGHV1-12	IGHJ1	45	TGTGCGAGAAATTACTACGATAATTCCCGGTACTTCGATGTCTGG	0	1	0	0	0	0	0	0	0	0	0	0	0	0	0	0	0	0	0	0	0	0	3	8.40858e-05	0	0	0	0	0	0	0	0	0	0
BA002081	4	IGHV2-9	IGHJ3	45	TGTGCTAGAAAGGGGTATTACTACGGTAGTAGCTTTGCTTACTGG	1	1	0	0	0	0	0	0	0	0	0	0	3	0.000459303	0	0	0	0	0	0	0	0	0	0	0	0	0	0	2	0.000114958	0	0	0	0
BA002082	3	IGHV2-9	IGHJ3	45	TGTGCCAGAGAATATGATTACGACCTGGCCTGGCTTGCTTACTGG	2	1	0	0	0	0	0	0	1	0.00151563	0	0	1	2.07915e-05	0	0	0	0	0	0	0	0	0	0	2	6.76636e-05	0	0	0	0	0	0	0	0
BA002083	3	IGHV2-9	IGHJ3	45	TGTGCCAGAGAGGTTAATAGGTACGACGAGTGGTTTGCTTACTGG	0	1	0	0	0	0	0	0	0	0	0	0	0	0	0	0	0	0	0	0	0	0	3	2.00204e-05	0	0	0	0	0	0	0	0	0	0
BA002084	4	IGHV2-9	IGHJ3	45	TGTGCCAGAGATCACTACGGTAGTAGCTACCGGTTTGCTTACTGG	0	4	0	0	0	0	0	0	0	0	0	0	0	0	0	0	0	0	0	0	1	9.06668e-06	0	0	0	0	1	4.23076e-06	0	0	1	2.34709e-05	1	5.44855e-06
BA002091	3	IGHV8-11	IGHJ4	45	TGTGCTCGAATCCTCTATGATGGGCTCTATGCTATGGACTACTGG	0	1	0	0	0	0	0	0	0	0	0	0	0	0	0	0	0	0	0	0	0	0	0	0	0	0	0	0	0	0	0	0	3	0.00082818
BA002101	3	IGHV8-8	IGHJ2	45	TGTGCTCGAAGAGGGGGACGTGAAGGGGACTACTTTGACTACTGG	1	1	0	0	0	0	2	0.000371322	0	0	0	0	0	0	0	0	0	0	0	0	0	0	2	0.000508519	0	0	0	0	0	0	0	0	0	0
BA002110	6	IGHV14-3	IGHJ3	45	TGTGCTTTTCCTTACTATGGTAACTGGGAGGGCTTTGCTTACTGG	0	1	0	0	0	0	0	0	0	0	0	0	0	0	0	0	0	0	6	7.95172e-05	0	0	0	0	0	0	0	0	0	0	0	0	0	0
BA002112	3	IGHV1-52	IGHJ3	45	TGCACAAGAAACGGGGATTACGACGACGATGGGTTTGCTTACTGG	1	1	2	3.89552e-06	0	0	0	0	0	0	0	0	0	0	0	0	0	0	1	0.000490356	0	0	0	0	0	0	0	0	0	0	0	0	0	0
BA002113	4	IGHV10-3	IGHJ4	45	TGTGTGAGAGAGGGCTATGGTAACGGTAGGGCTATGGACTACTGG	0	1	0	0	0	0	0	0	0	0	0	0	0	0	0	0	0	0	4	8.83525e-05	0	0	0	0	0	0	0	0	0	0	0	0	0	0
BA002116	5	IGHV1-31	IGHJ4	45	TGTGCAAGAGGAGACAGCTCGAGGTACTATACTATGAACTACTGG	1	1	0	0	0	0	0	0	0	0	2	0.00372593	0	0	0	0	0	0	0	0	0	0	0	0	0	0	4	0.000939229	0	0	0	0	0	0
BA002118	6	IGHV1-31	IGHJ4	45	TGTGCAAGGGGGATTACGACGGGGTACTATGCTTTGGACTACTGG	0	1	0	0	0	0	0	0	0	0	0	0	0	0	0	0	0	0	0	0	6	0.000136	0	0	0	0	0	0	0	0	0	0	0	0
BA002119	3	IGHV1-31	IGHJ4	45	TGTGCAAGAGGGGAGGTACGACCTTACTATGCTATGGATTACTGG	1	1	0	0	0	0	0	0	0	0	0	0	0	0	0	0	3	0.000881253	0	0	0	0	0	0	0	0	0	0	0	0	0	0	1	0.000931702
BA002130	3	IGHV2-6	IGHJ3	45	TGTGCCAGAGATAACTACGGTAGTAACTACGGGGGAGCTTACTGG	0	1	0	0	0	0	0	0	0	0	0	0	0	0	0	0	0	0	0	0	0	0	0	0	0	0	0	0	3	1.86418e-05	0	0	0	0
BA002131	4	IGHV2-6	IGHJ3	45	TGTGTTAGAGAAGGAGACTATGGTAACTACTGGTTTGCTTACTGG	1	1	0	0	0	0	2	0.000172025	0	0	0	0	0	0	0	0	0	0	0	0	0	0	3	0.000640653	0	0	0	0	0	0	0	0	0	0
BA002134	3	IGHV5-17	IGHJ4	45	TGTGCAAGAACTACGGTAGTAGCTAATGATGCTATGGACTACTGG	0	1	0	0	0	0	0	0	0	0	0	0	0	0	0	0	0	0	0	0	0	0	0	0	0	0	0	0	3	5.28185e-05	0	0	0	0
BA002136	3	IGHV5-17	IGHJ4	45	TGTGCAAGAGATGGTAACTACGTAAACTATGCTATGGACTACTGG	2	1	0	0	1	2.68704e-06	0	0	1	6.42215e-06	0	0	0	0	0	0	0	0	0	0	0	0	0	0	0	0	0	0	1	3.10697e-06	0	0	0	0
BA002138	4	IGHV5-17	IGHJ4	45	TGTGCAAGACCAACTGGGACGAGGTACTATGCTATGGACCACTGG	0	1	0	0	0	0	0	0	0	0	0	0	0	0	0	0	0	0	4	3.97586e-05	0	0	0	0	0	0	0	0	0	0	0	0	0	0
BA002139	3	IGHV5-17	IGHJ4	45	TGTGCAAGATACTATAGGTACGACCACTATGCTATGGACTACTGG	0	3	0	0	0	0	0	0	0	0	0	0	0	0	0	0	0	0	0	0	0	0	0	0	0	0	1	1.26923e-05	0	0	1	1.17354e-05	1	1.63457e-05
BA002142	4	IGHV5-17	IGHJ4	45	TGTGCAAGAGGAGGTACGGCTACGTGGAGGGCTGTGGACTACTGG	0	1	0	0	0	0	0	0	0	0	0	0	0	0	0	0	0	0	0	0	0	0	4	0.000468478	0	0	0	0	0	0	0	0	0	0
BA002143	3	IGHV5-17	IGHJ4	45	TGTGCAAGATCGGGGGGGTTACGGAGGTATGCTATGGACTACTGG	1	1	0	0	0	0	0	0	0	0	3	0.000850307	0	0	0	0	0	0	0	0	0	0	0	0	0	0	1	5.07692e-05	0	0	0	0	0	0
BA002144	3	IGHV5-17	IGHJ4	45	TGTGCAAGATTCGACCTAGTATGGACCTATGCTATGGACTACTGG	1	1	3	0.000648604	0	0	0	0	0	0	0	0	0	0	0	0	0	0	1	0.000322487	0	0	0	0	0	0	0	0	0	0	0	0	0	0
BA002148	4	IGHV1-9	IGHJ1	45	TGTGCAAGGGGCGGTAGTAGATCCCACTGGTACTTCGATGTCTGG	1	1	0	0	0	0	1	6.71317e-05	0	0	0	0	0	0	0	0	0	0	0	0	0	0	4	9.6098e-05	0	0	0	0	0	0	0	0	0	0
BA002149	3	IGHV1-9	IGHJ1	45	TGTGTAAGACACTATAGGTACGACAAGGGGTTCTTCGATGTCTGG	1	1	0	0	0	0	0	0	0	0	0	0	0	0	0	0	1	0.00336704	0	0	0	0	0	0	0	0	0	0	0	0	0	0	3	0.00110061
BA002150	3	IGHV1-9	IGHJ1	45	TGTGCAAGACTGTGGAACGGTGGTAGAAGGTATTTCGATGTCTGG	1	1	0	0	1	0.00156117	0	0	0	0	0	0	0	0	0	0	0	0	0	0	3	0.000952001	0	0	0	0	0	0	0	0	0	0	0	0
BA002152	5	IGHV2-5	IGHJ4	45	TGTGTCAAAAATAGGTACGACGATTACTATGCTATGGACTACTGG	2	1	0	0	0	0	0	0	3	0.00144927	2	0.000314553	0	0	0	0	0	0	0	0	0	0	0	0	0	0	2	4.65384e-05	0	0	0	0	0	0
BA002155	3	IGHV2-5	IGHJ4	45	TGTGCCAAAAACCATGGTTACGATTACTACACTATGGACTACTGG	1	1	0	0	0	0	0	0	0	0	0	0	1	0.000655877	0	0	0	0	0	0	0	0	0	0	0	0	0	0	3	0.000385264	0	0	0	0
BA002157	3	IGHV1-14	IGHJ3	45	TGTGCAAGAAGGGGGTTTGGTGATTACGACTGGTTTGTTTACTGG	1	1	0	0	0	0	1	0.000352441	0	0	0	0	0	0	0	0	0	0	0	0	0	0	3	0.000912931	0	0	0	0	0	0	0	0	0	0
BA002158	4	IGHV1-14	IGHJ3	45	CGTGCAAGATGGGGTTACTACGATAGTTCCTGGTTTGCTTACTGG	1	1	3	0.000654448	0	0	0	0	0	0	0	0	0	0	0	0	0	0	2	0.000397586	0	0	0	0	0	0	0	0	0	0	0	0	0	0
BA002159	5	IGHV1-82	IGHJ4	45	TGTGCAAGATCGACCGGTAGAAGCTACTATGCTATGGACTACTGG	1	1	3	0.00409225	0	0	0	0	0	0	0	0	0	0	0	0	0	0	4	0.000927701	0	0	0	0	0	0	0	0	0	0	0	0	0	0
BA002164	4	IGHV10-1	IGHJ1	45	TGTGTGAGACAGGGGTCCTTTGGTGGGGTGTACTTCGATGTCTGG	0	1	0	0	0	0	0	0	0	0	0	0	0	0	0	0	0	0	0	0	0	0	0	0	0	0	4	0.00156538	0	0	0	0	0	0
BA002167	4	IGHV1-42	IGHJ4	45	TGTGCAAGAGTCCTCCTGGGACGTGACTATGCTATGGACTTCTGG	0	1	0	0	0	0	0	0	0	0	0	0	0	0	0	0	0	0	0	0	0	0	4	0.000248253	0	0	0	0	0	0	0	0	0	0
BA002168	4	IGHV1-42	IGHJ4	45	TGTGCAAGGAGGGGCAGCTCGGGCTACGATGCTATGGACTACTGG	0	1	0	0	0	0	0	0	0	0	0	0	0	0	0	0	0	0	0	0	0	0	0	0	0	0	4	0.000939229	0	0	0	0	0	0
BA002170	3	IGHV1-42	IGHJ4	45	TGTGCAAGAGGGAGGTACGACGATTACTATGCTATGGGCTACTGG	1	1	0	0	0	0	0	0	0	0	0	0	1	0.00111329	0	0	0	0	0	0	0	0	0	0	0	0	0	0	3	6.83533e-05	0	0	0	0
BA002171	3	IGHV1-42	IGHJ4	45	TGTGCAAGAAAGGTACGGGGGGATTACTATGCTATGGACTACTGG	0	1	0	0	0	0	0	0	0	0	0	0	0	0	0	0	0	0	0	0	3	6.34667e-05	0	0	0	0	0	0	0	0	0	0	0	0
BA002173	3	IGHV1-14	IGHJ1	45	TGTGCAAGAAACTACTACGGCTCGGGATGGTACTTCGATGTCTGG	1	2	1	0.00333651	0	0	0	0	0	0	0	0	0	0	0	0	0	0	3	0.00246062	0	0	1	4.00408e-06	0	0	0	0	0	0	0	0	0	0
BA002175	3	IGHV2-3	IGHJ4	45	TGTGCCAAAAATGGTAACCTCTATTACTATGCCATGGACTACTGG	0	1	0	0	0	0	0	0	0	0	0	0	0	0	0	0	0	0	0	0	0	0	0	0	3	0.000191713	0	0	0	0	0	0	0	0
BA002177	3	IGHV2-3	IGHJ4	45	TGTGCCAAAATTCATTACTACGGCTTCTATGCTATGGACTACTGG	1	5	0	0	0	0	0	0	0	0	0	0	1	1.89013e-06	0	0	0	0	1	4.41762e-06	0	0	1	8.00817e-06	0	0	0	0	1	4.66045e-05	1	5.86772e-06	1	1.63457e-05
BA002180	3	IGHV5-12	IGHJ3	45	TGTGCAAGACATGGGAACTACGGTAGTGCCTGGTTTCCTTACTGG	1	1	0	0	0	0	0	0	2	0.0019716	0	0	0	0	0	0	0	0	0	0	0	0	0	0	2	0.000281932	0	0	0	0	0	0	0	0
BA002181	6	IGHV5-12	IGHJ3	45	TGTGCAAGACATGGGTATGATAACTACGACTGGTTTGCTTACTGG	0	1	0	0	0	0	0	0	0	0	0	0	0	0	0	0	0	0	0	0	0	0	0	0	0	0	0	0	0	0	6	0.000510491	0	0
BA002182	3	IGHV5-12	IGHJ3	45	TGTGCAAGACCCTACTATGGTAACTACGTGCCCTTTGCTTACTGG	0	1	0	0	0	0	0	0	0	0	0	0	0	0	0	0	0	0	0	0	0	0	0	0	0	0	3	0.000101538	0	0	0	0	0	0
BA002183	4	IGHV5-12	IGHJ3	45	TGTGCAAGACATGACTACTATGGTTACGACGCCCCTGCTTGCTGG	0	1	0	0	0	0	0	0	0	0	0	0	0	0	0	0	0	0	0	0	0	0	4	0.000248253	0	0	0	0	0	0	0	0	0	0
BA002184	4	IGHV5-12	IGHJ3	45	TGTGCAAGACAAGACGAGGTAACTGGGACAAGGTTTGCTTACTGG	1	1	0	0	0	0	0	0	0	0	0	0	1	0.000663437	0	0	0	0	0	0	0	0	0	0	0	0	0	0	3	0.000152242	0	0	0	0
BA002185	3	IGHV5-12	IGHJ3	45	TGTGCAAGAGACTATGATGGTTACCCCGCCTGGTTTGCTTACTGG	0	2	0	0	0	0	0	0	0	0	0	0	0	0	0	0	0	0	2	0.000136946	0	0	0	0	0	0	0	0	1	6.21394e-06	0	0	0	0
BA002187	3	IGHV1-80	IGHJ4	45	TGTGCAAGAGGGTTGATTACGACGGACTATGCTATGGACTACTGG	1	1	3	0.00081806	0	0	0	0	0	0	0	0	0	0	0	0	0	0	1	0.000344575	0	0	0	0	0	0	0	0	0	0	0	0	0	0
BA002190	3	IGHV5-9	IGHJ1	45	TGCGCAAGACACTATGGTAACGACGTGGGGTACTTCGATGTCTGG	0	1	0	0	0	0	0	0	0	0	0	0	0	0	0	0	0	0	0	0	0	0	0	0	0	0	0	0	0	0	0	0	3	0.00110606
BA002191	3	IGHV5-9	IGHJ1	45	TGTGCAAGATACTACGGTGGTAGCTACTGGTACTTCGATGTCTGG	2	1	0	0	0	0	0	0	0	0	1	4.05875e-06	1	5.6704e-06	0	0	0	0	0	0	0	0	0	0	1	5.63863e-06	0	0	0	0	0	0	0	0
BA002192	4	IGHV5-9	IGHJ1	45	TGTGCAAGAGTGGATGATACGGTCTACTGGCACTTCGATGTCTGG	0	1	0	0	0	0	0	0	0	0	0	0	0	0	0	0	0	0	0	0	0	0	4	0.000144147	0	0	0	0	0	0	0	0	0	0
BA002199	5	IGHV8-11	IGHJ2	45	TGTGCTCGAATAGGAGGTGCTACGGTAGTCGGCCTTGACTCCTGG	1	1	0	0	2	0.0004353	0	0	0	0	0	0	0	0	0	0	0	0	0	0	4	0.0001496	0	0	0	0	0	0	0	0	0	0	0	0
BA002200	4	IGHV8-2	IGHJ3	45	TGTACTTGGAGAGAGCGGGAGAATGGTAACCCGTTTGCTTACTGG	1	1	0	0	0	0	1	2.09787e-06	0	0	0	0	0	0	0	0	0	0	0	0	0	0	3	0.000156159	0	0	0	0	0	0	0	0	0	0
BA002201	5	IGHV8-2	IGHJ3	45	TGTGCTTGGAGAGTCAGCTCGGGCTACGCCTGGTTTGCTTACTGG	0	2	0	0	0	0	0	0	0	0	0	0	0	0	0	0	0	0	0	0	1	0.000117867	0	0	0	0	0	0	4	0.000279627	0	0	0	0
BA002203	5	IGHV3-1	IGHJ2	45	TGTGCAAGATCTTGGTATAGGTGCGGATACTACTTTGACTACTGG	0	1	0	0	0	0	0	0	0	0	0	0	0	0	0	0	0	0	0	0	0	0	0	0	0	0	0	0	0	0	0	0	5	9.80739e-05
BA002204	5	IGHV3-1	IGHJ2	45	TGCGCAAGATCGGGCACTTTCGATTACTACTACTTTGACTACTGG	1	1	0	0	0	0	0	0	0	0	0	0	0	0	0	0	4	0.00189384	0	0	0	0	0	0	0	0	0	0	0	0	0	0	2	0.00216852
BA002207	3	IGHV6-6	IGHJ4	45	TGTACCAGGAGATTACTACGGCTACGAGGAGCTATGGATTACTGG	0	1	0	0	0	0	0	0	0	0	0	0	0	0	0	0	0	0	3	9.71877e-05	0	0	0	0	0	0	0	0	0	0	0	0	0	0
BA002208	6	IGHV6-6	IGHJ4	45	TGTATAAGTACTACGGTGCCATATTACTATACTATGGACTACTGG	1	1	0	0	0	0	0	0	0	0	0	0	0	0	3	0.0021361	0	0	0	0	0	0	0	0	0	0	0	0	0	0	4	0.00079801	0	0
BA002211	4	IGHV1-22	IGHJ1	45	TGTGCAAGAGACTATGGTAACTACGCCTGGTACTTCGATGTCTGG	1	3	0	0	0	0	0	0	0	0	0	0	0	0	1	0.00302938	0	0	0	0	1	4.08e-05	0	0	0	0	0	0	4	0.00590014	1	0.00508731	0	0
BA002215	3	IGHV10-1	IGHJ4	45	TGTGTGAGACATTATGATTACGACGGCTATGCTATGGACTACTGG	1	1	1	1.94776e-06	0	0	0	0	0	0	0	0	0	0	0	0	0	0	2	0.000106023	0	0	0	0	0	0	0	0	0	0	0	0	0	0
BA002221	5	IGHV6-3	IGHJ4	45	TGTACCAGGTACGGTAGTAGCTTCTACTATGCTATGGCCTACCGG	1	1	0	0	0	0	0	0	0	0	0	0	0	0	0	0	3	0.00194142	0	0	0	0	0	0	0	0	0	0	0	0	0	0	3	0.000174354
BA002222	3	IGHV6-3	IGHJ4	45	TGTACCAGGATGATTACGACAGGATTCTATACTATGGACTACTGG	0	1	0	0	0	0	0	0	0	0	0	0	0	0	0	0	0	0	0	0	0	0	0	0	0	0	0	0	3	0.000167776	0	0	0	0
BA002223	3	IGHV6-3	IGHJ4	45	TGTACGTTATACTACGGCTTCCCTTACTATGCTATGGACTACTGG	0	1	0	0	0	0	0	0	0	0	0	0	0	0	0	0	0	0	0	0	0	0	3	0.000592604	0	0	0	0	0	0	0	0	0	0
BA002224	8	IGHV6-3	IGHJ4	45	TGTACCAGGGTGATTACGACGGGTTACTATGCTATGGACTACTGG	2	2	0	0	0	0	1	2.09787e-06	0	0	0	0	0	0	1	0.00806465	0	0	0	0	0	0	2	7.20735e-05	0	0	0	0	0	0	5	0.00487021	0	0
BA002225	3	IGHV6-3	IGHJ4	45	TGTACCAAGAGGAATGGAAAACCTTACTATGCTATGGACTACTGG	1	1	3	1.94776e-05	0	0	0	0	0	0	0	0	0	0	0	0	0	0	1	1.76705e-05	0	0	0	0	0	0	0	0	0	0	0	0	0	0
BA002230	3	IGHV6-3	IGHJ4	45	CGTACCTGGCGGTACTATGGTTACGACAAGGAAATGGACTACTGG	1	2	0	0	0	0	0	0	0	0	0	0	3	0.00233999	0	0	0	0	0	0	0	0	0	0	0	0	0	0	1	0.000978696	1	5.86772e-06	0	0
BA002236	6	IGHV1-4	IGHJ4	45	TGTGCAAGATCTGGTAACTTTCCTTACTCTGCTATGGACTACTGG	1	1	0	0	2	0.000134352	0	0	0	0	0	0	0	0	0	0	0	0	0	0	5	0.0003672	0	0	0	0	0	0	0	0	0	0	0	0
BA002240	4	IGHV1-4	IGHJ4	45	TGTGCAAGAGGGTCTTATGGTAACTACTATACTATGGACTACTGG	0	1	0	0	0	0	0	0	0	0	0	0	0	0	0	0	0	0	4	0.000110441	0	0	0	0	0	0	0	0	0	0	0	0	0	0
BA002241	6	IGHV1-4	IGHJ4	45	TGTGCAAGTTGGTATGGTAACTACCCCTATGCTATGGACTACTGG	1	1	4	0.000835589	0	0	0	0	0	0	0	0	0	0	0	0	0	0	3	0.000671479	0	0	0	0	0	0	0	0	0	0	0	0	0	0
BA002242	3	IGHV1-4	IGHJ4	45	TGTGCAAGATCGGGAAATTACTATAGGTCTGCTATGGACTACTGG	1	0	0	0	0	0	0	0	3	0.000766377	0	0	0	0	0	0	0	0	0	0	0	0	0	0	0	0	0	0	0	0	0	0	0	0
BA002245	3	IGHV1-4	IGHJ4	45	TGTGCAAGGGGGGGTAACTACGTCATGTCTGCTATGGACTACTGG	1	1	0	0	0	0	1	0.000100698	0	0	0	0	0	0	0	0	0	0	0	0	0	0	3	0.000144147	0	0	0	0	0	0	0	0	0	0
BA002246	3	IGHV1-4	IGHJ4	45	TGTGCAAGAAAGAAGGGGTACGGGGGATATGCTATGGACTACTGG	1	1	0	0	0	0	0	0	0	0	0	0	2	0.000739042	0	0	0	0	0	0	0	0	0	0	0	0	0	0	2	0.00061518	0	0	0	0
BA002249	3	IGHV1-2	IGHJ1	45	TGTGCAAAGTCCTACTATAGGTACGAAAGGTACTTCGATGTCTGG	1	0	0	0	0	0	0	0	0	0	0	0	3	0.000640755	0	0	0	0	0	0	0	0	0	0	0	0	0	0	0	0	0	0	0	0
BA002250	3	IGHV1-2	IGHJ1	45	TGTGCAAGAGACCACGGTAGTAGCTACTGGTACTTCGATGTCTGG	0	1	0	0	0	0	0	0	0	0	0	0	0	0	0	0	0	0	0	0	3	7.70667e-05	0	0	0	0	0	0	0	0	0	0	0	0
BA002251	4	IGHV1-84	IGHJ1	45	TGTGCAAGAGATGGTTACTACAGGGGCTGGTACTTCGATGTCTGG	1	1	1	0.000722619	0	0	0	0	0	0	0	0	0	0	0	0	0	0	4	0.000295981	0	0	0	0	0	0	0	0	0	0	0	0	0	0
BA002254	3	IGHV1-67	IGHJ2	45	TGTGCAAGAAGGGGGTATGGTAACTACGACTACTTTGACTACTGG	1	1	0	0	0	0	0	0	0	0	0	0	2	9.45067e-06	0	0	0	0	0	0	0	0	0	0	0	0	0	0	0	0	1	1.17354e-05	0	0
BA002258	4	IGHV8-12	IGHJ4	45	TGTGCTCGAAGGGGGGGTTACTACGTGGGTGCTATGGACTACTGG	0	1	0	0	0	0	0	0	0	0	0	0	0	0	0	0	0	0	0	0	0	0	0	0	4	0.000259377	0	0	0	0	0	0	0	0
BA002259	4	IGHV8-12	IGHJ4	45	TGTGCTCGAAGGTTCTATGGTAACTCCTATGCTATGGACTACTGG	2	2	0	0	0	0	0	0	0	0	2	0.00506126	0	0	1	2.2846e-06	0	0	0	0	0	0	0	0	0	0	4	0.00316038	1	3.10697e-06	0	0	0	0
BA002260	3	IGHV8-12	IGHJ4	45	TGTGCTCGAATCTACTATGGTAACTACTATGCTATGGACTACTGG	0	3	0	0	0	0	0	0	0	0	0	0	0	0	0	0	0	0	0	0	0	0	1	8.00817e-06	1	5.63863e-06	1	4.23076e-06	0	0	0	0	0	0
BA002266	7	IGHV2-2	IGHJ3	45	TGTGCCAGAGGAAAAGACATCTCGGGCTACGCGTTTCCTTACTGG	1	1	0	0	0	0	1	0.000161536	0	0	0	0	0	0	0	0	0	0	0	0	0	0	7	0.000172176	0	0	0	0	0	0	0	0	0	0
BA002269	3	IGHV2-2	IGHJ3	45	TGTGCCAGAAGCTATGATTACGACCCCGCCTGGTTTGCTTACTGG	0	1	0	0	0	0	0	0	0	0	0	0	0	0	0	0	0	0	0	0	0	0	0	0	0	0	3	0.000380769	0	0	0	0	0	0
BA002272	3	IGHV1-4	IGHJ3	45	TATGCAATTTATTACTACGAGGGGCGCGCCTGGTTTGCTTACTGG	0	1	0	0	0	0	0	0	0	0	0	0	0	0	0	0	0	0	0	0	0	0	0	0	0	0	0	0	0	0	3	0.000140825	0	0
BA002274	7	IGHV13-2	IGHJ3	45	TGTAGTAGATCCTGTTACTACGGTAGTAGCTGGTTTGCATACTGG	2	2	0	0	0	0	0	0	0	0	0	0	2	5.6704e-05	0	0	1	6.09074e-05	0	0	0	0	0	0	0	0	1	5.49999e-05	5	0.00135464	0	0	0	0
BA002275	4	IGHV1-55	IGHJ3	45	TGTGCAAGAAGCGAGGTTGACTACGGGACCGGGTTTGCTTCCTGG	1	1	0	0	0	0	2	0.00047202	0	0	0	0	0	0	0	0	0	0	0	0	0	0	3	9.6098e-05	0	0	0	0	0	0	0	0	0	0
BA002277	15	IGHV5-6	IGHJ4	45	TGTGCAAGAGGGCCCTACTGTAGTAGTTATGCTATGGACTACTGG	1	5	0	0	5	0.00155042	0	0	0	0	0	0	0	0	0	0	0	0	0	0	4	0.000915734	1	4.00408e-06	0	0	3	0.000114231	2	5.59255e-05	2	7.62803e-05	0	0
BA002279	3	IGHV5-6	IGHJ4	45	TGTGCAAGACATCTTTATGGTAGCTACTATGCTATGGACTACTGG	1	1	0	0	0	0	0	0	0	0	0	0	0	0	0	0	2	3.80671e-05	0	0	0	0	0	0	0	0	0	0	0	0	0	0	2	3.26913e-05
BA002282	3	IGHV1-72	IGHJ4	45	TGTGCAAGAGGGAGACAGCTCGGGGTCTATGCTATGGACTACTGG	1	1	0	0	0	0	0	0	0	0	0	0	3	0.00181831	0	0	0	0	0	0	0	0	0	0	0	0	0	0	2	0.00106569	0	0	0	0
BA002285	3	IGHV1-18	IGHJ4	45	TGTGCAAGGAGCTCGGGCTACGACTACTATGCTGTGGACTTCTGG	1	1	0	0	0	0	0	0	0	0	0	0	0	0	1	0.00402318	0	0	0	0	0	0	0	0	0	0	0	0	0	0	3	0.0029632	0	0
BA002291	3	IGHV1-18	IGHJ4	45	TGTGCAAGAGGTGGTTACTACCATTACTATGCTATGGACTGCTGG	2	1	1	1.94776e-06	0	0	0	0	0	0	1	0.00184876	0	0	0	0	0	0	0	0	0	0	0	0	0	0	2	0.000156538	0	0	0	0	0	0
BA002292	5	IGHV1-18	IGHJ4	45	TGTGCAAGATGGGGGATTACGAGGGATTATGCTATGGGCTACTGG	0	1	0	0	0	0	0	0	0	0	0	0	0	0	0	0	0	0	0	0	0	0	0	0	0	0	0	0	5	0.00104705	0	0	0	0
BA002293	3	IGHV1-18	IGHJ4	45	TGTGCAAGAGACTACGGTAGTAGCTCCTATGCTATGGACTACTGG	0	3	0	0	0	0	0	0	0	0	0	0	0	0	0	0	0	0	1	4.41762e-06	0	0	0	0	1	1.12773e-05	0	0	1	6.21394e-06	0	0	0	0
BA002295	6	IGHV1-18	IGHJ4	45	TGTGCAAGAAGTGGTAACTACCTTTACTATGCTATGGATTACTGG	1	1	0	0	2	0.000268704	0	0	0	0	0	0	0	0	0	0	0	0	0	0	4	0.00166374	0	0	0	0	0	0	0	0	0	0	0	0
BA002299	3	IGHV1-18	IGHJ4	45	TGTGCAAGACGCCCAACTGGGACGAACTACGCTATGGACTACTGG	0	1	0	0	0	0	0	0	0	0	0	0	0	0	0	0	0	0	3	5.74291e-05	0	0	0	0	0	0	0	0	0	0	0	0	0	0
BA002300	3	IGHV1-18	IGHJ4	45	TGTGCGAGATTGATTACGACAGGGTACTATGCTATGGACTACTGT	0	1	0	0	0	0	0	0	0	0	0	0	0	0	0	0	0	0	0	0	0	0	3	0.0007848	0	0	0	0	0	0	0	0	0	0
BA002309	3	IGHV1-37	IGHJ4	45	TGTGGAATGGGGTATGGTAACTACGTCTATGCTATGGACTACTGG	1	1	0	0	2	0.000867913	0	0	0	0	0	0	0	0	0	0	0	0	0	0	2	0.000235734	0	0	0	0	0	0	0	0	0	0	0	0
BA002311	3	IGHV1-37	IGHJ4	45	TGTGGAAGATCAAGGAATGGTAACTACTATGCTATGGACTACTGG	2	1	0	0	0	0	0	0	0	0	1	0.00291824	1	0.0010925	0	0	0	0	0	0	0	0	0	0	0	0	2	0.00131154	0	0	0	0	0	0
BA002312	3	IGHV7-1	IGHJ1	45	TGTGCAAGAGATGCTCTGGGACGGGGCTGGCACTTCGATGTCTGG	0	1	0	0	0	0	0	0	0	0	0	0	0	0	0	0	0	0	0	0	0	0	0	0	0	0	3	6.76922e-05	0	0	0	0	0	0
BA002313	3	IGHV11-2	IGHJ1	45	TGTATGGCCTTCATTACTACGGCTACCCGGTACTTCGATGTCTGG	1	1	0	0	0	0	2	0.000623066	0	0	0	0	0	0	0	0	0	0	0	0	0	0	2	0.0005886	0	0	0	0	0	0	0	0	0	0
BA002316	3	IGHV1-25	IGHJ4	45	TGTGCAGGAGGGTACTACGGTAGTAACTTTGCCATGGACTACTGG	1	0	0	0	0	0	3	0.000858027	0	0	0	0	0	0	0	0	0	0	0	0	0	0	0	0	0	0	0	0	0	0	0	0	0	0
BA002317	5	IGHV1-25	IGHJ4	45	TGTGCAAGATCGGACGGTAGTAGCTACAATGCTATGGACTACTGG	2	1	0	0	0	0	0	0	0	0	0	0	1	0.00125316	1	2.2846e-06	0	0	0	0	0	0	0	0	0	0	0	0	4	0.00123657	0	0	0	0
BA002320	4	IGHV1-25	IGHJ4	45	TGTGCAAAAATGGGGTATGGATCTTCTGGGGCTATGGACTACTGG	1	1	0	0	4	0.0015961	0	0	0	0	0	0	0	0	0	0	0	0	0	0	2	0.000140533	0	0	0	0	0	0	0	0	0	0	0	0
BA002322	4	IGHV1-25	IGHJ4	45	TGTGCAAGAGGGGGATATGGTAAATACTTTGCTATGGACTACTGG	1	1	0	0	0	0	0	0	0	0	0	0	0	0	1	0.00274838	0	0	0	0	0	0	0	0	0	0	0	0	0	0	4	0.00146693	0	0
BA002324	3	IGHV1-25	IGHJ4	45	TGTGCAAGAGACGGTAGTGGTTACGTAGGTGTTATGGACTACTGG	0	1	0	0	0	0	0	0	0	0	0	0	0	0	0	0	0	0	0	0	0	0	3	9.6098e-05	0	0	0	0	0	0	0	0	0	0
BA002327	8	IGHV9-3	IGHJ4	45	TGTGCCCTCTATGATGGTTACTACGTCTATGCTGTGGACTACTGG	1	1	0	0	0	0	0	0	0	0	0	0	2	0.000582161	0	0	0	0	0	0	0	0	0	0	0	0	0	0	6	0.00101287	0	0	0	0
BA002329	5	IGHV9-3	IGHJ4	45	TGTGCAAGATCCTATGGTTACGACGACTATGCTATGGACTACTGG	2	1	0	0	1	2.68704e-06	0	0	1	2.14072e-06	0	0	0	0	0	0	0	0	0	0	0	0	3	9.20939e-05	0	0	0	0	0	0	0	0	0	0
BA002330	4	IGHV9-3	IGHJ4	45	TGTGCAAGAGAGGTACGACGCCCTTACTATGCTACGGACCACTGG	1	1	0	0	0	0	0	0	1	0.000389611	0	0	0	0	0	0	0	0	0	0	0	0	0	0	4	0.00231748	0	0	0	0	0	0	0	0
BA002332	3	IGHV9-3	IGHJ4	45	TGTGCAACCTCGTATGATTACGACTATTATGCTTTGGACTACTGG	0	1	0	0	0	0	0	0	0	0	0	0	0	0	0	0	0	0	0	0	0	0	0	0	0	0	0	0	0	0	3	0.000621978	0	0
BA002333	5	IGHV9-3	IGHJ4	45	TGTGCAAGATATGATTACGACGGTTACTATGCTATGGACTACTGG	2	2	0	0	0	0	0	0	0	0	1	1.42056e-05	3	0.000192794	0	0	0	0	0	0	0	0	1	0.00279085	0	0	0	0	1	0.000189525	0	0	0	0
BA002334	3	IGHV9-3	IGHJ4	45	TGTGCAAGAGGCCTCTATGGTTACGACTATGCTATGGACTACTGG	1	1	1	0.000845328	0	0	0	0	0	0	0	0	0	0	0	0	0	0	3	0.000110441	0	0	0	0	0	0	0	0	0	0	0	0	0	0
BA002335	4	IGHV9-3	IGHJ4	45	TGTGCAAGATGGGATTGCGAGAATTACTATGCTATGGACTACTGG	0	2	0	0	0	0	0	0	0	0	0	0	0	0	0	0	0	0	0	0	0	0	0	0	0	0	0	0	0	0	4	0.000575036	1	5.44855e-06
BA002336	7	IGHV9-3	IGHJ4	45	TGTGTAAGATGGGATTACGACGAGAACTATGCTATGGACTACTGG	2	3	0	0	0	0	0	0	1	0.00286	0	0	0	0	0	0	4	0.000898384	0	0	0	0	0	0	1	0.00280804	0	0	1	6.21394e-06	0	0	3	0.000539407
BA002337	3	IGHV9-3	IGHJ4	45	TGTGCAAGAGGGGGTCAATACGACGCCTATACTATGGACTACTGG	1	0	0	0	0	0	0	0	0	0	0	0	0	0	0	0	3	0.000492969	0	0	0	0	0	0	0	0	0	0	0	0	0	0	0	0
BA002341	6	IGHV9-3	IGHJ4	45	TGTGGTTTATTACGACGTGGGTATTACTATGCTATGGACTACTGG	0	1	0	0	0	0	0	0	0	0	0	0	0	0	0	0	0	0	6	0.000172287	0	0	0	0	0	0	0	0	0	0	0	0	0	0
BA002346	5	IGHV9-3	IGHJ4	45	TGTACTAGAGATGGTAACTACGATTACTATGTTATGGACTACTGG	1	1	0	0	0	0	2	0.00201185	0	0	0	0	0	0	0	0	0	0	0	0	0	0	3	3.20327e-05	0	0	0	0	0	0	0	0	0	0
BA002347	7	IGHV9-3	IGHJ4	45	TGTGCAAGGCACTACGGGCGAAGCCTCTATGCCATGGAGTACTGG	1	1	0	0	7	0.00077118	0	0	0	0	0	0	0	0	0	0	0	0	0	0	1	0.000512267	0	0	0	0	0	0	0	0	0	0	0	0
BA002350	3	IGHV9-3	IGHJ4	45	TGTGCAAGGGGGGGTAACTACGATTCCTATACTATGGACTACTGG	1	1	0	0	0	0	0	0	0	0	0	0	0	0	1	0.000310706	0	0	0	0	0	0	0	0	0	0	0	0	0	0	2	0.00215932	0	0
BA002352	4	IGHV9-3	IGHJ4	45	TGTGCAAGATGCTACTACGGCTACGGCTATGCTATGGACTACTGG	1	1	1	0.000572642	0	0	0	0	0	0	0	0	0	0	0	0	0	0	4	0.000384333	0	0	0	0	0	0	0	0	0	0	0	0	0	0
BA002353	3	IGHV9-3	IGHJ4	45	TGTGCTAGAAATTACTACGGTAGTAGCTACGCTATGGACTACTGG	2	1	0	0	1	2.68704e-06	0	0	1	2.14072e-06	0	0	0	0	0	0	0	0	1	4.41762e-06	0	0	0	0	0	0	0	0	0	0	0	0	0	0
BA002354	4	IGHV9-3	IGHJ4	45	TGTGCAAGAGGAGAACTGGGACCCTCATATACTATGGACTACTGG	0	1	0	0	0	0	0	0	0	0	0	0	0	0	0	0	0	0	0	0	4	8.16001e-05	0	0	0	0	0	0	0	0	0	0	0	0
BA002356	3	IGHV9-3	IGHJ4	45	TGTGCAAGATATGATTTCGGGTATTACTATGCTATGGACTACTGG	1	1	0	0	0	0	0	0	0	0	0	0	0	0	0	0	1	0.000542456	0	0	0	0	0	0	0	0	0	0	0	0	0	0	3	8.71768e-05
BA002362	3	IGHV14-2	IGHJ4	45	TGTGCTAGATTGGTTGGTTCCTATTACTACGCTATGGACTACTGG	0	1	0	0	0	0	0	0	0	0	0	0	0	0	0	0	0	0	3	1.32529e-05	0	0	0	0	0	0	0	0	0	0	0	0	0	0
BA002365	4	IGHV6-3	IGHJ3	45	TGTACCAGGCGGGGATATGGTCACTACGCCTGGTTTGCTTACTGG	0	1	0	0	0	0	0	0	0	0	0	0	0	0	0	0	0	0	0	0	0	0	0	0	0	0	4	0.000270769	0	0	0	0	0	0
BA002366	3	IGHV6-3	IGHJ3	45	TGTACAGCCTACTATAATTACGACAAGGACTGGTTTGCTTACTGG	1	1	0	0	0	0	2	0.000941942	0	0	0	0	0	0	0	0	0	0	0	0	0	0	2	3.20327e-05	0	0	0	0	0	0	0	0	0	0
BA002371	3	IGHV4-2	IGHJ4	45	TGTGCAAGACTTACCTACTACGGCTACTATGCTATGGACTACTGG	0	1	0	0	0	0	0	0	0	0	0	0	0	0	0	0	0	0	0	0	3	2.72e-05	0	0	0	0	0	0	0	0	0	0	0	0
BA002372	3	IGHV4-2	IGHJ4	45	TGTGCAAGACAGGGCTATGGTAATTACTATGCTATGGACTACTGG	0	1	0	0	0	0	0	0	0	0	0	0	0	0	0	0	0	0	0	0	0	0	0	0	0	0	0	0	0	0	3	9.38835e-05	0	0
BA002373	3	IGHV4-2	IGHJ4	45	TGTGCAAGAGGCTACTATGGTAACCCCTATGCTATGGACTACTGG	2	1	0	0	1	2.68704e-06	0	0	1	4.28144e-06	0	0	0	0	0	0	0	0	0	0	0	0	0	0	0	0	1	4.23076e-06	0	0	0	0	0	0
BA002376	4	IGHV2-6	IGHJ4	45	TGTGCCAGACATTACTACGGTAGTTACTATGCTATGGACTACTGG	2	5	0	0	0	0	1	6.2936e-06	1	4.28144e-06	0	0	0	0	0	0	0	0	1	4.41762e-06	0	0	1	8.00817e-06	0	0	2	1.26923e-05	1	1.86418e-05	0	0	1	5.44855e-06
BA002378	5	IGHV7-2	IGHJ4	45	TGTGCAAGAGATCGCTATGGTAACTACTATGCTATGGACTACTGG	2	3	0	0	1	0.000712065	0	0	0	0	1	0.00249613	0	0	0	0	0	0	0	0	1	5.44001e-05	0	0	1	0.000259377	2	0.000152307	0	0	0	0	0	0
BA002379	3	IGHV7-2	IGHJ4	45	TGCGCAAGAGATGGTTACTACGGTAGTGGGGCTATGGACTACTGG	0	1	0	0	0	0	0	0	0	0	0	0	0	0	0	0	0	0	0	0	0	0	0	0	0	0	0	0	0	0	0	0	3	0.000294222
BA002382	3	IGHV1-22	IGHJ4	45	TGTGTAAGAGGATATGATGGTTACTACGATGCTATGGACTACTGG	1	1	0	0	0	0	1	0.000558032	0	0	0	0	0	0	0	0	0	0	0	0	0	0	2	0.000504515	0	0	0	0	0	0	0	0	0	0
BA002386	3	IGHV3-8	IGHJ2	45	TGTGCAAGATATTACTACGGTAGTAGCTACTACTTTGACTACTGG	0	2	0	0	0	0	0	0	0	0	0	0	0	0	0	0	0	0	0	0	1	4.53334e-06	0	0	0	0	2	2.53846e-05	0	0	0	0	0	0
BA002387	4	IGHV3-8	IGHJ2	45	TGTGCAAGAGATAAGGATGGTAACTACGACTACTTTGACTACTGG	1	1	0	0	0	0	0	0	1	0.000732126	0	0	0	0	0	0	0	0	0	0	0	0	0	0	4	0.000202991	0	0	0	0	0	0	0	0
BA002390	5	IGHV1-20	IGHJ1	45	TGTGCAAGATCGGGGTACGGTTCCTACTGGTACTTCGATGTCTGG	0	1	0	0	0	0	0	0	0	0	0	0	0	0	0	0	0	0	0	0	0	0	5	9.6098e-05	0	0	0	0	0	0	0	0	0	0
BA002392	4	IGHV1-59	IGHJ4	45	TGTACAAGAAGGGCACACAGCTCGGGCTATGCTATGGACTACTGG	0	1	0	0	0	0	0	0	0	0	0	0	0	0	0	0	0	0	0	0	0	0	0	0	0	0	4	9.30768e-05	0	0	0	0	0	0
BA002395	3	IGHV1-82	IGHJ3	45	TGTGCAAGGGAGGCCTCACTGGGACAGGGGGGGTTTGCTTACTGG	1	1	0	0	0	0	2	0.000455237	0	0	0	0	0	0	0	0	0	0	0	0	0	0	2	3.20327e-05	0	0	0	0	0	0	0	0	0	0
BA002396	5	IGHV3-8	IGHJ4	45	TGTGCAAGATATGGGGCTGGTAACTCCTATGCTATGGACTACTGG	1	2	1	1.94776e-06	0	0	0	0	0	0	0	0	0	0	0	0	0	0	0	0	0	0	0	0	0	0	3	5.49999e-05	1	0.000105637	0	0	0	0
BA002403	3	IGHV3-8	IGHJ4	45	TGTGCAAGATATGGTAACTACGATTACTATGCTATGGACTACTGG	2	0	0	0	0	0	0	0	0	0	1	4.05875e-06	2	3.78027e-06	0	0	0	0	0	0	0	0	0	0	0	0	0	0	0	0	0	0	0	0
BA002404	3	IGHV3-8	IGHJ4	45	TGTGCAAGAGGGATCTATGATGGTTATGGTGCTATGGACTACTGG	1	2	0	0	0	0	0	0	0	0	0	0	2	0.00128151	0	0	0	0	0	0	0	0	0	0	0	0	1	8.46153e-06	3	0.000711496	0	0	0	0
BA002416	3	IGHV3-6	IGHJ4	45	TGTGCAAGAGATCGGGACTACCCATACTACGCTATGGACTACTGG	0	1	0	0	0	0	0	0	0	0	0	0	0	0	0	0	0	0	3	0.000106023	0	0	0	0	0	0	0	0	0	0	0	0	0	0
BA002421	5	IGHV3-6	IGHJ4	45	TGTAGGGGATTACGACGAGAAAATTATTATGATATGGACTACTGG	1	1	0	0	0	0	0	0	0	0	2	0.000144085	0	0	0	0	0	0	0	0	0	0	0	0	0	0	5	6.34614e-05	0	0	0	0	0	0
BA002423	6	IGHV3-6	IGHJ4	45	TGTGCAAGAGGCCCTCAACTGTTTTACTATGCTATGGACTACTGG	1	1	0	0	0	0	0	0	3	0.000366063	0	0	0	0	0	0	0	0	0	0	0	0	0	0	5	0.000186075	0	0	0	0	0	0	0	0
BA002424	3	IGHV3-6	IGHJ4	45	TGTACAAGGAATTTATTACTTTTCTACTATGCTGTGGACTACTGG	1	1	0	0	0	0	0	0	0	0	0	0	0	0	0	0	1	0.000207466	0	0	0	0	0	0	0	0	0	0	0	0	0	0	3	0.000125317
BA002425	4	IGHV3-6	IGHJ4	45	TATGCATCATTACTACGGCCCCTTTTCTATGCTGTGGACTACTGG	0	1	0	0	0	0	0	0	0	0	0	0	0	0	0	0	0	0	0	0	0	0	0	0	0	0	0	0	0	0	4	0.00140238	0	0
BA002426	3	IGHV3-6	IGHJ4	45	TGCGCAAGATTATACTATGGGTACGGCCATGCTATGGACTACTGG	1	1	0	0	0	0	0	0	0	0	0	0	0	0	3	0.00112174	0	0	0	0	0	0	0	0	0	0	0	0	0	0	1	0.00122049	0	0
BA002430	3	IGHV3-6	IGHJ4	45	TGTGCAGGATTCCGTCTACGGTACTACTATGCTATGGACTACTGG	0	1	0	0	0	0	0	0	0	0	0	0	0	0	0	0	0	0	0	0	0	0	0	0	0	0	0	0	0	0	3	0.000246444	0	0
BA002434	3	IGHV3-6	IGHJ4	45	TGTGCAAGGGATAGGTACTTTTTTTACTATGCTATGGACTACTGG	0	1	0	0	0	0	0	0	0	0	0	0	0	0	0	0	0	0	0	0	0	0	3	6.80694e-05	0	0	0	0	0	0	0	0	0	0
BA002438	3	IGHV2-6-8	IGHJ2	45	TGTGCCAGAAATGACTACGGTGACCCCGCATACTTTGACTACTGG	1	1	0	0	0	0	1	1.04893e-05	0	0	0	0	0	0	0	0	0	0	0	0	0	0	3	6.80694e-05	0	0	0	0	0	0	0	0	0	0
BA002450	4	IGHV9-3	IGHJ3	45	TGTGCAAGACATTACTACGACTACCCGGCCTGGTTTGCTTACTGG	0	1	0	0	0	0	0	0	0	0	0	0	0	0	0	0	0	0	0	0	0	0	0	0	0	0	0	0	0	0	4	0.00269915	0	0
BA002452	4	IGHV9-3	IGHJ3	45	TGTGCTAGATCTACTATGATTACGACGTCGTGGTTTGCTTACTGG	2	1	3	0.000461619	0	0	0	0	0	0	0	0	1	1.89013e-06	0	0	0	0	1	0.000132529	0	0	0	0	0	0	0	0	0	0	0	0	0	0
BA002453	5	IGHV9-3	IGHJ3	45	TGTGCAAGAAGGGGGTATGGTAACTACGTCTGGTTTGCTTACTGG	1	2	0	0	0	0	0	0	0	0	0	0	3	0.00178996	0	0	0	0	0	0	0	0	0	0	0	0	0	0	2	0.000500222	0	0	2	0.000125317
BA002455	5	IGHV9-3	IGHJ3	45	TGTGCAAGAGGGGGATGGGATTACGACACCCGGTTTGCTTACTGG	0	1	0	0	0	0	0	0	0	0	0	0	0	0	0	0	0	0	0	0	0	0	0	0	0	0	5	0.000291923	0	0	0	0	0	0
BA002456	4	IGHV9-3	IGHJ3	45	TGTGCAAGAGACTATAGGTACGACGAGGCCTGGTTTGCTTACTGG	2	0	1	1.94776e-06	0	0	0	0	0	0	3	6.08812e-06	0	0	0	0	0	0	0	0	0	0	0	0	0	0	0	0	0	0	0	0	0	0
BA002457	7	IGHV9-3	IGHJ3	45	TGTGCAAGAAGGGGTAACTTTACGTTGGCCTGGTTTGCTTACTGG	1	1	0	0	0	0	1	0.000681806	0	0	0	0	0	0	0	0	0	0	0	0	0	0	7	0.0013734	0	0	0	0	0	0	0	0	0	0
BA002460	4	IGHV9-3	IGHJ3	45	TGTGCAAGGCCCTACTATGGTAACTATGCCTGGTTTGCTTACTGG	0	1	0	0	0	0	0	0	0	0	0	0	0	0	0	0	0	0	4	7.95172e-05	0	0	0	0	0	0	0	0	0	0	0	0	0	0
BA002461	3	IGHV9-3	IGHJ3	45	TGTGCAAGAGGGGGGTATGATTACGACGTCTGGTTTGCTTACTGG	1	2	0	0	0	0	0	0	0	0	0	0	1	1.89013e-06	0	0	0	0	0	0	0	0	0	0	0	0	0	0	1	3.10697e-06	1	5.86772e-06	0	0
BA002463	3	IGHV9-3	IGHJ3	45	TGTGCAAGAGGGCCCCACTTTCATGATTACGACGCCCCTCGCTGG	0	1	0	0	0	0	0	0	0	0	0	0	0	0	0	0	0	0	0	0	0	0	3	6.80694e-05	0	0	0	0	0	0	0	0	0	0
BA002467	3	IGHV9-3	IGHJ3	45	TGTGCTAGGGATTACTACGGTAGTAGCGCCTGGTTTGCTTACTGG	2	1	1	3.89552e-06	1	2.68704e-06	0	0	0	0	0	0	0	0	0	0	0	0	1	9.71877e-05	0	0	0	0	0	0	0	0	0	0	0	0	0	0
BA002473	4	IGHV9-2	IGHJ4	45	TGTGACCTCTATGATGGTTACTACGTCTATGCTACGGACTACTGG	1	1	0	0	0	0	0	0	0	0	0	0	2	0.00113975	0	0	0	0	0	0	0	0	0	0	0	0	0	0	2	0.000391478	0	0	0	0
BA002477	3	IGHV1-66	IGHJ2	45	TGTGCAAGAGGTGAGAACTACGGTAACTACTACTTTGACTACTGG	0	1	0	0	0	0	0	0	0	0	0	0	0	0	0	0	0	0	3	0.000181123	0	0	0	0	0	0	0	0	0	0	0	0	0	0
BA002481	3	IGHV14-1	IGHJ4	45	TGTAACGCAGCTAACTGGGACTGGAACTATGCTATGGACTACTGG	0	1	0	0	0	0	0	0	0	0	0	0	0	0	0	0	0	0	0	0	0	0	0	0	3	9.58567e-05	0	0	0	0	0	0	0	0
BA002482	3	IGHV1-14	IGHJ2	45	TGTGCAAGATTAAGGGCTACTACTACGGTAGGGCTTGACTACTGG	0	1	0	0	0	0	0	0	0	0	0	0	0	0	0	0	0	0	0	0	0	0	0	0	3	7.33022e-05	0	0	0	0	0	0	0	0
BA002485	3	IGHV1-14	IGHJ2	45	TGTGCAAGATCAGACTACGGTAGTAGCTACGACTTTGACTACTGG	2	1	1	1.94776e-06	1	0.00263061	0	0	0	0	0	0	0	0	0	0	0	0	0	0	3	0.00209894	0	0	0	0	0	0	0	0	0	0	0	0
BA002486	3	IGHV1-14	IGHJ2	45	TGTGCAAGAGGTGGATGGAGGTACGACGCCTACTTTGACTCCTGG	1	1	0	0	0	0	2	0.00113914	0	0	0	0	0	0	0	0	0	0	0	0	0	0	2	0.000388396	0	0	0	0	0	0	0	0	0	0
BA002488	3	IGHV1-9	IGHJ4	45	TGTGCAAGATTGATTACGACCTATTACTATGCTATGGACTACTGG	1	2	0	0	1	1.07482e-05	0	0	0	0	0	0	0	0	0	0	0	0	1	4.41762e-06	0	0	0	0	1	1.12773e-05	0	0	0	0	0	0	0	0
BA002490	3	IGHV1-9	IGHJ4	45	TGTGCAAGACGGGGTAACTACCTTTATTATGTTATGGACTACTGG	1	1	0	0	0	0	2	0.000778308	0	0	0	0	0	0	0	0	0	0	0	0	0	0	2	0.000700715	0	0	0	0	0	0	0	0	0	0
BA002491	4	IGHV1-9	IGHJ4	45	TGTGGAAGATGGGTTGACGCATATTACTATACTATAGACTACTGG	0	1	0	0	0	0	0	0	0	0	0	0	0	0	0	0	0	0	0	0	0	0	0	0	0	0	0	0	0	0	0	0	4	0.0011333
BA002502	3	IGHV1-9	IGHJ4	45	TGTGCAAGAGACTACGGTAGTAGCTACTTTGCTATGGACTACTGG	1	2	0	0	0	0	0	0	1	2.14072e-06	0	0	0	0	0	0	0	0	0	0	0	0	1	8.00817e-06	0	0	0	0	0	0	1	1.76032e-05	0	0
BA002503	3	IGHV5-9	IGHJ3	45	TGTGCAAGAAGGTATGATGATTACGACGTCTGGTTTGCTTACTGG	1	1	2	0.00434351	0	0	0	0	0	0	0	0	0	0	0	0	0	0	3	0.0016787	0	0	0	0	0	0	0	0	0	0	0	0	0	0
BA002505	6	IGHV5-9	IGHJ3	45	TGTGCAAGAGATTTTGATTACGACGAGGTCTGGTTTGCTTACTGG	1	1	0	0	0	0	0	0	0	0	0	0	2	0.00131175	0	0	0	0	0	0	0	0	0	0	0	0	0	0	4	7.76742e-05	0	0	0	0
BA002511	3	IGHV9-3	IGHJ1	45	TGTGCAAGAGAGAGGATACCCCCCTACTGGTACTTCGATGTCTGG	1	0	0	0	0	0	3	0.00077621	0	0	0	0	0	0	0	0	0	0	0	0	0	0	0	0	0	0	0	0	0	0	0	0	0	0
BA002512	3	IGHV9-3	IGHJ1	45	TGTGCAAGATGGCCTTATGGTAACCCTTGGTACTTCGATGTCTGG	0	1	0	0	0	0	0	0	0	0	0	0	0	0	0	0	0	0	0	0	0	0	0	0	0	0	0	0	3	5.28185e-05	0	0	0	0
BA002513	3	IGHV9-3	IGHJ1	45	TGTGCAAGATCCCCTATATGGGCCGCTAGGTACTTCGATGTCTGG	1	1	1	1.94776e-06	0	0	0	0	0	0	0	0	0	0	0	0	0	0	2	0.000176705	0	0	0	0	0	0	0	0	0	0	0	0	0	0
BA002514	4	IGHV9-3	IGHJ1	45	TGTGCAAGAGGCTACGGTAGTAGCTACTGGTACTTCGATGTCTGG	1	3	0	0	0	0	0	0	0	0	0	0	0	0	1	2.2846e-06	0	0	0	0	1	9.06668e-06	0	0	1	5.63863e-06	1	4.23076e-06	0	0	0	0	0	0
BA002517	11	IGHV1-53	IGHJ2	45	TGTGCAAGAATGGGAGGGGTCTACTATAGGTACTTTGACTATTGG	2	1	0	0	1	2.68704e-06	7	0.0116012	0	0	0	0	0	0	0	0	0	0	0	0	0	0	6	0.00749565	0	0	0	0	0	0	0	0	0	0
BA002520	3	IGHV1-53	IGHJ2	45	TGTACAAGAGATTACTACGGTAGTAGCTACTACTTTGACTACTGG	1	1	0	0	0	0	0	0	0	0	1	4.05875e-06	0	0	0	0	0	0	0	0	0	0	2	6.40653e-05	0	0	0	0	0	0	0	0	0	0
BA002521	3	IGHV1-53	IGHJ2	45	TGTGTAAGACGATACTATGACTACTCGTACTACTTTGACAACTGG	1	1	0	0	0	0	0	0	0	0	0	0	0	0	0	0	3	0.00176631	0	0	0	0	0	0	0	0	0	0	0	0	0	0	1	0.000141662
BA002522	3	IGHV1-53	IGHJ2	45	TGTGCGAGTTATTACGGTAGTACCTTCTTCTACTTTAACTACTGG	0	1	0	0	0	0	0	0	0	0	0	0	0	0	0	0	0	0	0	0	0	0	3	8.80899e-05	0	0	0	0	0	0	0	0	0	0
BA002523	3	IGHV1-53	IGHJ2	45	TGTGCAAGAGGGTATGGTAACTACGCGTACTACTTTGACTACTGG	1	1	0	0	0	0	2	6.2936e-06	0	0	0	0	0	0	0	0	0	0	0	0	0	0	1	4.00408e-06	0	0	0	0	0	0	0	0	0	0
BA002529	3	IGHV4-2	IGHJ3	45	TGTACAAGACGGGGTAACTTACGTTTGGCCTGGTTTGCTTACTGG	0	1	0	0	0	0	0	0	0	0	0	0	0	0	0	0	0	0	0	0	0	0	0	0	0	0	3	0.000156538	0	0	0	0	0	0
BA002530	3	IGHV4-2	IGHJ3	45	TGTGCAAGAGAGGGATCTACTATGACGCCCTGGTTTGCTTACTGG	1	1	0	0	1	0.000137039	0	0	0	0	0	0	0	0	0	0	0	0	0	0	3	0.000267467	0	0	0	0	0	0	0	0	0	0	0	0
BA002535	3	IGHV5-6	IGHJ1	45	TGTGCAAGTTACTACGGTAGTAGCCACTGGTACTTCGATGTCTGG	2	2	0	0	0	0	0	0	1	1.07036e-05	1	4.05875e-06	0	0	0	0	0	0	0	0	0	0	1	2.40245e-05	2	3.94704e-05	0	0	0	0	0	0	0	0
BA002536	3	IGHV5-6	IGHJ1	45	TGTGCAAGAGGCCAAGATTACTACGGCTGGTACTTCGATGTCTGG	1	1	0	0	0	0	2	4.19573e-06	0	0	0	0	0	0	0	0	0	0	0	0	0	0	1	0.000128131	0	0	0	0	0	0	0	0	0	0
BA002538	4	IGHV5-6	IGHJ1	45	TGTGCAGGACACGGTAGTAGCCCTTACTGGTACTTCGATGTCTGG	0	1	0	0	0	0	0	0	0	0	0	0	0	0	0	0	0	0	0	0	0	0	0	0	0	0	4	0.000118461	0	0	0	0	0	0
BA002552	5	IGHV7-1	IGHJ4	45	TGTGCAAGAGCCTACTATAGGTACGACTATGCTATGGACTACTGG	0	5	0	0	0	0	0	0	0	0	0	0	0	0	0	0	0	0	1	4.41762e-06	1	4.53334e-06	0	0	3	3.38318e-05	1	4.23076e-06	0	0	1	1.17354e-05	0	0
BA002553	5	IGHV1-53	IGHJ4	45	TGTACAAGACTGGGTAACTACGGATACTATGCTATGGACTACTGG	1	0	0	0	0	0	0	0	0	0	0	0	5	0.000130419	0	0	0	0	0	0	0	0	0	0	0	0	0	0	0	0	0	0	0	0
BA002556	3	IGHV1-53	IGHJ4	45	TGTACAAGAACCTATGGTAACTACGGAGGTGCTATGGACTACTGG	0	1	0	0	0	0	0	0	0	0	0	0	0	0	0	0	0	0	3	6.18467e-05	0	0	0	0	0	0	0	0	0	0	0	0	0	0
BA002567	4	IGHV5-4	IGHJ2	45	TGTACAAGAGTCCTCCTCTGCGGTAGTAGCCCTTTTGACTACTGG	1	1	0	0	0	0	0	0	0	0	0	0	0	0	0	0	4	0.000841283	0	0	0	0	0	0	0	0	0	0	0	0	0	0	1	6.53826e-05
BA002575	4	IGHV1-19	IGHJ4	45	TGTGCAAGAAGGCACTACGATTACGCCTATGTTATGGACTACTGG	0	1	0	0	0	0	0	0	0	0	0	0	0	0	0	0	0	0	0	0	0	0	0	0	0	0	0	0	0	0	4	8.21481e-05	0	0
BA002586	4	IGHV5-12	IGHJ4	45	TGTGCAAGACATCTTTATGGTAACTGCTATGCTATGGACTATTGG	1	1	0	0	0	0	0	0	0	0	0	0	0	0	0	0	2	0.00031215	0	0	0	0	0	0	0	0	0	0	0	0	0	0	2	6.53826e-05
BA002587	3	IGHV5-12	IGHJ4	45	TGTGCAAGAGGGGAACTATGGTTACGACATGCTATGGACTACTGG	0	1	0	0	0	0	0	0	0	0	0	0	0	0	0	0	0	0	0	0	0	0	0	0	3	0.000129689	0	0	0	0	0	0	0	0
BA002590	4	IGHV5-12	IGHJ4	45	TGCGCAAGACATTACTACGATTTTGGCTTTGCTATGGAGTACTGG	0	1	0	0	0	0	0	0	0	0	0	0	0	0	0	0	0	0	0	0	0	0	4	0.000464474	0	0	0	0	0	0	0	0	0	0
BA002592	3	IGHV5-12	IGHJ4	45	TGTGCAAGACATGAGGGTAACTACTACTATGCTATGGACTACTGG	2	2	0	0	0	0	0	0	0	0	0	0	1	3.78027e-06	0	0	1	3.80671e-06	1	7.0682e-05	0	0	0	0	0	0	0	0	0	0	0	0	2	6.53826e-05
BA002593	3	IGHV5-12	IGHJ4	45	TGTGCAAGACGCGGAAGGTACGGAGGGGATGCTATGGACTACTGG	0	1	0	0	0	0	0	0	0	0	0	0	0	0	0	0	0	0	0	0	0	0	3	0.000136139	0	0	0	0	0	0	0	0	0	0
BA002594	3	IGHV5-12	IGHJ4	45	TGTGCAAGAGACTACGGTAGTAGCTACTATGCTATGGACTACTGG	0	3	0	0	0	0	0	0	0	0	0	0	0	0	0	0	0	0	1	1.76705e-05	0	0	0	0	0	0	1	4.23076e-06	0	0	1	5.86772e-06	0	0
BA002595	5	IGHV5-12	IGHJ4	45	TGTGCAAGAGATTACTACGGTAGTAGCTATGCTATGGACTACTGG	2	2	1	3.89552e-06	0	0	1	4.19573e-06	0	0	0	0	0	0	0	0	0	0	0	0	0	0	2	9.20939e-05	0	0	0	0	1	3.10697e-06	0	0	0	0
BA002596	3	IGHV5-12	IGHJ4	45	TGTGCTAGAGGGGAGGGTAACTACGACTATGCTATGGACTACCGG	1	1	0	0	0	0	0	0	0	0	1	0.000793485	0	0	0	0	0	0	0	0	0	0	0	0	0	0	3	0.000262307	0	0	0	0	0	0
BA002599	9	IGHV1-12	IGHJ2	45	TGTGCAAGAGGGTACTACGGTAGTAGAGAGTTCTTTGACTACTGG	1	1	0	0	3	0.000768493	0	0	0	0	0	0	0	0	0	0	0	0	0	0	7	0.000249334	0	0	0	0	0	0	0	0	0	0	0	0
BA002604	5	IGHV8-8	IGHJ4	45	TGTGCTCGAATCTACTATGGTAACCCCTATGCTATGGACTACTGG	1	4	0	0	0	0	0	0	0	0	0	0	0	0	0	0	1	3.80671e-06	1	4.41762e-06	0	0	0	0	0	0	2	1.26923e-05	1	3.10697e-06	0	0	3	2.17942e-05
BA002605	3	IGHV8-8	IGHJ4	45	TGTGCTCGAGAAACGATCTACTATGATTATGCTATGGACTACTGG	0	1	0	0	0	0	0	0	0	0	0	0	0	0	0	0	0	0	0	0	0	0	0	0	0	0	0	0	3	0.000130493	0	0	0	0
BA002606	5	IGHV8-8	IGHJ4	45	TGTGCTCGAAGAGGCCTACGGGACGCCTATGCTATGGACTACTGG	2	1	1	1.94776e-06	1	0.000814173	0	0	0	0	0	0	0	0	0	0	0	0	0	0	5	0.000276534	0	0	0	0	0	0	0	0	0	0	0	0
BA002611	3	IGHV1-43	IGHJ4	45	TGTGCAAGCTCGGGGGGTGGATACTACGAGGCTATTGACTACTGG	1	1	2	0.000759627	0	0	0	0	0	0	0	0	0	0	0	0	0	0	1	9.27701e-05	0	0	0	0	0	0	0	0	0	0	0	0	0	0
BA002613	3	IGHV3-6	IGHJ1	45	TGTGCAAGATATAGGTACGACTCCTACTGGTACTTCGATGTCTGG	0	1	0	0	0	0	0	0	0	0	0	0	0	0	0	0	0	0	0	0	0	0	3	0.000180184	0	0	0	0	0	0	0	0	0	0
BA002614	3	IGHV3-6	IGHJ1	45	TGTGCAAGAAGCTACGGTGGTAGCTACGGGTACTTCGATGTCTGG	0	1	0	0	0	0	0	0	0	0	0	0	0	0	0	0	0	0	0	0	0	0	0	0	0	0	0	0	0	0	0	0	3	8.71768e-05
BA002615	3	IGHV3-6	IGHJ1	45	TGTGCAAGAGGGTACGGTAGTAGCTACTGGTACTTCGATGTCCGG	1	1	0	0	0	0	0	0	0	0	1	6.29106e-05	0	0	0	0	0	0	0	0	0	0	0	0	0	0	3	1.69231e-05	0	0	0	0	0	0
BA002617	3	IGHV3-6	IGHJ1	45	TGTGCAAGAGGCTACGGTAGTAGTCACTGGTACTTCGATGTCTGG	1	1	2	9.73881e-05	0	0	0	0	0	0	0	0	0	0	0	0	0	0	1	4.41762e-06	0	0	0	0	0	0	0	0	0	0	0	0	0	0
BA002619	4	IGHV3-6	IGHJ1	45	TGTGGAAGAGATCGGGTACCCCTCTACTGGAACTTCGATGTCTGG	1	2	0	0	0	0	0	0	0	0	0	0	0	0	2	0.00631007	0	0	0	0	0	0	0	0	0	0	0	0	0	0	3	0.00633127	1	5.44855e-06
BA002625	4	IGHV1-54	IGHJ2	45	TGTGCAAGATCATACTATGGTAACCCTTACTACTTTGACTACTGG	0	1	0	0	0	0	0	0	0	0	0	0	0	0	0	0	0	0	0	0	0	0	4	9.6098e-05	0	0	0	0	0	0	0	0	0	0
BA002626	4	IGHV1-54	IGHJ2	45	TGTGCAAGAACACACTACTACGGTAGTAGGAACTTTGACTACTGG	1	1	0	0	0	0	1	0.00081607	0	0	0	0	0	0	0	0	0	0	0	0	0	0	4	0.00162165	0	0	0	0	0	0	0	0	0	0
BA002635	3	IGHV2-6-8	IGHJ3	45	TGTGCCAGAATGATCTACTATGATTACGAGACGTTTGTTTACTGG	1	1	0	0	0	0	0	0	0	0	0	0	0	0	0	0	2	0.00157598	0	0	0	0	0	0	0	0	0	0	0	0	0	0	1	0.000125317
BA002636	4	IGHV2-6-8	IGHJ3	45	TGTGCCAAACCTAGACAGCTCGGGCTAGCCTGGTTTGCTTACTGG	1	1	0	0	2	0.000483667	0	0	0	0	0	0	0	0	0	0	0	0	0	0	2	0.000240267	0	0	0	0	0	0	0	0	0	0	0	0
BA002637	3	IGHV5-17	IGHJ2	45	TGTACAAGAGAAGGCTACTATGGTAACAACTACTTTGACTACTGG	0	1	0	0	0	0	0	0	0	0	0	0	0	0	0	0	0	0	3	0.000106023	0	0	0	0	0	0	0	0	0	0	0	0	0	0
BA002647	3	IGHV10-1	IGHJ2	45	TGTGTGAGATCCCAACTGGGACTGGGGAGGTACTTTGACTACTGG	1	1	0	0	0	0	2	3.77616e-05	0	0	0	0	0	0	0	0	0	0	0	0	0	0	2	4.00408e-05	0	0	0	0	0	0	0	0	0	0
BA002648	3	IGHV1-80	IGHJ1	45	TGTGTAAGATCGGGGTATGGTAACTACAGGCACTTCGATGTCTGG	0	1	0	0	0	0	0	0	0	0	0	0	0	0	0	0	0	0	0	0	0	0	0	0	0	0	0	0	0	0	3	0.00175445	0	0
BA002650	3	IGHV14-1	IGHJ2	45	TGTAATGCATGGGGTACTACGGTAGTAGCCGACTTTGACTACTGG	1	1	0	0	0	0	2	3.56637e-05	0	0	0	0	0	0	0	0	0	0	0	0	0	0	2	7.60776e-05	0	0	0	0	0	0	0	0	0	0
BA002651	10	IGHV1-69	IGHJ4	42	TGTACAAGATATGTGGGATCTTACTATGCTATGGACTACTGG	1	2	0	0	0	0	0	0	0	0	0	0	0	0	3	0.00652482	0	0	0	0	0	0	0	0	0	0	0	0	0	0	9	0.00627259	1	5.44855e-06
BA002654	3	IGHV1-21	IGHJ4	42	TGTGCAAGATCCTATGATAACTACGAGGCTATGGACTACTGG	1	0	0	0	0	0	0	0	3	0.00719067	0	0	0	0	0	0	0	0	0	0	0	0	0	0	0	0	0	0	0	0	0	0	0	0
BA002661	7	IGHV8-8	IGHJ1	42	TGTGCTCGAATAGAGGGACGTAGTGGATACTTCGATGTCTGG	1	1	1	0.000159716	0	0	0	0	0	0	0	0	0	0	0	0	0	0	7	0.00180239	0	0	0	0	0	0	0	0	0	0	0	0	0	0
BA002662	3	IGHV8-8	IGHJ1	42	TGTGTTCGAAGACCTCCCTACTACCTTGGCTTCGATGTCCGG	0	1	0	0	0	0	0	0	0	0	0	0	0	0	0	0	0	0	3	5.74291e-05	0	0	0	0	0	0	0	0	0	0	0	0	0	0
BA002665	4	IGHV5-17	IGHJ4	42	TGTGCAAGAAGCTATGGTAACTACTATGCTATGGACTACTGG	2	1	0	0	0	0	0	0	1	2.14072e-06	1	2.02937e-06	0	0	0	0	0	0	2	8.83525e-06	0	0	0	0	0	0	0	0	0	0	0	0	0	0
BA002667	3	IGHV5-17	IGHJ4	42	TGTGCAAGATGGTATGGTAAATACTATGCTATGGACTACCGG	0	1	0	0	0	0	0	0	0	0	0	0	0	0	0	0	0	0	0	0	0	0	0	0	0	0	0	0	3	0.000391478	0	0	0	0
BA002668	3	IGHV5-17	IGHJ4	42	TGTGCAAGAGATGGGGATTACGACGATGCTATGGACTACTGG	1	1	0	0	0	0	0	0	0	0	0	0	2	0.000415829	0	0	0	0	0	0	0	0	0	0	0	0	0	0	2	0.000239237	0	0	0	0
BA002669	3	IGHV5-17	IGHJ4	42	TGTGCAAGACGCGGTAGTAGCCATCTGGCTATGGACTACTGG	2	1	1	1.94776e-06	0	0	1	2.09787e-06	0	0	0	0	0	0	0	0	0	0	0	0	0	0	1	0.000520531	0	0	0	0	0	0	0	0	0	0
BA002670	4	IGHV5-17	IGHJ4	42	CGTGCAAGACCTTTCCTACTCTCTTATGCTATGGACTACCGG	1	1	0	0	0	0	0	0	0	0	0	0	0	0	0	0	3	0.00128476	0	0	0	0	0	0	0	0	0	0	0	0	0	0	2	0.000310567
BA002671	3	IGHV5-17	IGHJ4	42	TGTGCAAGAAGGGGGGGAAATTACTATGCTATGGACTACTGG	0	1	0	0	0	0	0	0	0	0	0	0	0	0	0	0	0	0	0	0	0	0	0	0	0	0	0	0	3	4.34976e-05	0	0	0	0
BA002676	3	IGHV1-14	IGHJ2	42	CGTGCAAGGCCCCTTACTACGATAGTAGCTACGGACTACTGG	1	0	0	0	0	0	0	0	3	0.000888398	0	0	0	0	0	0	0	0	0	0	0	0	0	0	0	0	0	0	0	0	0	0	0	0
BA002677	3	IGHV1-14	IGHJ2	42	TGTGCGAGCCGTCAACTGGGACGGAGGGGTTTTGACTACTGG	1	0	0	0	0	0	0	0	3	0.000759955	0	0	0	0	0	0	0	0	0	0	0	0	0	0	0	0	0	0	0	0	0	0	0	0
BA002681	3	IGHV1-14	IGHJ2	42	TGTGCAAGATCTAAGGGGGACAGGTACGGCCTTCAGCCCTGG	0	1	0	0	0	0	0	0	0	0	0	0	0	0	0	0	0	0	0	0	0	0	3	0.000428437	0	0	0	0	0	0	0	0	0	0
BA002682	5	IGHV1-14	IGHJ2	42	TGTGCAAGTCCTACTATGATTACGACCTACTTTGACTACTGG	1	1	0	0	0	0	1	0.00050139	0	0	0	0	0	0	0	0	0	0	0	0	0	0	5	0.000496506	0	0	0	0	0	0	0	0	0	0
BA002684	3	IGHV7-2	IGHJ4	42	TGTGCAAGAGATATACAGGATTACGGTGCTATGGACTACTGG	0	1	0	0	0	0	0	0	0	0	0	0	0	0	0	0	0	0	0	0	0	0	0	0	3	0.00065972	0	0	0	0	0	0	0	0
BA002687	4	IGHV1-21	IGHJ2	42	TGTGCAAGAAGGGACTATGATTACGACTACTTTGACTACTGG	1	2	0	0	0	0	0	0	0	0	0	0	2	3.78027e-06	0	0	0	0	0	0	0	0	0	0	0	0	1	4.23076e-06	1	3.10697e-06	0	0	0	0
BA002688	3	IGHV1-2	IGHJ3	42	TGTGCAATCTACTATGGTTACGACGCCTGGTTTGCTTACTGG	1	1	2	0.000321381	0	0	0	0	0	0	0	0	0	0	0	0	0	0	2	0.000605215	0	0	0	0	0	0	0	0	0	0	0	0	0	0
BA002689	3	IGHV1-2	IGHJ3	42	TGTGCAAGAGACTACGGTAGTAGCTCCTTGTTTGCTTACTGG	1	1	0	0	0	0	0	0	0	0	1	6.08812e-06	0	0	0	0	0	0	0	0	0	0	0	0	0	0	0	0	0	0	0	0	2	0.000501267
BA002690	4	IGHV1-2	IGHJ3	42	TGTGCAAGAGGAGGTACTAGTGGGGCCTGGTTTACTTACTGG	0	1	0	0	0	0	0	0	0	0	0	0	0	0	0	0	0	0	0	0	0	0	4	0.000188192	0	0	0	0	0	0	0	0	0	0
BA002691	3	IGHV1-2	IGHJ3	42	TGTGCAAGAAGAGGCGAGGATAACTGGGACTTTGCTTACTGG	1	0	0	0	0	0	3	0.000302093	0	0	0	0	0	0	0	0	0	0	0	0	0	0	0	0	0	0	0	0	0	0	0	0	0	0
BA002695	3	IGHV1-54	IGHJ2	42	TGTGCAAGAGGGGACTATGGTAATTACTACTTTGACTACTGG	0	2	0	0	0	0	0	0	0	0	0	0	0	0	0	0	0	0	1	6.18467e-05	0	0	0	0	2	6.76636e-05	0	0	0	0	0	0	0	0
BA002697	3	IGHV1-43	IGHJ2	42	TGTGCAAGAGCCCCTTTCATTACTACGGCCGCGGACTACTGG	0	1	0	0	0	0	0	0	0	0	0	0	0	0	0	0	0	0	0	0	0	0	0	0	0	0	3	0.00138769	0	0	0	0	0	0
BA002698	3	IGHV1-43	IGHJ2	42	TGTGCAATATCGATGGACTACGGTGGTAGCCTTGACTACTGG	1	1	0	0	0	0	0	0	0	0	0	0	0	0	0	0	1	0.000133235	0	0	0	0	0	0	0	0	0	0	0	0	0	0	2	0.000196148
BA002701	4	IGHV5-6	IGHJ3	42	TGTACAAGAGACAGCTCGGGCCCAGCCTGGTTTGCTTGCTGG	0	1	0	0	0	0	0	0	0	0	0	0	0	0	0	0	0	0	0	0	0	0	0	0	0	0	0	0	4	0.000245451	0	0	0	0
BA002702	3	IGHV5-6	IGHJ3	42	TGTGCAAGACATGACTATGATTACGACGGGTTTGCTTACTGG	0	3	0	0	0	0	0	0	0	0	0	0	0	0	0	0	0	0	1	4.41762e-06	0	0	1	4.00408e-06	2	3.38318e-05	0	0	0	0	0	0	0	0
BA002703	3	IGHV5-6	IGHJ3	42	TGTGCAAGACATGGTTATAAGTACGACTGGTTTGCTTACTGG	2	0	2	1.75298e-05	0	0	0	0	0	0	1	2.02937e-06	0	0	0	0	0	0	0	0	0	0	0	0	0	0	0	0	0	0	0	0	0	0
BA002704	3	IGHV5-6	IGHJ3	42	TGTGTAAGAAAAAGAGCTAACTGGGACGGGTTTGACTACTGG	1	1	2	0.000424612	0	0	0	0	0	0	0	0	0	0	0	0	0	0	2	4.85939e-05	0	0	0	0	0	0	0	0	0	0	0	0	0	0
BA002716	4	IGHV1-54	IGHJ4	42	TGTGCAAGATGGTTGAACTACGTCCATACTATGGACTACTGG	1	1	0	0	0	0	0	0	0	0	0	0	3	0.00830903	0	0	0	0	0	0	0	0	0	0	0	0	0	0	3	0.00185797	0	0	0	0
BA002717	3	IGHV1-54	IGHJ4	42	TGTGCAAGATCTCAACTGGGGCGTCATGCTATGGACTACTGG	0	1	0	0	0	0	0	0	0	0	0	0	0	0	0	0	0	0	0	0	3	4.98667e-05	0	0	0	0	0	0	0	0	0	0	0	0
BA002719	3	IGHV8-12	IGHJ4	42	TGTGCTCGAAGAGCTGATGGTTACTATGCTATGGACTACTGG	2	1	0	0	0	0	0	0	0	0	1	6.08812e-06	0	0	0	0	1	1.90336e-06	0	0	0	0	0	0	0	0	0	0	1	3.10697e-06	0	0	0	0
BA002727	6	IGHV9-3	IGHJ3	42	CGTGCAAGAGGGGGAGGTAACCACGTCCCCTTTGCTTACTGG	1	1	0	0	0	0	4	0.00151676	0	0	0	0	0	0	0	0	0	0	0	0	0	0	3	0.000356363	0	0	0	0	0	0	0	0	0	0
BA002734	7	IGHV9-3	IGHJ3	42	TGTGCAAGAGACTACTATAGGTACGACTGGTTTGCTTACTGG	3	2	0	0	0	0	0	0	1	2.14072e-06	1	4.05875e-06	0	0	0	0	3	0.000987841	0	0	0	0	0	0	1	5.63863e-06	0	0	1	3.10697e-06	0	0	0	0
BA002741	4	IGHV9-3	IGHJ3	42	TGTGCAAAATCAAACTATGGGTACGACCGCTCTGCTTACTGG	1	0	4	0.000726515	0	0	0	0	0	0	0	0	0	0	0	0	0	0	0	0	0	0	0	0	0	0	0	0	0	0	0	0	0	0
BA002742	3	IGHV9-3	IGHJ3	42	TGTGCAAGAGACGGGTACGGTAACTACCCGTCTGCTTACTGG	0	1	0	0	0	0	0	0	0	0	0	0	0	0	0	0	0	0	0	0	0	0	0	0	0	0	0	0	3	0.000223702	0	0	0	0
BA002743	3	IGHV9-3	IGHJ3	42	TGTGCAAAGTCCCCCTATAGGTACGACGGGTTTCCTTACTGG	0	1	0	0	0	0	0	0	0	0	0	0	0	0	0	0	0	0	0	0	0	0	0	0	0	0	3	0.000317307	0	0	0	0	0	0
BA002750	3	IGHV14-2	IGHJ4	42	TGTACTAGATGGGGGGGGTTGAGGTATGGTATGGACTACTGG	1	1	0	0	0	0	3	0.00107411	0	0	0	0	0	0	0	0	0	0	0	0	0	0	1	0.00112114	0	0	0	0	0	0	0	0	0	0
BA002752	26	IGHV11-2	IGHJ1	42	TGTATGAGATATGGTAAAAGCTACTGGTACTTCGATGTCTGG	7	8	2	5.84328e-06	4	3.76185e-05	0	0	3	2.35479e-05	3	8.11749e-06	4	3.78027e-05	3	4.34074e-05	5	8.18443e-05	5	4.85939e-05	5	0.0004216	3	3.60368e-05	4	0.000174798	3	2.96153e-05	5	5.59255e-05	4	0.000134958	5	7.08312e-05
BA002753	3	IGHV11-2	IGHJ1	42	TGTATGAGATATGATGATGGTTACTGGTACTTCGATGTCTGG	1	3	0	0	0	0	0	0	0	0	0	0	0	0	0	0	1	9.51678e-06	0	0	1	4.53334e-05	0	0	0	0	0	0	0	0	1	1.76032e-05	1	5.44855e-06
BA002754	5	IGHV11-2	IGHJ1	42	TGTATGAGATACGCCTACGGCTACCGGTACTTCGATGTCTGG	2	3	0	0	1	2.68704e-06	0	0	0	0	0	0	0	0	1	1.1423e-05	0	0	1	4.41762e-06	1	9.06668e-06	0	0	0	0	0	0	0	0	2	0.000170164	0	0
BA002757	3	IGHV11-2	IGHJ1	42	TGTATGAGATATGGATGGTCCTACTGGTACTCCGATGTCTGG	1	2	0	0	0	0	0	0	0	0	0	0	0	0	2	3.88382e-05	0	0	0	0	0	0	0	0	0	0	1	3.80769e-05	0	0	1	1.76032e-05	0	0
BA002759	5	IGHV5-4	IGHJ1	42	TGTGCAAAAGGGCTACTATGGTCTTGGTACTTCGATGTCTGG	1	1	2	0.00288074	0	0	0	0	0	0	0	0	0	0	0	0	0	0	5	0.00162127	0	0	0	0	0	0	0	0	0	0	0	0	0	0
BA002760	7	IGHV5-4	IGHJ1	42	TGTGCAAGGGGACTTCGTTATGGTTGGTACCTCGATGTCTGG	2	1	0	0	5	0.0027784	1	2.09787e-06	0	0	0	0	0	0	0	0	0	0	0	0	4	0.00195387	0	0	0	0	0	0	0	0	0	0	0	0
BA002762	6	IGHV1-25	IGHJ2	42	TGTGCAAGAAATGACTACGGTAGTTACTACTTTGACTACTGG	2	1	1	1.94776e-06	0	0	2	0.00148948	0	0	0	0	0	0	0	0	0	0	0	0	0	0	6	0.00204609	0	0	0	0	0	0	0	0	0	0
BA002763	3	IGHV1-25	IGHJ2	42	TGTGCAAGAAACTGGGACGGGGGGTACTACCTTGACTACTGG	1	1	0	0	0	0	1	0.0006881	0	0	0	0	0	0	0	0	0	0	0	0	0	0	3	0.00130133	0	0	0	0	0	0	0	0	0	0
BA002764	3	IGHV1-25	IGHJ2	42	TGTGCAAGATCACGGGACTATGATGGCTACTTTGACTACTGG	1	1	0	0	0	0	0	0	2	0.0017297	0	0	0	0	0	0	0	0	0	0	0	0	0	0	2	8.45795e-05	0	0	0	0	0	0	0	0
BA002767	3	IGHV3-6	IGHJ2	42	TGTGCAAGTTGGACTACGGTAGTAGCCCCCTTTGACTACTGG	0	1	0	0	0	0	0	0	0	0	0	0	0	0	0	0	0	0	0	0	0	0	0	0	0	0	3	9.30768e-05	0	0	0	0	0	0
BA002768	26	IGHV3-6	IGHJ2	42	TGTGCAAGAGATTACTACGGCAGTAGCTACTTTGACTACTGG	6	6	3	0.00110438	1	0.000231085	1	2.09787e-06	2	0.00552733	0	0	0	0	1	0.00194191	6	0.0498451	2	0.000821678	6	0.000834134	0	0	3	0.00289826	4	0.00150615	0	0	2	0.000404873	9	0.0487972
BA002769	6	IGHV3-6	IGHJ2	42	TGTGCAAGGGGGGAGACTTACTACGGCGACCTTGACTACTGG	1	1	0	0	0	0	0	0	0	0	2	0.00126633	0	0	0	0	0	0	0	0	0	0	0	0	0	0	5	0.00274153	0	0	0	0	0	0
BA002771	4	IGHV3-6	IGHJ2	42	TGTGCTAGGGGCATTTTACTACGTTACTACTTTGACTACTGG	1	1	0	0	0	0	2	0.00101537	0	0	0	0	0	0	0	0	0	0	0	0	0	0	4	0.000584596	0	0	0	0	0	0	0	0	0	0
BA002772	3	IGHV3-6	IGHJ2	42	TGTGCAAGATGGGGTCTGCTATGGTCCCACTTTGACTACTGG	1	1	0	0	0	0	0	0	0	0	0	0	3	0.000132309	0	0	0	0	0	0	0	0	0	0	0	0	0	0	1	2.17488e-05	0	0	0	0
BA002774	3	IGHV3-6	IGHJ2	42	TGTGCAAGAGCCTTATTACTACGGCTCTACTTTGACTACTGG	1	1	0	0	0	0	0	0	0	0	0	0	2	0.000778735	0	0	0	0	0	0	0	0	0	0	0	0	0	0	2	0.00156281	0	0	0	0
BA002776	9	IGHV3-6	IGHJ2	42	TGTGCAAGAAACGGGGCTGGACTTTACTACTTTGACTACTGG	1	1	0	0	0	0	5	8.18168e-05	0	0	0	0	0	0	0	0	0	0	0	0	0	0	6	0.000384392	0	0	0	0	0	0	0	0	0	0
BA002777	7	IGHV3-6	IGHJ2	42	TGTGCAAGATGGTATTACTACGGCTGCTACTTTGACTACTGG	3	5	0	0	1	8.06111e-05	0	0	1	1.92665e-05	0	0	0	0	0	0	1	0.000359734	0	0	1	8.16001e-05	1	8.00817e-06	2	5.63863e-05	0	0	0	0	1	4.69417e-05	2	0.000207045
BA002780	9	IGHV3-6	IGHJ2	42	TGTGCAAGGTCCCAATTACTACGGCTACATTTTGACTACTGG	1	1	0	0	0	0	0	0	0	0	0	0	0	0	0	0	3	0.00148462	0	0	0	0	0	0	0	0	0	0	0	0	0	0	7	0.00221211
BA002782	6	IGHV3-6	IGHJ2	42	TGTGCAAGACGAGGTTGGGCTTCTTCTACTACGGACTACTGG	1	1	0	0	0	0	5	0.000226569	0	0	0	0	0	0	0	0	0	0	0	0	0	0	1	4.00408e-06	0	0	0	0	0	0	0	0	0	0
BA002783	3	IGHV3-6	IGHJ2	42	TGCGCAAGAGATCAGATACTACGGTGGTACTTCGACTACTGG	1	1	2	0.00068756	0	0	0	0	0	0	0	0	0	0	0	0	0	0	2	0.000251805	0	0	0	0	0	0	0	0	0	0	0	0	0	0
BA002784	4	IGHV3-6	IGHJ2	42	TGTGCAAGAGAGAGGGAGCTTTACTATGCGTTTGACTACTGG	0	1	0	0	0	0	0	0	0	0	0	0	0	0	0	0	0	0	0	0	0	0	0	0	0	0	0	0	0	0	4	0.000557433	0	0
BA002787	8	IGHV3-6	IGHJ2	42	TGTGCGAGAGTGCAATTACTACGATACTACTTTGACTACTGG	1	1	0	0	0	0	3	0.00263702	0	0	0	0	0	0	0	0	0	0	0	0	0	0	7	0.00394803	0	0	0	0	0	0	0	0	0	0
BA002788	4	IGHV3-6	IGHJ2	42	TGTGCAAGAACCCCGATATATGATTACGACTTTGACTACTGG	1	0	0	0	0	0	0	0	0	0	0	0	0	0	0	0	4	0.000911707	0	0	0	0	0	0	0	0	0	0	0	0	0	0	0	0
BA002789	5	IGHV3-6	IGHJ2	42	TGTGCAAGAGATCGGGAATTATTACGGTCGTTTGACTACTGG	1	1	0	0	3	0.00151549	0	0	0	0	0	0	0	0	0	0	0	0	0	0	4	0.000684534	0	0	0	0	0	0	0	0	0	0	0	0
BA002793	7	IGHV3-6	IGHJ2	42	TGTGCGAGATGGGGCTATGGTAACTACTACTTTGACTACTGG	1	4	0	0	0	0	0	0	0	0	0	0	0	0	1	0.000308421	0	0	1	4.41762e-06	0	0	3	3.60368e-05	0	0	0	0	0	0	2	6.45449e-05	1	5.44855e-06
BA002797	3	IGHV3-6	IGHJ2	42	TGTGCACGAGATAATTTATTACTACGGTATTTTGACTACTGG	1	1	0	0	0	0	0	0	0	0	0	0	1	0.00198086	0	0	0	0	0	0	0	0	0	0	0	0	0	0	3	0.000310697	0	0	0	0
BA002799	3	IGHV3-6	IGHJ2	42	CGTGCCAGAGATTACTACGGTAGTTCCTACTTTGACTTCTGG	0	1	0	0	0	0	0	0	0	0	0	0	0	0	0	0	0	0	0	0	0	0	0	0	3	0.000451091	0	0	0	0	0	0	0	0
BA002800	3	IGHV3-6	IGHJ2	42	TGTGCAGGAAGGATTTATTACTACGACTACTTTGACTACTGG	1	1	0	0	0	0	0	0	0	0	2	0.00035514	0	0	0	0	0	0	0	0	0	0	0	0	0	0	3	0.000105769	0	0	0	0	0	0
BA002806	3	IGHV3-6	IGHJ2	42	TGTGGAAGATCGCTGGGAGGAGGCCTCTACTTTGACTACTGG	1	1	0	0	1	0.0010372	0	0	0	0	0	0	0	0	0	0	0	0	0	0	3	0.000417067	0	0	0	0	0	0	0	0	0	0	0	0
BA002807	3	IGHV3-6	IGHJ2	42	TGTACAAGAGCGATAGTAGCTTTGTACTACTTTGACGACTGG	0	1	0	0	0	0	0	0	0	0	0	0	0	0	0	0	0	0	0	0	0	0	3	6.00613e-05	0	0	0	0	0	0	0	0	0	0
BA002808	3	IGHV3-6	IGHJ2	42	TGTGCAAGAGCGAGACCTGGGATCTACTACTTTGATTACTGG	0	1	0	0	0	0	0	0	0	0	0	0	0	0	0	0	0	0	0	0	0	0	0	0	0	0	3	0.00168384	0	0	0	0	0	0
BA002810	4	IGHV5-12	IGHJ4	42	TGTGCAAGACGAAAACCCCTTTACTGTGCTATGGACTACTGG	1	1	0	0	0	0	1	0.00151676	0	0	0	0	0	0	0	0	0	0	0	0	0	0	4	0.00239044	0	0	0	0	0	0	0	0	0	0
BA002811	7	IGHV5-12	IGHJ4	42	TGTGCGAGACGGGAGTATGGTAGCTTTGCTATGGACTTCTGG	0	1	0	0	0	0	0	0	0	0	0	0	0	0	0	0	0	0	0	0	0	0	7	0.000552564	0	0	0	0	0	0	0	0	0	0
BA002812	4	IGHV5-12	IGHJ4	42	TGTACAAGACGCGAGATTACAAACTTTGCTATGGACTACTGG	1	1	1	5.45373e-05	0	0	0	0	0	0	0	0	0	0	0	0	0	0	3	0.000313651	0	0	0	0	0	0	0	0	0	0	0	0	0	0
BA002813	6	IGHV5-12	IGHJ4	42	TGTGTAAGACATAGGTACGATTACTATGCTATGGACTACTGG	2	3	0	0	1	3.76185e-05	1	0.000320973	0	0	0	0	0	0	0	0	0	0	0	0	2	7.25334e-05	2	2.80286e-05	0	0	0	0	3	6.52464e-05	0	0	0	0
BA002814	3	IGHV5-12	IGHJ4	42	TGTGCAAGACGGGACGGTAGTAGCTTCGCTATGGACTACTGG	0	1	0	0	0	0	0	0	0	0	0	0	0	0	0	0	0	0	0	0	0	0	3	0.000124127	0	0	0	0	0	0	0	0	0	0
BA002818	6	IGHV5-12	IGHJ4	42	TGTGCAAGACCCCTAATTGGGACCTATGCTATGGGCTACTGG	0	1	0	0	0	0	0	0	0	0	0	0	0	0	0	0	0	0	0	0	0	0	6	8.80899e-05	0	0	0	0	0	0	0	0	0	0
BA002819	3	IGHV5-12	IGHJ4	42	TGTGCAAGACATAACTATAGGTACTATGCTATGGACTACTGG	2	1	0	0	0	0	0	0	2	0.00156486	0	0	1	3.78027e-06	0	0	0	0	0	0	0	0	0	0	1	0.000862711	0	0	0	0	0	0	0	0
BA002820	6	IGHV5-12	IGHJ4	42	TGTGCAAGACAGTATGGTAACTACTATGCAATGGACTACTGG	2	2	0	0	0	0	1	6.2936e-06	0	0	0	0	0	0	3	1.37076e-05	0	0	1	4.41762e-06	0	0	0	0	0	0	0	0	0	0	0	0	1	1.08971e-05
BA002822	4	IGHV5-12	IGHJ4	42	TGTGCAAGACGGTACTACGAGGACTTTTCTATGGACTACTGG	1	1	0	0	0	0	1	0.00061887	0	0	0	0	0	0	0	0	0	0	0	0	0	0	4	0.000116118	0	0	0	0	0	0	0	0	0	0
BA002825	3	IGHV5-17	IGHJ1	42	TGTGCAAGAGAGATGGGCTACGACTGGTACTTCGATGTCTGG	0	1	0	0	0	0	0	0	0	0	0	0	0	0	0	0	0	0	0	0	0	0	3	8.00817e-05	0	0	0	0	0	0	0	0	0	0
BA002828	3	IGHV5-17	IGHJ1	42	TGTGCAAGAAGGGATGGTAACTACCGGTACTTCGATGTCTGG	0	2	0	0	0	0	0	0	0	0	0	0	0	0	0	0	0	0	0	0	1	0.000272	0	0	0	0	0	0	2	0.00051265	0	0	0	0
BA002830	3	IGHV8-12	IGHJ1	42	TGTGCTCGATTCTATGGTAACTACGGGTACTTCGATGTCTGG	2	0	1	1.94776e-06	0	0	0	0	0	0	0	0	2	0.000274069	0	0	0	0	0	0	0	0	0	0	0	0	0	0	0	0	0	0	0	0
BA002836	3	IGHV1-9	IGHJ3	42	TGTGCAAGAGACTACTATGGTAACTACTGGTTTGCTTACTGG	2	1	0	0	0	0	1	4.19573e-06	0	0	0	0	0	0	1	2.2846e-06	0	0	0	0	0	0	0	0	0	0	0	0	0	0	1	5.86772e-06	0	0
BA002841	4	IGHV1-9	IGHJ3	42	TGTGCAAGAAGGGACTATAGGTACGACGGGTTTGCTTACTGG	2	1	0	0	0	0	0	0	0	0	0	0	0	0	1	4.5692e-06	2	5.71007e-06	0	0	0	0	0	0	0	0	0	0	0	0	0	0	1	5.44855e-06
BA002842	3	IGHV1-9	IGHJ3	42	TGTGCAAGAAGGGGCTACGGTAATGCCTGGTCTGCTTACTGG	0	2	0	0	0	0	0	0	0	0	0	0	0	0	0	0	0	0	0	0	2	0.000145067	1	4.00408e-06	0	0	0	0	0	0	0	0	0	0
BA002845	3	IGHV1-9	IGHJ3	42	TGTGCAAGAGAGGAATACGGTAACACCTGGGTTGCTTACTGG	0	1	0	0	0	0	0	0	0	0	0	0	0	0	0	0	0	0	0	0	3	0.0010744	0	0	0	0	0	0	0	0	0	0	0	0
BA002849	4	IGHV1-9	IGHJ3	42	TGTGCAAGGGGTGGTAACTACCCGGCCTGGTTTGCTTACTGG	3	0	0	0	2	5.37408e-06	0	0	1	2.14072e-06	0	0	1	1.89013e-06	0	0	0	0	0	0	0	0	0	0	0	0	0	0	0	0	0	0	0	0
BA002855	4	IGHV8-11	IGHJ4	42	TGTGCTCGAATCTGTGGTTACGACGATGCTATGGACTACCGG	1	1	0	0	0	0	1	2.09787e-06	0	0	0	0	0	0	0	0	0	0	0	0	3	0.000639201	0	0	0	0	0	0	0	0	0	0	0	0
BA002856	3	IGHV8-11	IGHJ4	42	TGTACTCGAATCCCGTACGACGTGGGGGCTTTGGACTACTGG	0	1	0	0	0	0	0	0	0	0	0	0	0	0	0	0	0	0	0	0	0	0	3	5.60572e-05	0	0	0	0	0	0	0	0	0	0
BA002857	3	IGHV7-1	IGHJ1	42	TGTGCAAGAGATGATGGTTACTACTGGTACTTCGATGTCTGG	0	6	0	0	0	0	0	0	0	0	0	0	0	0	0	0	0	0	0	0	0	0	1	1.60163e-05	1	1.12773e-05	2	2.96153e-05	1	9.32091e-06	2	2.34709e-05	1	5.44855e-06
BA002858	3	IGHV1-5	IGHJ3	42	TGTACAAGACGGGGGACTACTATGGCCTGGTTTGCTTACTGG	0	1	0	0	0	0	0	0	0	0	0	0	0	0	0	0	0	0	0	0	0	0	3	9.6098e-05	0	0	0	0	0	0	0	0	0	0
BA002860	3	IGHV1-5	IGHJ3	42	TGTACGATCTACTATGATTACGACACTTCGTCTGCTTTCTGG	1	1	0	0	0	0	2	0.000579011	0	0	0	0	0	0	0	0	0	0	0	0	0	0	2	9.6098e-05	0	0	0	0	0	0	0	0	0	0
BA002866	4	IGHV1-42	IGHJ3	42	TGTGCAAGAACGGGGCTAACTGGGGCGGGGTTTGCTTACTGG	1	1	0	0	0	0	0	0	0	0	0	0	1	0.001858	0	0	0	0	0	0	0	0	0	0	0	0	0	0	4	0.0014261	0	0	0	0
BA002872	3	IGHV1-63	IGHJ3	42	TGTGCAAGGGCATATAGATACGACGTAGGGTTTGCTTACTGG	1	1	0	0	0	0	2	0.000419573	0	0	0	0	0	0	0	0	0	0	0	0	0	0	2	0.000220225	0	0	0	0	0	0	0	0	0	0
BA002873	3	IGHV1-63	IGHJ3	42	TGTGCGAGACGATTACGACGGGAGGACTGGTTTGCTTACTGG	0	1	0	0	0	0	0	0	0	0	0	0	0	0	0	0	0	0	0	0	0	0	3	0.000104106	0	0	0	0	0	0	0	0	0	0
BA002877	5	IGHV9-3	IGHJ4	42	TGTGCAAGAGCACCCTTAAATTACTATGCTATGGACTACTGG	1	1	1	1.94776e-06	0	0	0	0	0	0	0	0	0	0	0	0	0	0	5	3.97586e-05	0	0	0	0	0	0	0	0	0	0	0	0	0	0
BA002878	4	IGHV9-3	IGHJ4	42	TGTGCAAGAGGCCCACTCCATTACTATGCTATGGACTACTGG	0	2	0	0	0	0	0	0	0	0	0	0	0	0	0	0	0	0	0	0	0	0	2	5.60572e-05	0	0	0	0	0	0	2	0.000305121	0	0
BA002879	13	IGHV9-3	IGHJ4	42	TGTGCAAGATGGTTACTACGTTACTATGCTATGGACTACTGG	2	7	2	5.84328e-06	0	0	0	0	0	0	0	0	0	0	1	6.85381e-06	0	0	1	1.32529e-05	2	9.06668e-06	2	1.20123e-05	2	1.69159e-05	2	1.69231e-05	2	1.24279e-05	0	0	1	1.08971e-05
BA002881	3	IGHV9-3	IGHJ4	42	TGCGCAAGAGAGGGATATGATTCGTATGCTATGGACTACTGG	0	1	0	0	0	0	0	0	0	0	0	0	0	0	0	0	0	0	0	0	0	0	0	0	3	0.000298847	0	0	0	0	0	0	0	0
BA002883	3	IGHV9-3	IGHJ4	42	TGTGCAAGAGATTACTACGGCTTCTATGCTATGGACTACTGG	2	0	0	0	0	0	0	0	0	0	0	0	2	0.00289569	0	0	1	1.90336e-06	0	0	0	0	0	0	0	0	0	0	0	0	0	0	0	0
BA002884	3	IGHV9-3	IGHJ4	42	TGTGCAAGAGAGGGCCTTAACCCGTATGTTATGGACCACTGG	0	1	0	0	0	0	0	0	0	0	0	0	0	0	0	0	0	0	0	0	0	0	3	2.80286e-05	0	0	0	0	0	0	0	0	0	0
BA002885	3	IGHV9-3	IGHJ4	42	TGTGCAAGAGGCGGTAACTACCGCTATGCTATGGACTACTGG	2	0	0	0	0	0	1	4.19573e-06	0	0	0	0	0	0	2	4.5692e-06	0	0	0	0	0	0	0	0	0	0	0	0	0	0	0	0	0	0
BA002886	5	IGHV9-3	IGHJ4	42	TGTGCAAGAGATGGGGAGTCCTACCATGCTATGGACTACTGG	1	1	0	0	0	0	4	0.00178948	0	0	0	0	0	0	0	0	0	0	0	0	0	0	3	0.000892911	0	0	0	0	0	0	0	0	0	0
BA002892	3	IGHV9-3	IGHJ4	42	TGTGCTATCTACTATGGTTACGACTATGCTATGGACTACTGG	0	1	0	0	0	0	0	0	0	0	0	0	0	0	0	0	0	0	0	0	0	0	0	0	0	0	0	0	0	0	0	0	3	0.000119868
BA002896	4	IGHV9-3	IGHJ4	42	TGTGCAAGAGAGGGGGATGGGTACCATGCTATGGACTACTGG	1	2	0	0	0	0	0	0	0	0	0	0	2	0.00320756	0	0	0	0	0	0	0	0	0	0	0	0	1	4.23076e-06	3	0.00131736	0	0	0	0
BA002899	3	IGHV9-3	IGHJ4	42	CGTGCAAGACGGGGTGGTAACAGCTATGCTATGGACTACTGG	0	1	0	0	0	0	0	0	0	0	0	0	0	0	0	0	0	0	0	0	0	0	0	0	0	0	3	8.8846e-05	0	0	0	0	0	0
BA002901	4	IGHV9-3	IGHJ4	42	TGTGCAAGATGGGATAGTTACATCTATGCTATGGACTACTGG	0	1	0	0	0	0	0	0	0	0	0	0	0	0	0	0	0	0	0	0	0	0	0	0	0	0	0	0	4	6.21394e-05	0	0	0	0
BA002902	5	IGHV9-3	IGHJ4	42	TGTGCAAGGGCCCCCTTAACTGACTATGCTGTGGACTACTGG	1	1	0	0	0	0	0	0	0	0	0	0	1	1.89013e-06	0	0	0	0	0	0	0	0	0	0	0	0	0	0	4	0.000341767	0	0	0	0
BA002904	3	IGHV9-3	IGHJ4	42	GGTGCAAGAGGACCTCTCTCTTACTATGCTATGGACTACTGG	0	1	0	0	0	0	0	0	0	0	0	0	0	0	0	0	0	0	0	0	0	0	0	0	3	0.000276293	0	0	0	0	0	0	0	0
BA002909	3	IGHV9-3	IGHJ4	42	TGTGCAAGACGTAACTACGTGGGCTATGCTATGGACTACTGG	1	1	0	0	0	0	1	0.000581109	0	0	0	0	0	0	0	0	0	0	0	0	0	0	3	0.000952972	0	0	0	0	0	0	0	0	0	0
BA002911	3	IGHV9-3	IGHJ4	42	TGTGCAAGAAACTACGGTAGTAGCTACGCTATGGACTACTGG	1	2	0	0	1	2.68704e-06	0	0	0	0	0	0	0	0	0	0	0	0	0	0	0	0	1	2.40245e-05	0	0	1	8.46153e-06	0	0	0	0	0	0
BA002914	3	IGHV2-9	IGHJ2	42	TGTGCCAGAGATCGGCCCCTATGGTACTACTTTGACTACTGG	1	1	0	0	0	0	0	0	0	0	0	0	0	0	0	0	1	0.000140848	0	0	0	0	0	0	0	0	0	0	0	0	0	0	3	0.000234288
BA002917	3	IGHV2-9	IGHJ2	42	TGTGCCAGAGGGGTGAGTTACTACGGCTACGGTAACTACTGG	0	1	0	0	0	0	0	0	0	0	0	0	0	0	0	0	0	0	3	1.32529e-05	0	0	0	0	0	0	0	0	0	0	0	0	0	0
BA002922	8	IGHV14-3	IGHJ1	42	TGTGCTAGAGACTATGGTAACCACTGGTACTTCGATGTCTGG	0	2	0	0	0	0	0	0	0	0	0	0	0	0	0	0	0	0	0	0	7	0.000194934	0	0	0	0	0	0	0	0	0	0	1	5.44855e-06
BA002923	3	IGHV14-3	IGHJ1	42	TGTACCCCCTACTATAGATACGACTGGTACTTCGATGTCTGG	0	1	0	0	0	0	0	0	0	0	0	0	0	0	0	0	0	0	0	0	3	1.36e-05	0	0	0	0	0	0	0	0	0	0	0	0
BA002924	3	IGHV14-3	IGHJ1	42	TGTGCTAGATCGTGGGGTAACTACTGGTACTTCGATGTCTGG	2	1	0	0	0	0	0	0	0	0	1	6.08812e-06	1	1.89013e-06	0	0	0	0	0	0	0	0	0	0	0	0	0	0	1	9.32091e-06	0	0	0	0
BA002931	3	IGHV1-67	IGHJ2	42	TGTACAAGGGGACCGACTACGTGGAACTATTTTGACTACTGG	1	1	0	0	0	0	2	0.000266429	0	0	0	0	0	0	0	0	0	0	0	0	0	0	1	4.40449e-05	0	0	0	0	0	0	0	0	0	0
BA002932	3	IGHV1-67	IGHJ2	42	TGTGCAAGAGACTACGGTAGTAGCTACGACTTTGACTACTGG	2	0	0	0	1	2.68704e-06	0	0	0	0	0	0	0	0	0	0	2	5.71007e-06	0	0	0	0	0	0	0	0	0	0	0	0	0	0	0	0
BA002934	3	IGHV1-67	IGHJ2	42	TGTGCAAGAAGGAGTTATAGGTACTTCTACTTTGACTACTGG	0	1	0	0	0	0	0	0	0	0	0	0	0	0	0	0	0	0	0	0	0	0	0	0	3	9.58567e-05	0	0	0	0	0	0	0	0
BA002936	4	IGHV1-67	IGHJ2	42	TGTACAAGAGGGGAGTTTGGTAGTAGCTACTTTGACTACTGG	1	1	0	0	0	0	3	0.00106572	0	0	0	0	0	0	0	0	0	0	0	0	0	0	2	8.40858e-05	0	0	0	0	0	0	0	0	0	0
BA002946	3	IGHV12-3	IGHJ3	42	TGTGCAGGAGACAGTGATGGTTACTACTCCTTTGCTTACTGG	2	2	1	5.84328e-06	0	0	0	0	0	0	1	4.05875e-06	0	0	0	0	0	0	0	0	0	0	0	0	0	0	1	8.46153e-06	0	0	0	0	1	5.44855e-06
BA002947	3	IGHV12-3	IGHJ3	42	TGTGCAGGAGACACGGATGGTTACTACTGGTTTGCTTACTGG	3	1	1	7.79104e-06	0	0	0	0	1	2.14072e-06	0	0	0	0	0	0	1	1.90336e-06	0	0	0	0	0	0	0	0	0	0	0	0	0	0	1	5.44855e-06
BA002949	3	IGHV10-1	IGHJ2	42	TGTGTGAGATGCTATGATGGTTACTCCTTCTTTGACTACCGG	0	1	0	0	0	0	0	0	0	0	0	0	0	0	0	0	0	0	0	0	0	0	0	0	0	0	0	0	0	0	3	0.000340328	0	0
BA002953	3	IGHV10-1	IGHJ2	42	TGTGTGAGAGATTACTACGGTAGTAGCTACTTTGACTACTGG	2	1	0	0	0	0	0	0	0	0	0	0	1	1.89013e-06	1	2.2846e-06	0	0	0	0	1	2.26667e-05	0	0	0	0	0	0	0	0	0	0	0	0
BA002955	3	IGHV1-14	IGHJ3	42	TGCGCAAGAGGGCACTATGGTTACGACAGGTTTGCTTACTGG	0	1	0	0	0	0	0	0	0	0	0	0	0	0	0	0	0	0	0	0	0	0	0	0	0	0	3	9.73075e-05	0	0	0	0	0	0
BA002956	9	IGHV1-14	IGHJ3	42	TGTGCAAGAGGGGGGTACGACGGGACCTGGTTTGCTTACTGG	2	5	0	0	0	0	0	0	0	0	1	4.05875e-06	0	0	0	0	2	5.71007e-06	1	8.83525e-06	1	9.06668e-06	0	0	1	1.12773e-05	1	4.23076e-06	0	0	0	0	2	1.63457e-05
BA002957	5	IGHV1-14	IGHJ3	42	TGTGCCAGAAACTGGGACGGGGGGTCCTGGTTTGCTTACTGG	1	1	0	0	1	0.000386933	0	0	0	0	0	0	0	0	0	0	0	0	0	0	5	0.000530401	0	0	0	0	0	0	0	0	0	0	0	0
BA002959	4	IGHV1-14	IGHJ3	42	TGCGCCCTTTATTACTACGGTAGTAGCCCCTTTGCTTACTGG	1	1	0	0	0	0	4	0.000337756	0	0	0	0	0	0	0	0	0	0	0	0	0	0	1	0.000388396	0	0	0	0	0	0	0	0	0	0
BA002967	3	IGHV1-53	IGHJ4	42	TGTGCAAGAAGTACGGCCCCCCACTATGCTATGGACTACTGG	1	1	0	0	0	0	2	0.000719568	0	0	0	0	0	0	0	0	0	0	0	0	0	0	1	0.00010811	0	0	0	0	0	0	0	0	0	0
BA002968	5	IGHV1-53	IGHJ4	42	TGTACAAGAGGGGATGGTAACTACGAGGCTATGGACTACTGG	1	2	0	0	0	0	0	0	0	0	0	0	0	0	0	0	1	3.80671e-06	0	0	3	0.000303734	0	0	1	5.63863e-06	0	0	0	0	0	0	0	0
BA002971	3	IGHV1-53	IGHJ4	42	TGTGCAAGAACCTATGGTAACTACTATGCTATGGACTACTGG	1	2	0	0	0	0	0	0	0	0	1	4.05875e-06	0	0	0	0	0	0	1	4.41762e-06	0	0	1	4.00408e-06	0	0	0	0	0	0	0	0	0	0
BA002974	4	IGHV7-1	IGHJ4	42	TGTGCAAGAGGTCCCAACTGGGACGGGGCTATGGACTACTGG	0	1	0	0	0	0	0	0	0	0	0	0	0	0	0	0	0	0	4	0.000101605	0	0	0	0	0	0	0	0	0	0	0	0	0	0
BA002979	3	IGHV2-3	IGHJ2	42	TGTGCCAAACCTGATGGTAACTACTACTACTTTGACTACTGG	0	2	0	0	0	0	0	0	0	0	0	0	0	0	0	0	0	0	0	0	1	9.06668e-06	0	0	0	0	0	0	0	0	0	0	2	1.63457e-05
BA002980	5	IGHV1-69	IGHJ1	42	TGTGCAAGGAAGTATGGTGACTACTGGTACCTCGATGTCTGG	2	3	0	0	0	0	0	0	1	0.00354289	0	0	1	0.000274069	0	0	0	0	0	0	0	0	0	0	1	0.00090782	0	0	1	0.000963161	0	0	3	0.00158553
BA002983	3	IGHV1-5	IGHJ2	42	TGTACAAGAAACTATGATGGTCTGTACTACTTTGACTACTGG	1	1	0	0	0	0	3	0.000694393	0	0	0	0	0	0	0	0	0	0	0	0	0	0	1	0.000104106	0	0	0	0	0	0	0	0	0	0
BA002984	4	IGHV1-5	IGHJ2	42	TGTACAAGAAACTGGGAGGGGTCCTACTACTTTGACTACTGG	3	3	0	0	0	0	2	0.000988095	0	0	0	0	0	0	1	0.00418996	1	0.0033461	0	0	0	0	1	0.000380388	0	0	0	0	0	0	1	0.000651317	1	0.00869044
BA002985	3	IGHV1-5	IGHJ2	42	TGTACAAGAAATTACGACGGTAGTTACTACTTTGACTACTGG	0	1	0	0	0	0	0	0	0	0	0	0	0	0	0	0	0	0	3	4.41762e-05	0	0	0	0	0	0	0	0	0	0	0	0	0	0
BA002987	4	IGHV1-4	IGHJ2	42	TGTGCAATATCGCGGTATGGTAACTACGTGGGTGACTACTGG	0	1	0	0	0	0	0	0	0	0	0	0	0	0	0	0	0	0	0	0	0	0	4	4.40449e-05	0	0	0	0	0	0	0	0	0	0
BA002988	4	IGHV1-4	IGHJ2	42	TGTGCAAGAAATGGTAACTACGTGAGTTACTTTGGCTACTGG	1	1	0	0	0	0	0	0	0	0	0	0	0	0	2	4.11228e-05	0	0	0	0	0	0	0	0	0	0	0	0	0	0	3	0.000293386	0	0
BA002993	4	IGHV1-81	IGHJ2	42	TGTGTAAGAGGCTCCCCTCGATGGTTACTACGGGACTACTGG	1	1	0	0	0	0	2	6.50338e-05	0	0	0	0	0	0	0	0	0	0	0	0	0	0	2	0.000292298	0	0	0	0	0	0	0	0	0	0
BA002996	3	IGHV1-52	IGHJ2	42	TGTGCAAGATTTTACTACGGTAGTAGCTACTTTGACTACTGG	1	3	0	0	0	0	1	2.09787e-06	0	0	0	0	0	0	0	0	0	0	1	4.41762e-06	0	0	1	4.00408e-06	0	0	1	4.23076e-06	0	0	0	0	0	0
BA002998	3	IGHV1-52	IGHJ2	42	TGTGCAAGAGCAGGTTACGTCCACCGAGGCTTTGACTACTGG	1	1	0	0	0	0	0	0	0	0	2	0.000271936	0	0	0	0	0	0	0	0	0	0	0	0	0	0	1	0.000841922	0	0	0	0	0	0
BA003005	3	IGHV3-8	IGHJ4	42	TGTGCAAGATCGGGGTTTTATTCCTATGCTATGGACTACTGG	0	1	0	0	0	0	0	0	0	0	0	0	0	0	0	0	0	0	0	0	0	0	0	0	0	0	0	0	3	7.14603e-05	0	0	0	0
BA003010	4	IGHV8-11	IGHJ3	42	TGTGCTCGAATGAGGTACAGCTCGGGCCCTTTTGCTTACTGG	0	1	0	0	0	0	0	0	0	0	0	0	0	0	0	0	0	0	0	0	0	0	4	1.60163e-05	0	0	0	0	0	0	0	0	0	0
BA003013	5	IGHV5-6	IGHJ2	42	TGTGCAAGACAGGGATACTGGGACGGGGACTTTGACTCCTGG	0	1	0	0	0	0	0	0	0	0	0	0	0	0	0	0	0	0	0	0	0	0	5	8.00817e-05	0	0	0	0	0	0	0	0	0	0
BA003015	3	IGHV5-6	IGHJ2	42	TGTGTAAGAGATCTGGGGTACGACTCTTACTTTGACTACTGG	2	1	1	1.94776e-06	0	0	1	0.000232863	0	0	0	0	0	0	0	0	0	0	0	0	0	0	3	0.000400408	0	0	0	0	0	0	0	0	0	0
BA003030	5	IGHV2-3	IGHJ4	42	TGTGCCAAAGAGAGCTCCTACCACTATGCTATGGATTACTGG	1	1	0	0	0	0	3	0.00189437	0	0	0	0	0	0	0	0	0	0	0	0	0	0	4	0.00114116	0	0	0	0	0	0	0	0	0	0
BA003031	8	IGHV2-3	IGHJ4	42	TGTGCCAAAGAGGGGAAATTACATTATACTATGGACTACTGG	1	1	4	0.00734306	0	0	0	0	0	0	0	0	0	0	0	0	0	0	7	0.00269033	0	0	0	0	0	0	0	0	0	0	0	0	0	0
BA003032	4	IGHV2-3	IGHJ4	42	TGTGTCAGAGAAGGGACTGGTTACTATGCTATGGACTACTGG	1	1	0	0	0	0	0	0	0	0	0	0	0	0	0	0	3	0.000919321	0	0	0	0	0	0	0	0	0	0	0	0	0	0	3	0.0022666
BA003033	3	IGHV2-3	IGHJ4	42	TGTGCCAACTACTATGGTAATTACTATGCAATGGACTACTGG	1	1	0	0	0	0	0	0	0	0	0	0	0	0	0	0	2	5.71007e-06	0	0	0	0	0	0	0	0	1	8.46153e-06	0	0	0	0	0	0
BA003042	6	IGHV1-5	IGHJ1	42	TGTACAAGAAATTACGACGGCTACCGGTACCTCGATATCTGG	1	2	0	0	0	0	0	0	1	0.00105323	0	0	0	0	0	0	0	0	5	0.00125902	0	0	0	0	1	0.000682274	0	0	0	0	0	0	0	0
BA003044	6	IGHV13-2	IGHJ1	42	TGTAGTAGATGGCTGGGCCCTTACTGGTACTTCGATGTCTGG	1	1	0	0	0	0	0	0	0	0	0	0	3	0.00098098	0	0	0	0	0	0	0	0	0	0	0	0	0	0	0	0	0	0	3	0.000179802
BA003045	3	IGHV13-2	IGHJ1	42	TGCAGTAGATGGGACTACGGCCACTGGTACTTCGATGTCTGG	0	1	0	0	0	0	0	0	0	0	0	0	0	0	0	0	0	0	0	0	0	0	0	0	0	0	0	0	3	6.83533e-05	0	0	0	0
BA003046	4	IGHV14-1	IGHJ4	42	TGTAATGGGGACTATAGATACTACTATGCTATGGACTACTGG	1	1	0	0	0	0	0	0	0	0	0	0	0	0	1	0.000890995	0	0	0	0	0	0	0	0	0	0	0	0	0	0	4	0.00315683	0	0
BA003049	4	IGHV5-12	IGHJ3	42	TGTGCAAGAGAAGGTAACTACGTGGCCTGGTTTGCTTACTGG	1	2	0	0	0	0	0	0	0	0	2	0.00174323	0	0	0	0	0	0	0	0	0	0	0	0	1	1.12773e-05	2	0.00124384	0	0	0	0	0	0
BA003057	3	IGHV5-15	IGHJ4	42	TGTGCAAGGGACCCGACTGGGACGGAGGCTATGGACTACTGG	1	1	0	0	0	0	0	0	0	0	0	0	0	0	0	0	1	0.00107159	0	0	0	0	0	0	0	0	0	0	0	0	0	0	3	0.000125317
BA003058	3	IGHV5-15	IGHJ4	42	TGTGCAAGGGCCTATGATTACGTCTATGCTATGGACTACTGG	1	1	0	0	0	0	3	0.000176221	0	0	0	0	0	0	0	0	0	0	0	0	0	0	1	5.20531e-05	0	0	0	0	0	0	0	0	0	0
BA003064	4	IGHV9-4	IGHJ3	42	TGTGCGAGAGACGATTACGACGGGGCCTGGTTTGCTTACTGG	0	1	0	0	0	0	0	0	0	0	0	0	0	0	0	0	0	0	0	0	0	0	0	0	0	0	0	0	4	5.90324e-05	0	0	0	0
BA003066	3	IGHV1-77	IGHJ2	42	TGTGCAAGAGGGAATGATGGTTACTCTATCTTTGACTACTGG	1	1	2	3.89552e-06	0	0	0	0	0	0	0	0	0	0	0	0	0	0	1	0.000136946	0	0	0	0	0	0	0	0	0	0	0	0	0	0
BA003068	4	IGHV1-7	IGHJ4	42	TGTGCAAGTTACTACGGTAGTAGCTACGCTATGGACTACTGG	1	3	0	0	0	0	0	0	0	0	0	0	0	0	1	2.2846e-06	0	0	1	4.41762e-06	2	3.62667e-05	0	0	2	3.38318e-05	0	0	0	0	0	0	0	0
BA003072	3	IGHV1-84	IGHJ4	42	TGTGCAAGATCTACTATGATTACGAAGGCTATGGACTACTGG	0	2	0	0	0	0	0	0	0	0	0	0	0	0	0	0	0	0	0	0	0	0	1	4.00408e-06	0	0	2	8.46153e-06	0	0	0	0	0	0
BA003075	3	IGHV8-7	IGHJ4	42	TGTGCTAACAGAGGGGGTTACGACTATGCTATGGACTACTGG	2	1	0	0	0	0	1	2.09787e-06	0	0	1	2.02937e-06	0	0	0	0	0	0	0	0	0	0	0	0	0	0	0	0	1	3.10697e-06	0	0	0	0
BA003076	3	IGHV1-14	IGHJ4	42	TGTGCAAGAGGCTGTGGCTACGACTATGCTATGGACTACTGG	1	1	0	0	0	0	0	0	0	0	0	0	2	0.000247608	0	0	0	0	0	0	0	0	0	0	0	0	0	0	1	5.59255e-05	0	0	0	0
BA003077	3	IGHV1-14	IGHJ4	42	TGTGCAAGAACCGTTACTACGGCTACGGCTATGGACTACTGG	1	0	0	0	0	0	0	0	0	0	3	0.00207808	0	0	0	0	0	0	0	0	0	0	0	0	0	0	0	0	0	0	0	0	0	0
BA003080	3	IGHV1-14	IGHJ4	42	TGTGCAACTAGACAGCTCGGGCTCTATGCTATGGACTATTGG	1	1	0	0	0	0	0	0	1	2.14072e-06	0	0	0	0	0	0	0	0	2	1.76705e-05	0	0	0	0	0	0	0	0	0	0	0	0	0	0
BA003085	4	IGHV1-26	IGHJ3	42	TGTGCAAGATCATACGGTAGTAGGACCTGGTTTGGTTATTGG	1	2	0	0	2	0.00216307	0	0	0	0	0	0	0	0	0	0	0	0	0	0	4	0.000621067	1	4.00408e-06	0	0	0	0	0	0	0	0	0	0
BA003089	11	IGHV1-26	IGHJ1	42	TGTGCAAGAGGGGGAGATTACTACGGGTACTTCGATGTCTGG	2	2	0	0	0	0	0	0	0	0	1	6.89987e-05	6	0.00556266	0	0	0	0	0	0	0	0	0	0	0	0	2	0.000228461	4	0.000932091	0	0	0	0
BA003097	4	IGHV1-26	IGHJ4	42	TGTGCAAGAGAGGGAGCTACGGGGTATGCTATGGACTACTGG	0	1	0	0	0	0	0	0	0	0	0	0	0	0	0	0	0	0	0	0	0	0	4	0.000476486	0	0	0	0	0	0	0	0	0	0
BA003099	6	IGHV1-26	IGHJ4	42	TGTGCAAGAAAGTATGGTAACTACTATGCTATGGACTACTGG	4	1	1	1.94776e-06	0	0	2	1.25872e-05	1	4.28144e-06	0	0	0	0	1	2.2846e-06	0	0	0	0	0	0	0	0	1	5.63863e-06	0	0	0	0	0	0	0	0
BA003109	4	IGHV11-1	IGHJ1	42	TGTATGAGATATGATGGTAACTACAGGTACTTCGATGTCTGG	1	3	1	9.73881e-06	0	0	0	0	0	0	0	0	0	0	0	0	0	0	1	4.41762e-06	0	0	0	0	1	1.12773e-05	0	0	0	0	0	0	1	5.44855e-06
BA003111	3	IGHV8-11	IGHJ2	42	TGTGCTCGAATAGCTTACTACGGTAGTAGCTTTGACTACTGG	0	3	0	0	0	0	0	0	0	0	0	0	0	0	0	0	0	0	1	4.41762e-06	0	0	0	0	1	5.63863e-06	1	4.23076e-06	0	0	0	0	0	0
BA003112	7	IGHV1-19	IGHJ1	42	TGTGCAAGGGGGCTACGGCCAAACTGGTACTTCGATGTCTGG	1	1	0	0	4	0.00259299	0	0	0	0	0	0	0	0	0	0	0	0	0	0	5	0.0012648	0	0	0	0	0	0	0	0	0	0	0	0
BA003113	3	IGHV5-9	IGHJ3	42	TGTGCAGGAGAGGGAGTATGGCTGGGCGGGTTTGCTTACTGG	0	1	0	0	0	0	0	0	0	0	0	0	0	0	0	0	0	0	0	0	0	0	0	0	0	0	0	0	3	4.97115e-05	0	0	0	0
BA003114	7	IGHV5-9	IGHJ3	42	TGTGCAAGAGAATTCGACTATGATTACGACGTTGTTTACTGG	1	1	0	0	0	0	0	0	0	0	0	0	0	0	1	0.00022846	0	0	0	0	0	0	0	0	0	0	0	0	0	0	7	0.00130263	0	0
BA003118	3	IGHV1-12	IGHJ3	42	TGTGCAAGGAGGGATGGTAACTCCGCCTGGTTTCCTTACTGG	0	2	0	0	0	0	0	0	0	0	0	0	0	0	0	0	0	0	0	0	0	0	0	0	0	0	1	4.23076e-06	2	7.76742e-05	0	0	0	0
BA003127	3	IGHV1-53	IGHJ3	42	TGTACAATGAGGAACTATGATAACTACGAATTTGCTCACTGG	0	1	0	0	0	0	0	0	0	0	0	0	0	0	0	0	0	0	0	0	0	0	0	0	3	0.000501838	0	0	0	0	0	0	0	0
BA003129	3	IGHV1-53	IGHJ3	42	TGTACAAGAGACTATGATGCTTACTACGGGTTTGCTTACTGG	0	1	0	0	0	0	0	0	0	0	0	0	0	0	0	0	0	0	0	0	0	0	3	0.000120123	0	0	0	0	0	0	0	0	0	0
BA003132	3	IGHV1-53	IGHJ3	42	CGTACAAGAAAATGGATTAGGGACGCCTGGTTTGCTTACTGG	0	1	0	0	0	0	0	0	0	0	0	0	0	0	0	0	0	0	0	0	0	0	0	0	0	0	0	0	0	0	0	0	3	0.000103522
BA003134	3	IGHV1-53	IGHJ3	42	TGTACAGGATGGGGGAACTGGGAGGGCCCTTTTCCTTACTGG	0	1	0	0	0	0	0	0	0	0	0	0	0	0	0	0	0	0	0	0	0	0	3	0.000124127	0	0	0	0	0	0	0	0	0	0
BA003138	10	IGHV8-12	IGHJ2	42	TGTGCTCGAAGAACTAGTGATAACTACTACTTTGACTACTGG	1	2	0	0	0	0	0	0	0	0	0	0	1	0.00197708	0	0	0	0	0	0	0	0	0	0	0	0	0	0	8	0.00248247	2	0.000293386	0	0
BA003143	3	IGHV8-12	IGHJ2	42	TGTGCTCGAACTATGATTACGGAGTACTACTTTGACTACTGG	0	1	0	0	0	0	0	0	0	0	0	0	0	0	0	0	0	0	0	0	0	0	3	7.60776e-05	0	0	0	0	0	0	0	0	0	0
BA003146	3	IGHV1-12	IGHJ2	42	TGTGCAAGCCCCGGTAGTAGCTACGACTACTTCGACTACTGG	1	1	0	0	0	0	0	0	0	0	0	0	1	0.000315652	0	0	0	0	0	0	0	0	0	0	0	0	0	0	3	0.000105637	0	0	0	0
BA003148	6	IGHV1-80	IGHJ4	42	TGTGCACGACCCCGCGATCTTCTGGGTGCTATGGACTACTGG	1	1	0	0	0	0	0	0	0	0	0	0	4	0.00145918	0	0	0	0	0	0	0	0	0	0	0	0	0	0	3	0.000935198	0	0	0	0
BA003150	3	IGHV13-2	IGHJ2	42	TGTGGTAGAGATTATTACTACGGCAGTAGCTTTGTCTACTGG	1	0	0	0	0	0	0	0	0	0	3	0.000951776	0	0	0	0	0	0	0	0	0	0	0	0	0	0	0	0	0	0	0	0	0	0
BA003151	3	IGHV13-2	IGHJ2	42	TGTCAAGGGATCTACTACTGCGCCTACTACTTTGACTACTGG	1	0	0	0	0	0	0	0	0	0	0	0	3	9.45067e-06	0	0	0	0	0	0	0	0	0	0	0	0	0	0	0	0	0	0	0	0
BA003152	3	IGHV1-42	IGHJ4	42	TGTGCAAGAGCCGTATTACGTTCCTATGCTATGGACTACTGG	0	1	0	0	0	0	0	0	0	0	0	0	0	0	0	0	0	0	0	0	0	0	0	0	0	0	0	0	3	8.69952e-05	0	0	0	0
BA003153	3	IGHV1-42	IGHJ4	42	TGTGCAAGATGGGGTTATGATGCCTGTGCTATGGACTACTGG	0	1	0	0	0	0	0	0	0	0	0	0	0	0	0	0	0	0	3	0.000194375	0	0	0	0	0	0	0	0	0	0	0	0	0	0
BA003154	4	IGHV1-42	IGHJ4	42	TGTGCAAGATATGCTTCCGACGGGTATGCTATGGACTACTGG	1	1	0	0	0	0	4	0.00114753	0	0	0	0	0	0	0	0	0	0	0	0	0	0	1	0.000308314	0	0	0	0	0	0	0	0	0	0
BA003155	4	IGHV1-18	IGHJ3	42	TGTGCAAGACCCCATAGGTACGACGCCTGGTTTGCCTACTGG	1	1	0	0	3	0.00119036	0	0	0	0	0	0	0	0	0	0	0	0	0	0	2	0.00147333	0	0	0	0	0	0	0	0	0	0	0	0
BA003159	4	IGHV1-18	IGHJ3	42	TGTGCAAGTTACTACGGTAGTAGCTACTGGTTTGCTTACTGG	0	3	0	0	0	0	0	0	0	0	0	0	0	0	0	0	0	0	0	0	0	0	0	0	1	5.63863e-06	1	4.23076e-06	2	0.00275278	0	0	0	0
BA003160	5	IGHV1-18	IGHJ3	42	TATGCAAGAGAGGAATTACGACGGGGTCCCCTTGCCTACTGG	1	1	0	0	0	0	4	0.00090418	0	0	0	0	0	0	0	0	0	0	0	0	0	0	1	0.00572584	0	0	0	0	0	0	0	0	0	0
BA003164	3	IGHV1-18	IGHJ3	42	TGTGCAAGAGGGTACTATAGGTTCGCCTGGTTTGCTTACTGG	2	1	0	0	0	0	2	0.00233492	0	0	0	0	1	1.89013e-06	0	0	0	0	0	0	0	0	1	0.000592604	0	0	0	0	0	0	0	0	0	0
BA003168	4	IGHV1-18	IGHJ3	42	TGTTCAAGAGACTACTATGGTAACTCCTGGTTTGCTTACTGG	0	1	0	0	0	0	0	0	0	0	0	0	0	0	0	0	0	0	0	0	0	0	4	0.000160163	0	0	0	0	0	0	0	0	0	0
BA003172	3	IGHV1-18	IGHJ3	42	TGTGCAAGAGAGGGGTACGGACGAAGGAGTTTTGCTTATTGG	1	1	0	0	0	0	0	0	2	0.000933353	0	0	0	0	0	0	0	0	0	0	0	0	0	0	3	0.00433611	0	0	0	0	0	0	0	0
BA003176	3	IGHV1-18	IGHJ3	42	TGTGCAAGAGGGGGTAACTACGAGGCCTGGTTTGCTTACTGG	1	2	0	0	0	0	2	0.00252163	0	0	0	0	0	0	0	0	0	0	0	0	1	9.06668e-06	1	0.000880899	0	0	0	0	0	0	0	0	0	0
BA003179	3	IGHV1-18	IGHJ3	42	TGTGCAAGAGAGGTACGACGAGGGGCCTGGTTTGCTTACTGG	0	2	0	0	0	0	0	0	0	0	0	0	0	0	0	0	0	0	0	0	1	1.36e-05	0	0	0	0	0	0	2	0.000192632	0	0	0	0
BA003181	6	IGHV1-7	IGHJ1	42	TGTACAAGATCTAATGATTACTACTGGTACTTCAATGTCTGG	1	1	4	0.000954403	0	0	0	0	0	0	0	0	0	0	0	0	0	0	5	0.000397586	0	0	0	0	0	0	0	0	0	0	0	0	0	0
BA003186	3	IGHV2-9	IGHJ4	42	TGTGCCAGAGGGGATGGTTACTACTATGCTATGGACTACTGG	2	2	0	0	1	2.68704e-06	0	0	0	0	0	0	0	0	0	0	1	3.80671e-06	0	0	0	0	1	4.00408e-06	0	0	1	4.23076e-06	0	0	0	0	0	0
BA003190	3	IGHV2-9	IGHJ4	42	TGTGCCAGCATTACTACGGCCTTCTATGCTATGGACTACTGG	1	1	0	0	0	0	0	0	1	4.28144e-06	0	0	0	0	0	0	0	0	0	0	0	0	0	0	0	0	0	0	0	0	0	0	2	0.000855423
BA003191	6	IGHV2-9	IGHJ4	42	TGTGCCAGAGATGGTTACGATTACTATGCTATGGACTACTGG	3	3	0	0	0	0	1	2.09787e-06	2	1.07036e-05	0	0	1	3.78027e-06	0	0	0	0	0	0	0	0	1	4.00408e-06	1	5.63863e-06	0	0	0	0	0	0	1	5.44855e-06
BA003192	4	IGHV2-9	IGHJ4	42	TGTGCCAGAGCCCATTACTACGGCTATGCTATGGACTACTGG	0	3	0	0	0	0	0	0	0	0	0	0	0	0	0	0	0	0	0	0	2	1.36e-05	0	0	0	0	0	0	1	3.10697e-06	1	5.86772e-06	0	0
BA003193	7	IGHV2-9	IGHJ4	42	TGTGCCAGAGATGGTGGTAACTACTATGCTATGGACTGCTGG	1	4	1	1.94776e-06	0	0	0	0	0	0	0	0	0	0	0	0	0	0	2	1.76705e-05	0	0	1	4.00408e-06	0	0	2	1.26923e-05	0	0	1	1.17354e-05	0	0
BA003196	5	IGHV2-9	IGHJ4	42	TGTGCCAGGATTACTACGGGGTACTATGCTATGGACTACTGG	1	2	0	0	0	0	0	0	0	0	0	0	0	0	0	0	3	2.28403e-05	0	0	0	0	0	0	2	0.000366511	0	0	0	0	0	0	1	0.000588444
BA003200	4	IGHV1-47	IGHJ1	42	TGTGCAAGGTCCCTCTACGGTAAGGGGTACTTCGATGTCTGG	1	1	0	0	3	0.000309009	0	0	0	0	0	0	0	0	0	0	0	0	0	0	2	4.53334e-05	0	0	0	0	0	0	0	0	0	0	0	0
BA003202	3	IGHV3-6	IGHJ3	42	TATGCAAGAACGGACTACGGCTACGGCTGGTTTGCTTACAGG	1	1	0	0	0	0	0	0	0	0	0	0	0	0	0	0	3	0.000222693	0	0	0	0	0	0	0	0	0	0	0	0	0	0	1	3.81399e-05
BA003204	10	IGHV3-6	IGHJ3	42	TGTGCAAGATACTATGATTACGAGAGAGTCCTTACTTACCGG	2	1	1	1.94776e-06	0	0	6	0.00100907	0	0	0	0	0	0	0	0	0	0	0	0	0	0	7	0.00152155	0	0	0	0	0	0	0	0	0	0
BA003205	3	IGHV3-6	IGHJ3	42	TGTGCAAGACGTGCTAACTACCCGTCCTGGTTTGCTTACTGG	1	1	0	0	0	0	1	0.00242723	0	0	0	0	0	0	0	0	0	0	0	0	0	0	3	0.00379587	0	0	0	0	0	0	0	0	0	0
BA003206	3	IGHV3-6	IGHJ3	42	TGTGCAAGAGGTCTCATACTACGGCTTTCTTTTGCTTACTGG	1	1	0	0	0	0	0	0	1	0.000462395	0	0	0	0	0	0	0	0	0	0	0	0	0	0	3	0.000310125	0	0	0	0	0	0	0	0
BA003213	3	IGHV3-6	IGHJ3	42	TGTGCAAGAGGAGGGGGTAACTACGTAGGGGTTGCTTACTGG	1	1	0	0	1	2.68704e-06	0	0	0	0	0	0	0	0	0	0	0	0	0	0	2	0.000240267	0	0	0	0	0	0	0	0	0	0	0	0
BA003214	6	IGHV3-6	IGHJ3	42	TGTGCAAGATGGGATTACGACACGGCCTGGTTTGCTTACTGG	2	3	0	0	0	0	3	5.03488e-05	0	0	0	0	1	3.21323e-05	0	0	0	0	0	0	0	0	2	1.20123e-05	1	5.63863e-06	0	0	0	0	1	1.76032e-05	0	0
BA003218	3	IGHV3-6	IGHJ3	42	TGTGCAAGATGCGATGGTTTCTACGCCTGGTTTGCTTGCTGG	1	0	0	0	0	0	0	0	0	0	0	0	3	4.34731e-05	0	0	0	0	0	0	0	0	0	0	0	0	0	0	0	0	0	0	0	0
BA003223	3	IGHV1-80	IGHJ1	42	TGCGCAAGATCACGGGGCTGGGCCTGGTACTTCGATGTCTGG	0	1	0	0	0	0	0	0	0	0	0	0	0	0	0	0	0	0	0	0	3	7.70667e-05	0	0	0	0	0	0	0	0	0	0	0	0
BA003224	4	IGHV1-80	IGHJ1	42	TGTTCAAGAAGGGATGCTTATTACCGGTATTTCGATGTCTGG	1	1	0	0	0	0	2	0.000759427	0	0	0	0	0	0	0	0	0	0	0	0	0	0	3	0.000997017	0	0	0	0	0	0	0	0	0	0
BA003232	3	IGHV8-8	IGHJ4	42	TGTGCTCGAACCCCCTATGATTACTATGCTACGGGCTACTGG	0	1	0	0	0	0	0	0	0	0	0	0	0	0	0	0	0	0	0	0	0	0	0	0	0	0	0	0	0	0	0	0	3	0.000446781
BA003233	5	IGHV8-8	IGHJ4	42	TGTGCTCGAATAGTGGCTACGGCTAGGACTATGGGCCACTGG	1	1	0	0	0	0	4	0.00192374	0	0	0	0	0	0	0	0	0	0	0	0	0	0	2	0.00100903	0	0	0	0	0	0	0	0	0	0
BA003236	3	IGHV1-18	IGHJ1	42	TGCGCAAGACCCCATAGGTACGACGGGTACTTCGATGTCTGG	1	0	0	0	0	0	0	0	3	0.000740688	0	0	0	0	0	0	0	0	0	0	0	0	0	0	0	0	0	0	0	0	0	0	0	0
BA003240	4	IGHV1-18	IGHJ1	42	TGTGCAAGAAGGCCGTTTCTCTACTGGTACTTCGATGTCTGG	0	1	0	0	0	0	0	0	0	0	0	0	0	0	0	0	0	0	0	0	0	0	4	0.000104106	0	0	0	0	0	0	0	0	0	0
BA003241	3	IGHV1-18	IGHJ1	42	TGTGCAAGAGAGGGGAGGTACGGGTGGTACTTCGATGTCTGG	1	1	0	0	0	0	0	0	0	0	1	0.000115674	0	0	0	0	0	0	0	0	0	0	0	0	0	0	3	0.000105769	0	0	0	0	0	0
BA003242	3	IGHV1-18	IGHJ1	42	TGTGCAAGAACGGAGTATGGTAGCTGGTACTTCGATGTCTGG	1	1	0	0	0	0	0	0	0	0	0	0	0	0	0	0	3	0.00154172	0	0	0	0	0	0	0	0	0	0	0	0	0	0	1	0.00112785
BA003245	4	IGHV1-18	IGHJ1	42	TGTGCAAGAGGGGATGGTAACTACTGGTACTTCGATGTCTGG	3	1	0	0	1	2.68704e-06	1	2.09787e-06	0	0	1	2.02937e-06	0	0	0	0	0	0	0	0	0	0	0	0	0	0	1	4.23076e-06	0	0	0	0	0	0
BA003250	6	IGHV1-67	IGHJ3	42	TGTGTAAGATCGGGTACTGGGACGGAGGGGTTTGCTTACTGG	1	1	0	0	1	0.000147787	0	0	0	0	0	0	0	0	0	0	0	0	0	0	5	0.0019992	0	0	0	0	0	0	0	0	0	0	0	0
BA003252	4	IGHV1-67	IGHJ3	42	TGCGCAAGAGAGGGTTATGATTACAATCTGTTTGCTTACTGG	0	1	0	0	0	0	0	0	0	0	0	0	0	0	0	0	0	0	0	0	0	0	0	0	0	0	0	0	4	8.69952e-05	0	0	0	0
BA003253	3	IGHV1-67	IGHJ3	42	CGTGCAAGATTGGGATTACGACGGGACTGGTTTGCTTGCTGG	0	1	0	0	0	0	0	0	0	0	0	0	0	0	0	0	0	0	0	0	0	0	0	0	0	0	0	0	0	0	3	0.00401352	0	0
BA003255	3	IGHV1-12	IGHJ4	42	TGTGCGAGAATCCCTTATGGTAACTATGCTATGGACTACTGG	1	1	0	0	0	0	0	0	0	0	0	0	0	0	1	0.000769911	0	0	0	0	0	0	0	0	0	0	0	0	0	0	3	0.000246444	0	0
BA003257	6	IGHV1-12	IGHJ4	42	TGTGCAAGAGGGGGTGACTACGGCTATGCTATGGACTACTGG	1	1	0	0	0	0	2	0.00133005	0	0	0	0	0	0	0	0	0	0	0	0	0	0	5	0.00151755	0	0	0	0	0	0	0	0	0	0
BA003258	3	IGHV1-12	IGHJ4	42	TGTGCAGGATATGGGGGATGGCGCTATGCTATGGACTACTGG	0	1	0	0	0	0	0	0	0	0	0	0	0	0	0	0	0	0	0	0	0	0	0	0	0	0	0	0	3	8.07812e-05	0	0	0	0
BA003260	5	IGHV14-2	IGHJ2	42	CGTGCTAGATCTCCCTACTTAGCTTACTACTTTGACTACTGG	1	1	0	0	0	0	1	0.000193004	0	0	0	0	0	0	0	0	0	0	0	0	0	0	4	8.40858e-05	0	0	0	0	0	0	0	0	0	0
BA003263	7	IGHV2-6-8	IGHJ1	42	TGTGCCAAATTGTGGGGTAATTATTTCTACTTCGATGTCTGG	1	1	2	0.00180752	0	0	0	0	0	0	0	0	0	0	0	0	0	0	7	0.00210279	0	0	0	0	0	0	0	0	0	0	0	0	0	0
BA003267	3	IGHV1-15	IGHJ3	42	TGTACAAGATCGGGGGGATTAGAGGCCTGGTTTGCTTACTGG	1	0	0	0	0	0	0	0	3	1.07036e-05	0	0	0	0	0	0	0	0	0	0	0	0	0	0	0	0	0	0	0	0	0	0	0	0
BA003269	3	IGHV1-62-2	IGHJ2	42	TGTGCAAGACACGGTTACTACGGCTACTACTTTGACTACTGG	1	1	0	0	1	0.000454109	0	0	0	0	0	0	0	0	0	0	0	0	0	0	3	0.0001632	0	0	0	0	0	0	0	0	0	0	0	0
BA003270	3	IGHV1-62-2	IGHJ2	42	TGTGCAAGACACGAAACTAACTGGGACTACTTTGACTACTGG	6	0	1	1.94776e-06	0	0	0	0	1	4.28144e-06	1	4.05875e-06	1	1.89013e-06	1	1.1423e-05	1	1.14201e-05	0	0	0	0	0	0	0	0	0	0	0	0	0	0	0	0
BA003271	3	IGHV2-6-8	IGHJ4	42	TGTGCCAGAAAAGGTCACTACACATATGCTATGGACAACTGG	1	1	0	0	0	0	2	0.00217549	0	0	0	0	0	0	0	0	0	0	0	0	0	0	2	0.00104907	0	0	0	0	0	0	0	0	0	0
BA003272	4	IGHV2-6-8	IGHJ4	42	TGTGCCAAACACACATATGGTCCATACGCTATGGACTGCTGG	1	0	0	0	0	0	0	0	0	0	0	0	4	0.000177673	0	0	0	0	0	0	0	0	0	0	0	0	0	0	0	0	0	0	0	0
BA003273	3	IGHV2-6-8	IGHJ4	42	TGTGCCAAACAGGGGGAATATTACTATGCTATGGACTACCGG	1	1	0	0	0	0	1	0.000266429	0	0	0	0	0	0	0	0	0	0	0	0	0	0	3	0.000272278	0	0	0	0	0	0	0	0	0	0
BA003275	4	IGHV1-25	IGHJ4	42	TGTGCAAGATCCTCTGATAACTACGAGGCTATGGACTACTGG	1	1	0	0	0	0	0	0	1	0.00156058	0	0	0	0	0	0	0	0	0	0	0	0	0	0	3	0.00294337	0	0	0	0	0	0	0	0
BA003282	3	IGHV3-6	IGHJ4	42	TGTGCAAGATATGGTTACGACGACTATGCTATGGACTACTGG	0	3	0	0	0	0	0	0	0	0	0	0	0	0	0	0	0	0	1	4.41762e-06	0	0	0	0	0	0	1	4.23076e-06	1	1.55348e-05	0	0	0	0
BA003283	3	IGHV3-6	IGHJ4	42	TGTGCTAGAGGTTACGACGTGGGCTATGCTATGGACTACTGG	0	1	0	0	0	0	0	0	0	0	0	0	0	0	0	0	0	0	0	0	3	3.62667e-05	0	0	0	0	0	0	0	0	0	0	0	0
BA003284	4	IGHV3-6	IGHJ4	42	TGTGCAAGAAGAAAAGATCTACTTGGTGCTATGGACTACTGG	1	1	0	0	0	0	0	0	0	0	1	0.00064737	0	0	0	0	0	0	0	0	0	0	0	0	0	0	4	0.00114654	0	0	0	0	0	0
BA003287	4	IGHV3-6	IGHJ4	42	TGTGCAACTTTCCATAGGTACGACTATGCTATGGACTACTGG	1	1	0	0	0	0	0	0	0	0	0	0	0	0	1	0.00162435	0	0	0	0	0	0	0	0	0	0	0	0	0	0	3	0.000375534	0	0
BA003288	7	IGHV3-6	IGHJ4	42	TGTGGAAGAGGGAAGGAGTTACTTTATGCTATGGACTACTGG	1	1	6	0.00432598	0	0	0	0	0	0	0	0	0	0	0	0	0	0	3	0.000627303	0	0	0	0	0	0	0	0	0	0	0	0	0	0
BA003292	3	IGHV3-6	IGHJ4	42	TGTGCGAGACGTGATTACGATTACTATGCTATGGACTACTGG	0	2	0	0	0	0	0	0	0	0	0	0	0	0	0	0	0	0	0	0	0	0	0	0	0	0	0	0	0	0	1	5.86772e-06	2	2.17942e-05
BA003294	3	IGHV3-6	IGHJ4	42	TGTGCAAGGATACGGATTCATTACTATGCTATGGACTACTGG	1	1	0	0	0	0	3	0.00430482	0	0	0	0	0	0	0	0	0	0	0	0	0	0	1	0.0014695	0	0	0	0	0	0	0	0	0	0
BA003295	6	IGHV3-6	IGHJ4	42	TGTGCAAGAGATGGTGACTACGCTTATGCTATGGACTACTGG	0	4	0	0	0	0	0	0	0	0	0	0	0	0	0	0	0	0	0	0	3	4.53334e-05	0	0	1	5.63863e-06	1	4.23076e-06	2	0.000419441	0	0	0	0
BA003296	3	IGHV3-6	IGHJ4	42	TGTGCAAGATGGTTACTACGTTACTATGCTATGGACTACTGG	1	1	0	0	0	0	0	0	0	0	0	0	1	1.89013e-06	0	0	0	0	0	0	0	0	0	0	0	0	2	0.000101538	0	0	0	0	0	0
BA003298	3	IGHV3-6	IGHJ4	42	TGTGCAAGAGACCTCCTACTATACTACGCTATGGACTACTGG	1	1	0	0	0	0	0	0	0	0	0	0	1	0.00181264	0	0	0	0	0	0	0	0	0	0	0	0	0	0	3	0.000155348	0	0	0	0
BA003299	3	IGHV3-6	IGHJ4	42	TGTGCAAGATGGGTCTATGGTAACTACGCTATGGACTACTGG	0	1	0	0	0	0	0	0	0	0	0	0	0	0	0	0	0	0	0	0	0	0	0	0	0	0	0	0	3	5.90324e-05	0	0	0	0
BA003300	6	IGHV3-6	IGHJ4	42	TGTGCAAGATGGTATGGTAACTACTATGCTATGGACTACTGG	2	3	0	0	0	0	0	0	0	0	0	0	1	1.89013e-06	1	2.2846e-06	0	0	0	0	2	2.26667e-05	0	0	0	0	1	8.46153e-06	0	0	1	1.17354e-05	0	0
BA003302	3	IGHV3-6	IGHJ4	42	TGTACAAGAGGTCCCCATTACTACTATGCTATGGACTACCGG	1	1	2	0.000407082	0	0	0	0	0	0	0	0	0	0	0	0	0	0	2	6.62644e-05	0	0	0	0	0	0	0	0	0	0	0	0	0	0
BA003304	4	IGHV3-6	IGHJ4	42	TGCGCAAGAGCCCTATTACTACGGTATGCTATGGACTACTGG	1	2	0	0	1	0.000760432	0	0	0	0	0	0	0	0	0	0	0	0	0	0	1	0.000530401	0	0	0	0	3	0.000181923	0	0	0	0	0	0
BA003306	3	IGHV3-6	IGHJ4	42	TGTGCAAGAGACTATAGGTACGACGATGCTTTGGACCACTGG	1	1	0	0	0	0	0	0	0	0	0	0	0	0	1	2.2846e-06	0	0	0	0	0	0	2	0.000116118	0	0	0	0	0	0	0	0	0	0
BA003310	3	IGHV3-6	IGHJ4	42	TGTGCAAGAGGACGGCCCCTTTACTATGCTATGGACTACTGG	2	1	0	0	1	0.000201528	1	0.000121676	0	0	0	0	0	0	0	0	0	0	0	0	0	0	2	2.00204e-05	0	0	0	0	0	0	0	0	0	0
BA003318	38	IGHV12-3	IGHJ1	42	TGTGCAGGAGACACAACTGGTTACTGGTACTTCGATGTCTGG	8	8	2	3.89552e-06	1	8.06111e-06	3	6.2936e-06	5	2.14072e-05	4	1.01469e-05	4	1.51211e-05	3	2.96998e-05	7	4.75839e-05	4	3.97586e-05	3	3.62667e-05	1	8.00817e-06	3	1.69159e-05	4	5.92307e-05	5	1.86418e-05	1	5.86772e-06	1	5.44855e-06
BA003320	3	IGHV7-3	IGHJ1	42	TGTGCAAGAAGGAGTGGTAACTACGGGTACGTCGATGTCTGG	0	1	0	0	0	0	0	0	0	0	0	0	0	0	0	0	0	0	0	0	0	0	0	0	0	0	0	0	0	0	3	0.000440079	0	0
BA003322	3	IGHV7-3	IGHJ4	42	TGTGCAAGAGTCTATGATTACTACTATGCTATGGACTACTGG	0	3	0	0	0	0	0	0	0	0	0	0	0	0	0	0	0	0	0	0	0	0	0	0	1	5.63863e-06	2	2.96153e-05	0	0	1	5.86772e-06	0	0
BA003323	3	IGHV7-3	IGHJ4	42	TGTGCAAGTGATAAGGACTATAGGTATGCTATGGACTACTGG	0	2	0	0	0	0	0	0	0	0	0	0	0	0	0	0	0	0	0	0	0	0	0	0	0	0	0	0	1	3.10697e-06	0	0	2	0.000130765
BA003325	3	IGHV7-3	IGHJ4	42	TGTGTAAGAGATATCTCAACTCACTATGCTATGGACTACTGG	1	0	0	0	0	0	0	0	0	0	0	0	3	0.000899704	0	0	0	0	0	0	0	0	0	0	0	0	0	0	0	0	0	0	0	0
BA003328	3	IGHV7-3	IGHJ4	42	TGTGCAAGAGATGGTAACTACCTCTATGCTATGGACTACTGG	1	0	0	0	0	0	3	0.00018671	0	0	0	0	0	0	0	0	0	0	0	0	0	0	0	0	0	0	0	0	0	0	0	0	0	0
BA003329	10	IGHV4-2	IGHJ1	42	TGCGCAAGACGGGGATATGGTAACTGGTACTTCGATGTCTGG	1	1	0	0	0	0	0	0	0	0	0	0	0	0	3	0.00136619	0	0	0	0	0	0	0	0	0	0	0	0	0	0	8	0.00283998	0	0
BA003330	3	IGHV4-2	IGHJ1	42	TGTGCAAGACGAGGGGGAGGAAGGTGGTACTTCGATGTCTGG	0	1	0	0	0	0	0	0	0	0	0	0	0	0	0	0	0	0	0	0	0	0	3	0.000100102	0	0	0	0	0	0	0	0	0	0
BA003332	3	IGHV4-2	IGHJ1	42	TGTGCAAGACGGGGGGGAGGGCACTGGTACTCCGATGCCTGG	1	1	0	0	0	0	0	0	0	0	0	0	2	0.00231352	0	0	0	0	0	0	0	0	0	0	0	0	0	0	3	0.000754994	0	0	0	0
BA003334	4	IGHV4-2	IGHJ1	42	TGTGCAAGATATGATGGTTACTACTGGTACTTCGATGTCTGG	2	3	0	0	0	0	0	0	0	0	0	0	2	1.32309e-05	1	2.51306e-05	0	0	0	0	0	0	1	1.60163e-05	0	0	0	0	2	4.34976e-05	1	0.000152561	0	0
BA003335	3	IGHV2-5	IGHJ4	42	TGTGCCAATATCTATGGCCCCTTCTATGCTATGGACTACTGG	0	1	0	0	0	0	0	0	0	0	0	0	0	0	0	0	0	0	0	0	0	0	0	0	3	0.000202991	0	0	0	0	0	0	0	0
BA003337	7	IGHV2-5	IGHJ4	42	TGTGCCAAAAATGATGGTTACTTCTATGCTATGGACTACTGG	0	5	0	0	0	0	0	0	0	0	0	0	0	0	0	0	0	0	3	1.76705e-05	2	9.06668e-06	2	1.60163e-05	0	0	0	0	1	1.55348e-05	0	0	1	5.44855e-06
BA003339	3	IGHV2-5	IGHJ4	42	CGTGCCAAAAAGGGGGGTGGTCTCTATACTATGGACTACTGG	1	1	0	0	0	0	0	0	0	0	0	0	0	0	2	0.000824741	0	0	0	0	0	0	0	0	0	0	0	0	0	0	2	0.00247031	0	0
BA003342	3	IGHV2-3	IGHJ1	42	GGTGCCAAAGGGAGGGAACTGTACTGGTACTTCGATGTCTGG	0	1	0	0	0	0	0	0	0	0	0	0	0	0	0	0	0	0	0	0	0	0	0	0	0	0	3	9.30768e-05	0	0	0	0	0	0
BA003345	3	IGHV1-31	IGHJ1	42	TGCGCAAGATCATATGGTAACTACGGGTACCTCGATGTCTGG	1	2	0	0	0	0	0	0	0	0	0	0	0	0	1	0.00175686	0	0	0	0	0	0	0	0	0	0	1	4.23076e-06	0	0	2	0.000164296	0	0
BA003346	3	IGHV1-31	IGHJ1	42	TGTGCAAGAATTCAAAACGGTTACTGGTATTTCGATGTCTGG	1	1	0	0	0	0	0	0	0	0	1	0.000716369	0	0	0	0	0	0	0	0	0	0	0	0	0	0	3	0.0011	0	0	0	0	0	0
BA003348	3	IGHV1-4	IGHJ3	42	TGTGCAAGAGGGAGAGGTGACTACGCCTGGTTTGCTTACTGG	0	1	0	0	0	0	0	0	0	0	0	0	0	0	0	0	0	0	0	0	0	0	0	0	0	0	0	0	0	0	0	0	3	2.17942e-05
BA003351	4	IGHV1-4	IGHJ3	42	TGTGCAAGAGAATACTACGGTCGTACCACCTTTGCTTACTGG	1	1	4	0.000163612	0	0	0	0	0	0	0	0	0	0	0	0	0	0	1	0.000114858	0	0	0	0	0	0	0	0	0	0	0	0	0	0
BA003362	3	IGHV9-1	IGHJ3	42	TGTGCAAGGTCCCCCTATAGGCACGACGGGTTTGCTTACTGG	0	1	0	0	0	0	0	0	0	0	0	0	0	0	0	0	0	0	0	0	0	0	0	0	0	0	3	4.65384e-05	0	0	0	0	0	0
BA003368	4	IGHV1-9	IGHJ1	42	TGTGCAAGAAGGAGCGATAACTACTGGTACTTCGGTGTCTGG	1	1	1	0.00201398	0	0	0	0	0	0	0	0	0	0	0	0	0	0	4	0.00247387	0	0	0	0	0	0	0	0	0	0	0	0	0	0
BA003369	5	IGHV1-9	IGHJ1	42	TGTGCAAGAAGGGATGGTTACTACTGGTACTTCGATGTCTGG	1	2	0	0	0	0	0	0	0	0	0	0	0	0	0	0	1	1.90336e-06	0	0	3	4.08e-05	0	0	0	0	0	0	0	0	1	5.86772e-06	0	0
BA003373	3	IGHV1-67	IGHJ4	42	TGTGCAAGATCTCAGATTACGACCTATGCTATGGACTACTGG	0	1	0	0	0	0	0	0	0	0	0	0	0	0	0	0	0	0	0	0	0	0	3	5.60572e-05	0	0	0	0	0	0	0	0	0	0
BA003375	5	IGHV1-67	IGHJ4	42	TGTGCAAGAGACAGCTCGGGCTACGGGGCCATGGACTACTGG	0	1	0	0	0	0	0	0	0	0	0	0	0	0	0	0	0	0	0	0	0	0	0	0	0	0	5	0.000114231	0	0	0	0	0	0
BA003380	4	IGHV7-3	IGHJ2	42	TGTGCAAGAGGCATCCATCTACTATGGATCTTTGGCTACTGG	0	1	0	0	0	0	0	0	0	0	0	0	0	0	0	0	0	0	0	0	0	0	0	0	0	0	0	0	0	0	0	0	4	0.00011442
BA003382	3	IGHV7-3	IGHJ2	42	TGTGCAAGAGTTCATTACTACGGCTACTACTCTGACTACTGG	2	0	0	0	0	0	0	0	0	0	0	0	0	0	1	1.37076e-05	2	7.61342e-06	0	0	0	0	0	0	0	0	0	0	0	0	0	0	0	0
BA003384	3	IGHV7-3	IGHJ2	42	TGTGCAAGAGCCTATGGTTACTCGTACTACTTTGACTACTGG	1	1	0	0	0	0	0	0	1	2.14072e-06	0	0	0	0	0	0	0	0	0	0	0	0	0	0	2	1.12773e-05	0	0	0	0	0	0	0	0
BA003390	3	IGHV1-2	IGHJ2	42	TGTGCAAGAGGGTATGGTAACTACGTCTACTTTGACTACTGG	0	1	0	0	0	0	0	0	0	0	0	0	0	0	0	0	0	0	0	0	0	0	0	0	3	0.0002481	0	0	0	0	0	0	0	0
BA003394	3	IGHV1-2	IGHJ2	42	TGTGCAAGAGCGGGATGGTTACGAGACTACTTTGACTACTGG	1	2	0	0	0	0	0	0	0	0	1	0.00155044	0	0	0	0	0	0	0	0	0	0	0	0	0	0	3	0.001155	1	6.21394e-06	0	0	0	0
BA003395	3	IGHV3-8	IGHJ1	42	TGTGCAAGATATCCTTACTACGGTCGGTACTTCGATGTCTGG	1	1	0	0	0	0	0	0	0	0	1	0.000261789	0	0	0	0	0	0	0	0	0	0	0	0	0	0	3	0.000173461	0	0	0	0	0	0
BA003397	3	IGHV3-8	IGHJ1	42	TGTGCAAGGATTCGGTTCTACGGTAGTGGTACGGATGTCTGG	0	1	0	0	0	0	0	0	0	0	0	0	0	0	0	0	0	0	0	0	0	0	3	2.80286e-05	0	0	0	0	0	0	0	0	0	0
BA003399	3	IGHV3-8	IGHJ1	42	TGTGCAAGATACTATGGTTACGACTGGTACTTCGATGTCTGG	1	1	0	0	0	0	0	0	0	0	0	0	0	0	2	4.5692e-06	0	0	0	0	0	0	0	0	0	0	1	4.23076e-06	0	0	0	0	0	0
BA003400	4	IGHV3-8	IGHJ1	42	TGTGCAAGGATACGGTACTACGGTAGTACTACGGATGTCTGG	1	1	0	0	0	0	4	0.000654534	0	0	0	0	0	0	0	0	0	0	0	0	0	0	1	6.80694e-05	0	0	0	0	0	0	0	0	0	0
BA003403	4	IGHV5-17	IGHJ2	42	TGTGCAAGATCTCCCTATGGTAACTACCCCTTTGACTACTGG	1	1	0	0	0	0	0	0	0	0	0	0	2	0.000442291	0	0	0	0	0	0	0	0	0	0	0	0	0	0	3	7.14603e-05	0	0	0	0
BA003405	4	IGHV5-17	IGHJ2	42	TGTGTAAGAGACTACTATGGTAACTCCAACTTTGACTACTGG	0	1	0	0	0	0	0	0	0	0	0	0	0	0	0	0	0	0	0	0	4	9.52001e-05	0	0	0	0	0	0	0	0	0	0	0	0
BA003407	4	IGHV3-8	IGHJ3	42	TGTGCAAGTACAGCTCGGGCTACGTACTGGTTTGCTTACTGG	2	1	0	0	0	0	0	0	0	0	1	2.02937e-06	2	7.56054e-06	0	0	0	0	0	0	0	0	0	0	0	0	0	0	0	0	0	0	1	1.08971e-05
BA003408	3	IGHV3-8	IGHJ3	42	TGTGCAAGATGGGGACTGGGACCGGAGGGGTTTGCTTACTGG	1	0	0	0	0	0	0	0	0	0	0	0	0	0	0	0	3	1.33235e-05	0	0	0	0	0	0	0	0	0	0	0	0	0	0	0	0
BA003410	5	IGHV3-8	IGHJ3	42	TGTGCAAGAAAGGGAATCTATGATGGTTACTTTGCTTACTGG	1	1	0	0	0	0	0	0	0	0	0	0	0	0	1	5.02612e-05	0	0	0	0	0	0	0	0	0	0	0	0	0	0	5	0.00126743	0	0
BA003415	3	IGHV7-2	IGHJ3	42	TGTGCAAGACCCTCGGGTTCACTTTCCTGGTTTGCTTACTGG	1	1	0	0	0	0	2	0.000918865	0	0	0	0	0	0	0	0	0	0	0	0	0	0	2	0.000468478	0	0	0	0	0	0	0	0	0	0
BA003418	5	IGHV1-53	IGHJ1	42	TATGCAATGACGGTCTATGGTAACTGGTACTTCGATGTCTGG	1	1	2	0.000870649	0	0	0	0	0	0	0	0	0	0	0	0	0	0	4	0.000114858	0	0	0	0	0	0	0	0	0	0	0	0	0	0
BA003419	3	IGHV7-1	IGHJ2	42	TGTGCAAGAGGTTATGGTAACTACCCTTACTTTGACTACTGG	0	2	0	0	0	0	0	0	0	0	0	0	0	0	0	0	0	0	0	0	0	0	0	0	2	5.07477e-05	0	0	0	0	1	1.17354e-05	0	0
BA003423	3	IGHV14-3	IGHJ4	42	TGTGCTAGAGAAGGGGGTGGTTACTACGTAATGGACTACTGG	0	1	0	0	0	0	0	0	0	0	0	0	0	0	0	0	0	0	0	0	0	0	0	0	0	0	3	0.00022	0	0	0	0	0	0
BA003424	3	IGHV14-3	IGHJ4	42	TGCGCTAGAGGAAACCTACCATACTATGCTATGGACTACTGG	0	1	0	0	0	0	0	0	0	0	0	0	0	0	0	0	0	0	0	0	0	0	0	0	0	0	0	0	0	0	0	0	3	0.000108971
BA003425	3	IGHV14-3	IGHJ4	42	TGTGCTAGAACCATAGGTTACTATTTTGCTATGGACTACTGG	1	1	0	0	0	0	0	0	2	0.00109819	0	0	0	0	0	0	0	0	0	0	0	0	0	0	2	0.000383427	0	0	0	0	0	0	0	0
BA003432	3	IGHV2-5	IGHJ2	42	TGTGCCAAAAATTACTGCGGTAGTAGCTTTTTTGACTACTGG	1	1	0	0	2	0.000306322	0	0	0	0	0	0	0	0	0	0	0	0	0	0	1	6.80001e-05	0	0	0	0	0	0	0	0	0	0	0	0
BA003437	3	IGHV1-2	IGHJ4	42	TGTGCAGGTTACTACGGTAGTAGCTATGCTATGGACTACTGG	0	1	0	0	0	0	0	0	0	0	0	0	0	0	0	0	0	0	0	0	0	0	0	0	0	0	0	0	3	5.90324e-05	0	0	0	0
BA003438	3	IGHV1-2	IGHJ4	42	TGTGCAAGAGGGGGTGGTTACTACGGAGCTATGGACTACTGG	1	1	0	0	0	0	0	0	0	0	3	0.000980187	0	0	0	0	0	0	0	0	0	0	0	0	0	0	1	0.00116346	0	0	0	0	0	0
BA003439	3	IGHV1-2	IGHJ4	42	TGTGCAAGATCCCCTTACGAGTACTATGCTGTGGACTACTGG	0	1	0	0	0	0	0	0	0	0	0	0	0	0	0	0	0	0	0	0	3	0.000140533	0	0	0	0	0	0	0	0	0	0	0	0
BA003444	6	IGHV3-6	IGHJ1	42	TGTACAAGAGCGAGGGGCCTCTACTGGTACTTCGACGTCTGG	0	1	0	0	0	0	0	0	0	0	0	0	0	0	0	0	0	0	6	0.000905613	0	0	0	0	0	0	0	0	0	0	0	0	0	0
BA003445	8	IGHV3-6	IGHJ1	42	TGTGCAAGGTTGAATGGTAACTACTGGTACTTCGATGTCTGG	1	5	0	0	1	2.68704e-06	0	0	0	0	0	0	0	0	0	0	0	0	0	0	1	4.53334e-06	0	0	2	1.12773e-05	1	4.23076e-06	2	6.21394e-06	1	2.93386e-05	0	0
BA003447	3	IGHV3-6	IGHJ1	42	TGTGCAAGAGGCTGGTTACTACGCTGGCACTTCGATGTCTGG	2	2	1	5.84328e-06	0	0	2	0.00523627	0	0	0	0	0	0	0	0	0	0	0	0	1	7.70667e-05	1	0.0173257	0	0	0	0	0	0	0	0	0	0
BA003448	4	IGHV3-6	IGHJ1	42	TGTGCAAGAAGGGAGTACGGCCTCTGGTACTTCGATGTCTGG	1	1	0	0	0	0	0	0	0	0	0	0	0	0	2	0.000696804	0	0	0	0	0	0	0	0	0	0	0	0	0	0	2	0.00012909	0	0
BA003449	3	IGHV3-6	IGHJ1	42	TGTGCAAGATATCTACTCGCCGACTGGTACTTCGATGTCTGG	0	1	0	0	0	0	0	0	0	0	0	0	0	0	0	0	0	0	0	0	0	0	0	0	0	0	0	0	0	0	0	0	3	5.99341e-05
BA003451	4	IGHV3-6	IGHJ1	42	TGTGCAAGAGAGGGTTTGTGGGACAAGTACTTCGATGTCTGG	1	1	0	0	0	0	0	0	0	0	0	0	0	0	4	0.000582574	0	0	0	0	0	0	0	0	0	0	0	0	0	0	1	0.00025818	0	0
BA003453	4	IGHV3-6	IGHJ1	42	TGTGCAAGATACGGTAGTGGCTACTGGTACTTCGATGTCTGG	1	3	0	0	0	0	0	0	0	0	0	0	1	5.6704e-06	0	0	0	0	0	0	0	0	0	0	1	1.12773e-05	0	0	0	0	2	1.76032e-05	1	3.81399e-05
BA003455	5	IGHV3-6	IGHJ1	42	TGTGCAAGAGGGGGGCCTTATGGTAACTGCTTCGATGTCTGG	1	1	0	0	0	0	0	0	0	0	0	0	2	1.70112e-05	0	0	0	0	0	0	0	0	0	0	0	0	0	0	3	1.86418e-05	0	0	0	0
BA003459	3	IGHV3-6	IGHJ1	42	TGTGCAAGAGATTACTACGGTAGTAGCGACTTCGATGTCTGG	1	1	0	0	0	0	0	0	2	4.28144e-06	0	0	0	0	0	0	0	0	0	0	0	0	0	0	0	0	0	0	0	0	1	0.00122049	0	0
BA003461	3	IGHV3-6	IGHJ1	42	TGTGCAAGAGGTCAATTACTACGGTGGTGCTTCGATGTCTGG	0	1	0	0	0	0	0	0	0	0	0	0	0	0	0	0	0	0	0	0	3	8.61334e-05	0	0	0	0	0	0	0	0	0	0	0	0
BA003466	3	IGHV3-6	IGHJ1	42	TGTGCAAGATGGTTACGGATCCACTGGTACTTCGATGTCTGG	1	2	0	0	2	0.000857165	0	0	0	0	0	0	0	0	0	0	0	0	0	0	2	0.0013192	1	4.00408e-06	0	0	0	0	0	0	0	0	0	0
BA003468	4	IGHV6-6	IGHJ3	42	TGTACCAGGAACTATGATTACGACGGGGTATTTTCTTACTGG	1	1	0	0	0	0	0	0	0	0	1	0.000773191	0	0	0	0	0	0	0	0	0	0	0	0	0	0	4	0.000376538	0	0	0	0	0	0
BA003470	5	IGHV2-9	IGHJ3	42	TGCGCCAGAGACTATGATTACGACGACGGGTTTGCTTACTGG	1	1	0	0	0	0	0	0	0	0	0	0	0	0	2	0.000678527	0	0	0	0	0	0	0	0	0	0	0	0	0	0	4	0.000140825	0	0
BA003471	6	IGHV2-9	IGHJ3	42	TGTGCCAGATCAATTCATTACTACGGCCTGTTTGCTTATTGG	2	1	0	0	1	2.68704e-06	3	0.000929354	0	0	0	0	0	0	0	0	0	0	0	0	0	0	4	0.000184188	0	0	0	0	0	0	0	0	0	0
BA003473	4	IGHV2-9	IGHJ3	42	TGTGCCAGAGCCCATTACTACGGCTACGGGTTTGCTTACTGG	3	3	0	0	0	0	1	2.09787e-06	0	0	0	0	0	0	1	4.5692e-06	1	5.71007e-06	0	0	1	1.81334e-05	1	4.00408e-06	0	0	0	0	0	0	0	0	1	2.17942e-05
BA003474	5	IGHV2-9	IGHJ3	42	TGTGCCAGAGAATGGTATGGTAACTACGGGTTTGCTTACTGG	1	2	0	0	0	0	0	0	0	0	0	0	0	0	0	0	3	0.00129238	1	0.000322487	0	0	0	0	0	0	0	0	0	0	0	0	2	4.9037e-05
BA003481	3	IGHV2-9	IGHJ3	42	TGTGCCAGGGAGTCCCCCCCAACTGCCTCGTTTGCTTACTGG	1	1	0	0	0	0	1	4.82509e-05	0	0	0	0	0	0	0	0	0	0	0	0	0	0	2	0.000400408	0	0	0	0	0	0	0	0	0	0
BA003494	5	IGHV1-66	IGHJ2	42	TGTGCAAGAGGGAGGGGGTACGGGGGACTCTTTGACTACTGG	0	1	0	0	0	0	0	0	0	0	0	0	0	0	0	0	0	0	5	0.000123693	0	0	0	0	0	0	0	0	0	0	0	0	0	0
BA003502	4	IGHV4-2	IGHJ2	42	TGTGCAAGACCCGGGGGCTACGACGCGGGTTTTGACTACTGG	0	1	0	0	0	0	0	0	0	0	0	0	0	0	0	0	0	0	0	0	0	0	0	0	0	0	4	0.000156538	0	0	0	0	0	0
BA003509	3	IGHV5-6	IGHJ4	42	TGTGCAAGAGATCGTGGTCGTTACTATGCTATAGACTACTGG	1	1	0	0	0	0	0	0	2	0.000858428	0	0	0	0	0	0	0	0	0	0	0	0	0	0	2	8.45795e-05	0	0	0	0	0	0	0	0
BA003510	3	IGHV5-6	IGHJ4	42	TGTGTAAGACAAGGGCTAACTGGGACCTTTATGGACTACTGG	2	1	0	0	3	0.000424552	1	2.09787e-06	0	0	0	0	0	0	0	0	0	0	0	0	2	0.000607467	0	0	0	0	0	0	0	0	0	0	0	0
BA003518	4	IGHV1-62-2	IGHJ4	42	TGTGCAAGACACGAAGATGGTAACTACGCTATGGACTACTGG	2	2	0	0	0	0	1	2.09787e-06	1	2.14072e-06	0	0	0	0	0	0	0	0	1	8.83525e-06	0	0	0	0	1	1.12773e-05	0	0	0	0	0	0	0	0
BA003521	4	IGHV9-3	IGHJ2	42	TGGGCAAGAGGGATTACTACGGTAGTAGCAAGAAACTGCTGG	1	1	0	0	0	0	4	0.00104474	0	0	0	0	0	0	0	0	0	0	0	0	0	0	1	0.000256261	0	0	0	0	0	0	0	0	0	0
BA003524	3	IGHV9-3	IGHJ2	42	TGTGCAAGAGATGATTACGACGCTCACTACTTTGCCTACTGG	1	0	0	0	0	0	0	0	0	0	3	0.000209025	0	0	0	0	0	0	0	0	0	0	0	0	0	0	0	0	0	0	0	0	0	0
BA003525	4	IGHV9-3	IGHJ2	42	TGCGCTAGGGATGGTAACTACGTATACTACTTTGACTACTGG	1	2	0	0	0	0	0	0	0	0	0	0	0	0	0	0	2	0.000336894	0	0	1	9.06668e-06	0	0	0	0	0	0	0	0	0	0	2	0.000964394
BA003526	4	IGHV9-3	IGHJ2	42	TGTGCAAGAGGGGTTACAACGGTAGTGGCAAGATACTACTGG	2	1	1	1.94776e-06	0	0	1	8.39146e-05	0	0	0	0	0	0	0	0	0	0	0	0	0	0	4	0.000212216	0	0	0	0	0	0	0	0	0	0
BA003527	7	IGHV9-3	IGHJ2	42	TGTGCAAGATCGGGCTATGGGTACGGCTACCTTGACTACTGG	0	2	0	0	0	0	0	0	0	0	0	0	0	0	0	0	0	0	0	0	0	0	3	0.000704719	0	0	0	0	4	0.000142921	0	0	0	0
BA003530	3	IGHV9-3	IGHJ2	42	TGTGCAAGAGGGGATGTTAACTACGAGGTTTTTGACTACTGG	0	1	0	0	0	0	0	0	0	0	0	0	0	0	0	0	0	0	0	0	0	0	0	0	0	0	0	0	3	5.59255e-05	0	0	0	0
BA003549	4	IGHV5-9	IGHJ1	42	CGTGCAAGACGGGGCTCACTGGGCTGGTACTTCGACGTCTGG	1	1	0	0	0	0	3	0.000495096	0	0	0	0	0	0	0	0	0	0	0	0	0	0	2	0.000448457	0	0	0	0	0	0	0	0	0	0
BA003554	4	IGHV1-84	IGHJ3	42	TGTGCAGGAAGGAGGGTTAACTGGGCCTGGTTTGCTTACTGG	1	1	2	0.000769366	0	0	0	0	0	0	0	0	0	0	0	0	0	0	3	0.000110441	0	0	0	0	0	0	0	0	0	0	0	0	0	0
BA003556	4	IGHV1-14	IGHJ1	42	TGTGCAAGAGCCCATTACTACGGTAGTCACCTCGATGTCTGG	1	1	0	0	2	0.00109362	0	0	0	0	0	0	0	0	0	0	0	0	0	0	3	7.25334e-05	0	0	0	0	0	0	0	0	0	0	0	0
BA003557	3	IGHV1-14	IGHJ1	42	TGTGCAAGATCTGGCTATGGTAACTGGTACTTCGATGTCTGG	1	1	0	0	0	0	0	0	0	0	1	0.00215316	0	0	0	0	0	0	0	0	0	0	0	0	0	0	3	0.00022	0	0	0	0	0	0
BA003559	3	IGHV1-14	IGHJ1	42	TGTGCAAGGTCCCTGTATGGTAACCGGTACTTCGATGTCTGG	1	1	0	0	0	0	2	0.00111816	0	0	0	0	0	0	0	0	0	0	0	0	0	0	2	0.00065667	0	0	0	0	0	0	0	0	0	0
BA003560	4	IGHV1-14	IGHJ1	42	TGTGCAAGATCGGGTAATTACGATTGGCACTTCGATGCCTGG	1	1	0	0	0	0	0	0	0	0	1	0.00187717	0	0	0	0	0	0	0	0	0	0	0	0	0	0	4	0.00271192	0	0	0	0	0	0
BA003563	3	IGHV5-2	IGHJ3	42	TGTGCAAGACATGAACTGGGTCGGGCCTGGTTTGCTTACTGG	1	0	0	0	0	0	0	0	0	0	0	0	0	0	0	0	3	9.32644e-05	0	0	0	0	0	0	0	0	0	0	0	0	0	0	0	0
BA003565	3	IGHV5-2	IGHJ3	42	TGTGCAAGAGGGGATGGTAACTACGAGGGGTTTGCTTACTGG	1	1	0	0	0	0	0	0	0	0	3	0.00247989	0	0	0	0	0	0	0	0	0	0	0	0	0	0	3	0.00124808	0	0	0	0	0	0
BA003566	3	IGHV5-2	IGHJ3	42	TGTGCAAGACATGACTGGGACGGGGCCTGGTTTGCTTACTGG	0	3	0	0	0	0	0	0	0	0	0	0	0	0	0	0	0	0	1	0.000128111	0	0	0	0	0	0	1	0.000101538	0	0	1	1.76032e-05	0	0
BA003568	3	IGHV1-82	IGHJ2	42	TGTGCAAGGGGCGAAATTACTACGGCTACTCTTGACTACTGG	0	1	0	0	0	0	0	0	0	0	0	0	0	0	0	0	0	0	0	0	0	0	0	0	0	0	0	0	0	0	0	0	3	0.000223391
BA003569	3	IGHV1-82	IGHJ2	42	TGTGCAAGAGCTAACTGGGACCTTTACTACTTTGACTACTGG	1	1	0	0	0	0	0	0	0	0	0	0	0	0	0	0	3	0.00160263	0	0	0	0	0	0	0	0	0	0	0	0	0	0	1	0.00125317
BA003573	4	IGHV2-6-8	IGHJ3	42	TGTGCCAAACTTGATATGATTACGACGGGGTTTGCTTACTGG	1	3	0	0	0	0	1	4.19573e-06	0	0	0	0	0	0	0	0	0	0	0	0	1	0.0003672	2	5.60572e-05	0	0	1	0.000122692	0	0	0	0	0	0
BA003582	3	IGHV12-2	IGHJ3	42	TGTTCCAGGGAAAACCCCCTTGGGACGGGGTTTGCTTACTGG	1	1	0	0	1	0.000225711	0	0	0	0	0	0	0	0	0	0	0	0	0	0	3	0.000172267	0	0	0	0	0	0	0	0	0	0	0	0
BA003589	3	IGHV10-1	IGHJ3	42	TGTGTGAGGGATTACTACGGTAGTAGCTGGTTTGCTTACTGG	1	3	0	0	0	0	0	0	0	0	0	0	0	0	1	2.2846e-06	0	0	0	0	0	0	0	0	0	0	1	4.23076e-06	1	3.10697e-06	0	0	1	1.63457e-05
BA003590	3	IGHV10-1	IGHJ3	42	TGTGTGCTATCCTATGATGGTTACTCCTGGTTTGCTTACTGG	0	1	0	0	0	0	0	0	0	0	0	0	0	0	0	0	0	0	0	0	0	0	3	0.000156159	0	0	0	0	0	0	0	0	0	0
BA003591	3	IGHV10-1	IGHJ3	42	TGTGTGAGACCCCTCTACGGTAGTAACTGGTTTGCTTACTGG	1	1	0	0	0	0	2	8.60125e-05	0	0	0	0	0	0	0	0	0	0	0	0	0	0	2	8.80899e-05	0	0	0	0	0	0	0	0	0	0
BA003592	4	IGHV10-1	IGHJ3	42	TGTGTGAGAGAAAGCCTAACTGGGAGAGGGTTTGCTTACTGG	0	1	0	0	0	0	0	0	0	0	0	0	0	0	0	0	0	0	4	8.83525e-05	0	0	0	0	0	0	0	0	0	0	0	0	0	0
BA003593	3	IGHV10-1	IGHJ3	42	TGTGTGAGGGGATTCACTACTACGGCTACGTTCGCTTACTGG	1	1	0	0	0	0	0	0	0	0	0	0	3	0.000795746	0	0	0	0	0	0	0	0	0	0	0	0	0	0	1	0.000149135	0	0	0	0
BA003603	5	IGHV1-18	IGHJ4	42	TGTGCAAGAAACTATAGGTACGACTATGCTATGGACTACTGG	2	2	0	0	0	0	0	0	0	0	1	4.05875e-06	0	0	0	0	1	1.90336e-06	0	0	0	0	0	0	1	1.69159e-05	2	0.000236923	0	0	0	0	0	0
BA003605	4	IGHV1-18	IGHJ4	42	TGTGCAAGATCTATCGGCTTTTACTTTGCTATGGACTACTGG	0	1	0	0	0	0	0	0	0	0	0	0	0	0	0	0	0	0	0	0	0	0	0	0	0	0	0	0	4	0.00044119	0	0	0	0
BA003606	3	IGHV1-18	IGHJ4	42	TGTGCAAGATATAGGTACGACGTATATGCTATGGACCACTGG	1	0	0	0	3	0.00143219	0	0	0	0	0	0	0	0	0	0	0	0	0	0	0	0	0	0	0	0	0	0	0	0	0	0	0	0
BA003607	3	IGHV1-18	IGHJ4	42	TGTTCAAGAAACTACGCCCACTTCTATGCTATGGACTACTGG	1	1	2	0.000722619	0	0	0	0	0	0	0	0	0	0	0	0	0	0	2	4.85939e-05	0	0	0	0	0	0	0	0	0	0	0	0	0	0
BA003609	5	IGHV1-18	IGHJ4	42	TGCGCAAGATTTTTGAGTAGCTACGATGCTATGGACTACTGG	0	1	0	0	0	0	0	0	0	0	0	0	0	0	0	0	0	0	0	0	5	0.000208534	0	0	0	0	0	0	0	0	0	0	0	0
BA003612	6	IGHV1-18	IGHJ4	42	TGTGCAAGAGGCAATGGTTACGACGGGGCTATGGACTACTGG	0	1	0	0	0	0	0	0	0	0	0	0	0	0	0	0	0	0	0	0	0	0	6	0.000384392	0	0	0	0	0	0	0	0	0	0
BA003614	3	IGHV1-18	IGHJ4	42	TGTGCAAGAGGCCGGTACGACACCTATGCTATGGACTACGGG	0	1	0	0	0	0	0	0	0	0	0	0	0	0	0	0	0	0	3	6.62644e-05	0	0	0	0	0	0	0	0	0	0	0	0	0	0
BA003622	4	IGHV9-3	IGHJ1	42	TGTGCAAGATATTACTACGGCTACGGTTACTTCGATGTCTGG	1	1	0	0	0	0	2	0.000287408	0	0	0	0	0	0	0	0	0	0	0	0	0	0	2	0.000208212	0	0	0	0	0	0	0	0	0	0
BA003623	3	IGHV9-3	IGHJ1	42	TGTGCAAGATGGGATGGTAACTACTGGTACTTCGATGTCTGG	1	3	1	1.94776e-06	0	0	0	0	0	0	0	0	0	0	0	0	0	0	1	8.83525e-06	0	0	0	0	0	0	0	0	1	0.000571682	1	0.000434211	0	0
BA003624	3	IGHV9-3	IGHJ1	42	TGTGCTATCCCCTACGGTATCTACTGGTACTTCGATGTCTGG	0	1	0	0	0	0	0	0	0	0	0	0	0	0	0	0	0	0	0	0	0	0	3	6.80694e-05	0	0	0	0	0	0	0	0	0	0
BA003626	3	IGHV2-2	IGHJ3	42	TGTGCCAGAATGGATGGTAACGGGGCCTGGTTTGCTTACTGG	2	1	1	1.94776e-06	0	0	2	0.000266429	0	0	0	0	0	0	0	0	0	0	0	0	0	0	1	0.000156159	0	0	0	0	0	0	0	0	0	0
BA003628	3	IGHV2-2	IGHJ3	42	TGTGTCAGAATGAGGGATGTTAACTACGGGTTTGTTTACTGG	0	1	0	0	0	0	0	0	0	0	0	0	0	0	0	0	0	0	0	0	0	0	3	8.00817e-05	0	0	0	0	0	0	0	0	0	0
BA003630	4	IGHV1-85	IGHJ4	42	TGTGCAAGGAGCTATGATTACGACTATACTATGGACTACTGG	1	1	0	0	0	0	1	0.000318876	0	0	0	0	0	0	0	0	0	0	0	0	0	0	4	0.00216221	0	0	0	0	0	0	0	0	0	0
BA003632	3	IGHV2-2	IGHJ4	42	TGTGCCAGAGACTATAGGTACGACTATGCTATGGACTACTGG	2	0	2	3.89552e-06	0	0	0	0	0	0	1	2.02937e-06	0	0	0	0	0	0	0	0	0	0	0	0	0	0	0	0	0	0	0	0	0	0
BA003633	7	IGHV2-2	IGHJ4	42	TGTGTCAGAAACTATGGTAACTACTATGCTATGGACTACTGG	1	3	1	1.94776e-06	0	0	0	0	0	0	0	0	0	0	0	0	0	0	2	1.32529e-05	0	0	1	4.00408e-06	0	0	3	1.26923e-05	0	0	0	0	0	0
BA003634	3	IGHV2-2	IGHJ4	42	TGTGCCAGGAACTACGGTAGTAGCTACGCTATGGACTACTGG	1	1	0	0	0	0	0	0	0	0	0	0	0	0	1	4.5692e-06	0	0	0	0	0	0	0	0	0	0	0	0	2	9.32091e-06	0	0	0	0
BA003635	3	IGHV2-2	IGHJ4	42	TGTGCCAGAATCTATGGTAACTACGGTGCTATGGACTACTGG	3	0	0	0	1	2.68704e-06	1	2.09787e-06	1	4.28144e-06	0	0	0	0	0	0	0	0	0	0	0	0	0	0	0	0	0	0	0	0	0	0	0	0
BA003637	3	IGHV1-31	IGHJ3	42	TGTGCGACGGGCTACTATAGGTACACCTGGTTTGCTTACTGG	1	1	0	0	0	0	2	0.000486705	0	0	0	0	0	0	0	0	0	0	0	0	0	0	3	0.000384392	0	0	0	0	0	0	0	0	0	0
BA003638	3	IGHV1-31	IGHJ3	42	TGTGCAAGAGATGGTAACTACGTGGCCTGGTTTCCTTACTGG	0	1	0	0	0	0	0	0	0	0	0	0	0	0	0	0	0	0	0	0	3	0.000226667	0	0	0	0	0	0	0	0	0	0	0	0
BA003642	4	IGHV1-31	IGHJ3	42	TGGGCAAGAGAGTATGGTAACTACGGAGGGTTTGCTTACTGG	0	1	0	0	0	0	0	0	0	0	0	0	0	0	0	0	0	0	0	0	4	9.97334e-05	0	0	0	0	0	0	0	0	0	0	0	0
BA003645	3	IGHV1-31	IGHJ3	42	TGTGCAAGACGGTACCATGGTAACTACGAGGTTGCTTACTGG	0	1	0	0	0	0	0	0	0	0	0	0	0	0	0	0	0	0	0	0	0	0	0	0	0	0	0	0	3	8.07812e-05	0	0	0	0
BA003652	3	IGHV1-37	IGHJ4	42	TGTGGAAGAAAGGGCTATGATTACTATGCTATGAACTACTGG	0	1	0	0	0	0	0	0	0	0	0	0	0	0	0	0	0	0	0	0	0	0	0	0	0	0	0	0	0	0	0	0	3	0.000201596
BA003660	6	IGHV6-3	IGHJ2	42	TGTACCAGGGACTATGATTACGACGGAAGCTTTGACTGCTGG	1	1	0	0	0	0	0	0	0	0	0	0	0	0	1	0.000310706	0	0	0	0	0	0	0	0	0	0	0	0	0	0	6	0.00179552	0	0
BA003662	3	IGHV6-3	IGHJ2	42	TGTACCAGGGGGATCTACTATGATTACTACTTTGACTACTGG	0	2	0	0	0	0	0	0	0	0	0	0	0	0	0	0	0	0	0	0	0	0	0	0	0	0	1	0.000156538	2	7.14603e-05	0	0	0	0
BA003664	4	IGHV1-9	IGHJ2	42	TGTGCAAGAATCATCTACTATGATTACGAAGGGGACTACTGG	1	1	0	0	0	0	1	0.00677611	0	0	0	0	0	0	0	0	0	0	0	0	0	0	4	0.0134137	0	0	0	0	0	0	0	0	0	0
BA003667	3	IGHV1-9	IGHJ2	42	TGTGCAAGAAGGAACTATGGTTACGACGGGTTTGACTACTGG	0	1	0	0	0	0	0	0	0	0	0	0	0	0	0	0	0	0	0	0	3	9.97334e-05	0	0	0	0	0	0	0	0	0	0	0	0
BA003668	3	IGHV1-9	IGHJ2	42	TGCGCAAGATTCTCCTGGGAGGCGGGGTACTTTGACTACTGG	1	1	0	0	0	0	0	0	0	0	0	0	0	0	2	1.59922e-05	0	0	0	0	0	0	0	0	0	0	0	0	0	0	2	1.76032e-05	0	0
BA003673	3	IGHV1-9	IGHJ2	42	TGTGCAAGATACTACGGTAGTAGCTACTACTTTGACTACTGG	3	1	0	0	1	5.37408e-06	0	0	1	2.14072e-06	0	0	0	0	1	4.5692e-06	0	0	0	0	0	0	0	0	0	0	0	0	1	3.10697e-06	0	0	0	0
BA003677	3	IGHV5-17	IGHJ3	42	TGTGCAAGAGGGGTGGGACGAGGAGCCTGGTCTGCTTACTGG	1	2	1	0.00216007	0	0	0	0	0	0	0	0	0	0	0	0	0	0	2	0.000132529	0	0	0	0	0	0	0	0	0	0	0	0	1	0.000326913
BA003679	3	IGHV5-17	IGHJ3	42	TGTGTAAGAGCCTACTATAGGTACGACGGGTTTGCTTACTGG	1	1	0	0	0	0	0	0	0	0	2	1.21762e-05	0	0	0	0	0	0	0	0	0	0	0	0	0	0	1	1.26923e-05	0	0	0	0	0	0
BA003681	3	IGHV5-17	IGHJ3	42	TGTGCAAGATCTACGGTAGTAGCCCCGGGGTTTGCTTACTGG	0	1	0	0	0	0	0	0	0	0	0	0	0	0	0	0	0	0	0	0	0	0	0	0	0	0	0	0	0	0	3	0.000211238	0	0
BA003683	3	IGHV5-17	IGHJ3	42	TGTGCAAGACCGGCTCGGACTACTGCCTGGTTTGCTTACTGG	0	1	0	0	0	0	0	0	0	0	0	0	0	0	0	0	0	0	3	8.83525e-05	0	0	0	0	0	0	0	0	0	0	0	0	0	0
BA003685	3	IGHV5-17	IGHJ3	42	TGTGCAAGAGAGACCTTAACTGGACCCTGGTTTGCTTACTGG	1	1	0	0	2	0.000811485	0	0	0	0	0	0	0	0	0	0	0	0	0	0	2	0.00102907	0	0	0	0	0	0	0	0	0	0	0	0
BA003686	3	IGHV5-17	IGHJ3	42	TGTGCAAGAGATGGTAACTACGTGGCCTGGTTTGCTTACTGG	3	0	0	0	0	0	0	0	0	0	1	4.05875e-06	1	5.6704e-06	1	4.5692e-06	0	0	0	0	0	0	0	0	0	0	0	0	0	0	0	0	0	0
BA003688	5	IGHV5-17	IGHJ3	42	TGTGCAAGAGATGATTACGACGTGGCCTGGTTTGCTTACTGG	2	1	0	0	0	0	0	0	3	1.07036e-05	0	0	1	1.89013e-06	0	0	0	0	0	0	1	4.53334e-06	0	0	0	0	0	0	0	0	0	0	0	0
BA003691	3	IGHV5-17	IGHJ3	42	TGCGTAAGGGAGCTGGGCCCACTCTCCTGGTTTGCTTACTGG	1	1	0	0	0	0	0	0	0	0	0	0	2	0.000631305	0	0	0	0	0	0	0	0	0	0	0	0	0	0	2	0.00411674	0	0	0	0
BA003693	4	IGHV5-17	IGHJ3	42	TGTGCAAGAGGCGGGGGTAACCCGGCCTGGTTTGCTTACTGG	1	2	0	0	0	0	0	0	0	0	0	0	0	0	0	0	3	0.0101791	0	0	0	0	0	0	1	5.63863e-06	0	0	0	0	0	0	3	0.00916446
BA003697	3	IGHV12-3	IGHJ2	42	TGTGCAGGAGACCTAGATGGTTACTACTACTTTGACTACTGG	2	0	0	0	1	5.37408e-06	0	0	0	0	0	0	0	0	0	0	2	3.80671e-06	0	0	0	0	0	0	0	0	0	0	0	0	0	0	0	0
BA003706	4	IGHV1-39	IGHJ2	42	TGTACAAGATCGGCCTACTATGGTAACTACTTTGACTACTGG	0	3	0	0	0	0	0	0	0	0	0	0	0	0	0	0	0	0	1	4.41762e-06	0	0	1	0.000212216	0	0	2	7.61537e-05	0	0	0	0	0	0
BA003707	10	IGHV2-9	IGHJ1	42	TGTGCCAGAGATTATGGTAACTACTGGTACTTCGATGTCTGG	5	3	1	1.94776e-06	1	5.37408e-06	1	2.09787e-06	0	0	3	0.000491108	0	0	0	0	1	0.000658561	1	4.41762e-06	0	0	0	0	0	0	3	0.000795383	0	0	1	5.86772e-06	0	0
BA003715	4	IGHV14-1	IGHJ3	42	TGTAATGCGGGAGTTACTACGGCTACCTGGTTTGCTTACTGG	0	1	0	0	0	0	0	0	0	0	0	0	0	0	0	0	0	0	0	0	4	0.000199467	0	0	0	0	0	0	0	0	0	0	0	0
BA003716	3	IGHV14-1	IGHJ3	42	TGTAATGCATGGAGCTCGGGCACAGGCTGGTTTGTTTATTGG	0	1	0	0	0	0	0	0	0	0	0	0	0	0	0	0	0	0	0	0	0	0	3	0.000184188	0	0	0	0	0	0	0	0	0	0
BA003720	3	IGHV14-1	IGHJ3	42	TGTAATGCGGGAGTTACTACGGCTTCCCGGTTTGTTTCTTGG	0	1	0	0	0	0	0	0	0	0	0	0	0	0	0	0	0	0	0	0	3	5.44001e-05	0	0	0	0	0	0	0	0	0	0	0	0
BA003726	3	IGHV5-9	IGHJ4	42	TGTGCAAGACGATTACTACGGCTCGGGGCTATTGACTACCGG	0	1	0	0	0	0	0	0	0	0	0	0	0	0	0	0	0	0	0	0	0	0	0	0	0	0	0	0	3	0.00152242	0	0	0	0
BA003727	3	IGHV5-9	IGHJ4	42	TGTGCAAGACAGTATGGTAACTACTATGCTATGGACTACTGG	1	3	0	0	0	0	0	0	0	0	0	0	0	0	1	6.85381e-06	0	0	1	4.41762e-06	0	0	0	0	0	0	1	4.23076e-06	0	0	0	0	1	3.26913e-05
BA003730	3	IGHV5-9	IGHJ4	42	TGTGCAAGTTGGGGATTACATTACTATGCTATGGACTACTGG	1	1	2	0.00166923	0	0	0	0	0	0	0	0	0	0	0	0	0	0	3	0.000322487	0	0	0	0	0	0	0	0	0	0	0	0	0	0
BA003732	5	IGHV6-6	IGHJ4	42	TGTATCTACTCTGATTACGACGACTATGCTATGGACTACTGG	1	1	0	0	1	4.03056e-05	0	0	0	0	0	0	0	0	0	0	0	0	0	0	5	0.000131467	0	0	0	0	0	0	0	0	0	0	0	0
BA003739	3	IGHV8-12	IGHJ3	42	TGTGCTCGAAGAGTTAAGTATGGTAATTGGTTTGCTTACTGG	1	1	3	0.000535634	0	0	0	0	0	0	0	0	0	0	0	0	0	0	1	0.000388751	0	0	0	0	0	0	0	0	0	0	0	0	0	0
BA003743	3	IGHV5-12	IGHJ2	42	TGTGCAAGAGATCTGGGGTACGACTCTTACTTTGACTACTGG	0	1	0	0	0	0	0	0	0	0	0	0	0	0	0	0	0	0	0	0	0	0	3	0.00115718	0	0	0	0	0	0	0	0	0	0
BA003746	3	IGHV14-3	IGHJ2	42	TGTGTTCCCTATGATTACGACGTTTTCTATTTTGACTACTGG	0	1	0	0	0	0	0	0	0	0	0	0	0	0	0	0	0	0	0	0	0	0	0	0	0	0	3	9.30768e-05	0	0	0	0	0	0
BA003747	3	IGHV14-3	IGHJ2	42	TGTGCTAGAGGTGATTACGACGTTTACTACTTTGACTACTGG	3	1	1	1.94776e-06	1	5.37408e-06	1	0.00838307	0	0	0	0	0	0	0	0	0	0	0	0	0	0	2	0.00371979	0	0	0	0	0	0	0	0	0	0
BA003749	8	IGHV14-3	IGHJ2	42	TGTGCTAGAGGACGGGGGATTACGACAAACTTTGACTGCTGG	1	1	0	0	0	0	0	0	0	0	0	0	2	0.000500886	0	0	0	0	0	0	0	0	0	0	0	0	0	0	6	0.000292055	0	0	0	0
BA003754	3	IGHV1-37	IGHJ2	42	TGTGGAAGATATGATTACATACTTTACTACTTTGACTACTGG	0	1	0	0	0	0	0	0	0	0	0	0	0	0	0	0	0	0	0	0	0	0	0	0	3	7.33022e-05	0	0	0	0	0	0	0	0
BA003755	3	IGHV1-37	IGHJ2	42	TGTGGAAGATCTGATCCTAACATGTACTACTTTGACTACTGG	0	1	0	0	0	0	0	0	0	0	0	0	0	0	0	0	0	0	0	0	0	0	0	0	0	0	0	0	3	7.76742e-05	0	0	0	0
BA003758	3	IGHV10-1	IGHJ4	42	TGTGTGAGACATAGGTACGGAGGCTATGCTATGGACTACTGG	0	2	0	0	0	0	0	0	0	0	0	0	0	0	0	0	0	0	0	0	0	0	1	4.00408e-06	0	0	0	0	0	0	2	0.000369666	0	0
BA003759	7	IGHV10-1	IGHJ4	42	TGTGTGAGAAGTCATGGTGACTACGCTGCTATGGACTACTGG	2	2	0	0	0	0	0	0	0	0	0	0	7	0.0032945	1	2.2846e-06	0	0	0	0	0	0	0	0	0	0	0	0	3	0.00128629	0	0	1	5.44855e-06
BA003760	4	IGHV10-1	IGHJ4	42	TGCGTGAGACTGGGATGGTCTTACTATGCTATGGACTACTGG	1	1	0	0	0	0	0	0	0	0	3	0.00178179	0	0	0	0	0	0	0	0	0	0	0	0	0	0	2	0.000262307	0	0	0	0	0	0
BA003768	3	IGHV1-2	IGHJ1	42	TGTGCAAGATATAATGGTTACTGGAGGTACTTCGATGTCTGG	0	1	0	0	0	0	0	0	0	0	0	0	0	0	0	0	0	0	0	0	0	0	3	3.20327e-05	0	0	0	0	0	0	0	0	0	0
BA003771	4	IGHV1-31	IGHJ2	42	TGTGCAAGAGCTACGGTAGTAGCTACTGGCTTTGACTACTGG	1	1	0	0	0	0	3	0.000656632	0	0	0	0	0	0	0	0	0	0	0	0	0	0	2	9.6098e-05	0	0	0	0	0	0	0	0	0	0
BA003772	3	IGHV1-31	IGHJ2	42	TGTGCAGGACCGGACTATGGTAACTTCTACTTTGACTACTGG	0	1	0	0	0	0	0	0	0	0	0	0	0	0	0	0	0	0	0	0	3	0.000521334	0	0	0	0	0	0	0	0	0	0	0	0
BA003773	3	IGHV1-31	IGHJ2	42	TGTGCAAGAAGGGGAAAAAACTGGGACTACTTTGACTACTGG	0	1	0	0	0	0	0	0	0	0	0	0	0	0	0	0	0	0	0	0	0	0	0	0	0	0	0	0	3	0.000167776	0	0	0	0
BA003781	3	IGHV1-53	IGHJ2	42	TGTACTGGGACAGCTCGGGCTACGTACTACTTTGACTACTGG	0	1	0	0	0	0	0	0	0	0	0	0	0	0	0	0	0	0	0	0	0	0	0	0	0	0	0	0	3	0.000695961	0	0	0	0
BA003783	3	IGHV1-53	IGHJ2	42	TGTACAAGATGGAGGGATGGTAACCGGGGATTTGACTACTGG	0	1	0	0	0	0	0	0	0	0	0	0	0	0	0	0	0	0	0	0	0	0	0	0	0	0	0	0	0	0	0	0	3	0.000125317
BA003790	3	IGHV8-8	IGHJ2	42	TGTGCTCGAAGAGCTGGGGCGAGGTACTACTTTGACTACTGG	1	0	0	0	0	0	3	4.40552e-05	0	0	0	0	0	0	0	0	0	0	0	0	0	0	0	0	0	0	0	0	0	0	0	0	0	0
BA003793	4	IGHV8-8	IGHJ2	42	TGTGCTCGAATAACCCCCCTGTTTGGTAACTACGCCTACTGG	0	1	0	0	0	0	0	0	0	0	0	0	0	0	0	0	0	0	0	0	0	0	0	0	0	0	0	0	0	0	4	0.00199502	0	0
BA003799	3	IGHV1-19	IGHJ2	42	CGTGCAAGAGAGGATGGTTACGACGGCTACTTTGACTACTGG	1	1	0	0	0	0	0	0	0	0	0	0	0	0	0	0	1	1.90336e-06	0	0	0	0	0	0	2	0.000631527	0	0	0	0	0	0	0	0
BA003801	3	IGHV1-18	IGHJ2	42	CGTGCAAGAGACGGCAGCTCGGGCTACTACTTTGACTACTGG	1	1	0	0	0	0	0	0	3	0.000742829	0	0	0	0	0	0	0	0	0	0	0	0	0	0	1	0.000304486	0	0	0	0	0	0	0	0
BA003803	3	IGHV1-18	IGHJ2	42	TGTGCAAGAGACGTCTACTCTGATTACGACGGCCTCTACTGG	0	1	0	0	0	0	0	0	0	0	0	0	0	0	0	0	0	0	0	0	0	0	0	0	0	0	3	0.000266538	0	0	0	0	0	0
BA003805	3	IGHV1-18	IGHJ2	42	TGTGCAAGAAGGCGCTATGATGGTTACTACTTTGACTACTGG	2	3	0	0	1	0.000620706	0	0	1	2.14072e-06	0	0	0	0	0	0	0	0	1	0.000733326	1	0.0002856	1	8.00817e-06	0	0	0	0	0	0	0	0	0	0
BA003807	3	IGHV1-18	IGHJ2	42	TGTGCAAGAAGAGTTTACTACGGCTACTACTTTGACTACTGG	1	2	0	0	0	0	0	0	0	0	0	0	1	0.000185233	0	0	0	0	0	0	0	0	0	0	0	0	1	0.000418846	1	3.10697e-06	0	0	0	0
BA003808	3	IGHV1-18	IGHJ2	42	TGTGCAAGAAGGAGGAACCTACTATGGTCCTTTGACTACTGG	1	1	0	0	0	0	0	0	1	0.000254745	0	0	0	0	0	0	0	0	0	0	0	0	0	0	3	0.000140966	0	0	0	0	0	0	0	0
BA003811	3	IGHV1-18	IGHJ2	42	TGTGCAAGAGCTCCATTCTACTATGGGAACCCTGACTATTGG	1	1	2	7.79104e-06	0	0	0	0	0	0	0	0	0	0	0	0	0	0	1	0.000415257	0	0	0	0	0	0	0	0	0	0	0	0	0	0
BA003812	3	IGHV1-18	IGHJ2	42	TGTGCAAGAGGGTCCTACTATGGTAACTTTCTTGACTACTGG	0	1	0	0	0	0	0	0	0	0	0	0	0	0	0	0	0	0	0	0	0	0	3	6.80694e-05	0	0	0	0	0	0	0	0	0	0
BA003815	3	IGHV1-18	IGHJ2	42	TGTACAAGAAGGGGGGGTTACTACGGTAGTGAAGGCTACTGG	1	1	0	0	0	0	0	0	0	0	0	0	1	0.000635085	0	0	0	0	0	0	0	0	0	0	0	0	0	0	3	3.72836e-05	0	0	0	0
BA003821	4	IGHV3-8	IGHJ2	42	TGTGCAAGGGATTACTACGGTATTAGCTACTTTGACTACTGG	1	2	0	0	0	0	0	0	0	0	2	0.00420486	0	0	0	0	0	0	0	0	1	4.53334e-06	0	0	0	0	1	0.000186154	0	0	0	0	0	0
BA003822	3	IGHV3-8	IGHJ2	42	TGTGCAAGATGGTATGGCTACGAACACTACTTTGACTACTGG	1	1	0	0	0	0	2	0.000249646	0	0	0	0	0	0	0	0	0	0	0	0	0	0	2	0.000192196	0	0	0	0	0	0	0	0	0	0
BA003824	3	IGHV3-8	IGHJ2	42	TGTGCAAGATTACTACGGCTACGGGGCTACTTTGACTACTGG	1	1	0	0	0	0	0	0	0	0	0	0	0	0	2	0.00273238	0	0	0	0	0	0	0	0	0	0	0	0	0	0	2	0.000457682	0	0
BA003826	4	IGHV3-8	IGHJ2	42	TGTGCAAGATGGGGCTACGGTAGTAGCCCTTTGGACTACTGG	1	1	0	0	0	0	0	0	0	0	4	0.00105527	0	0	0	0	0	0	0	0	0	0	0	0	0	0	1	8.46153e-06	0	0	0	0	0	0
BA003828	3	IGHV3-8	IGHJ2	42	TGTACAAGATCCGGTAGTAGCCACCACTTCTTTGACTACTGG	1	1	3	0.000783	0	0	0	0	0	0	0	0	0	0	0	0	0	0	1	0.00101605	0	0	0	0	0	0	0	0	0	0	0	0	0	0
BA003830	3	IGHV1-5	IGHJ4	42	TGTACAAGATCCTATGATTACGACGATGCTACGGACTACTGG	0	1	0	0	0	0	0	0	0	0	0	0	0	0	0	0	0	0	0	0	0	0	0	0	3	0.00120103	0	0	0	0	0	0	0	0
BA003836	3	IGHV6-3	IGHJ3	42	TGTACCAGGAGGTGGTTACTCTACGGGTGGTTTGCTTACTGG	1	1	0	0	0	0	1	0.000293701	0	0	0	0	0	0	0	0	0	0	0	0	0	0	3	6.40653e-05	0	0	0	0	0	0	0	0	0	0
BA003838	10	IGHV6-3	IGHJ3	42	TGCACCAGGGCCTACTACAGGTATCCCTGGTTTGCTTACTGG	3	3	2	0.000560955	0	0	0	0	0	0	0	0	1	0.00041772	0	0	1	0.00332516	3	4.41762e-05	0	0	0	0	0	0	0	0	6	0.000888593	0	0	1	0.0018961
BA003839	4	IGHV6-3	IGHJ3	42	TGTACCTATGATTACGACGACCGCACCTGGTTTGCTTACTGG	1	1	0	0	0	0	0	0	0	0	0	0	3	0.000824098	0	0	0	0	0	0	0	0	0	0	0	0	0	0	2	0.000121172	0	0	0	0
BA003840	3	IGHV6-3	IGHJ3	42	TGTACCAGGATCTACTATGCTTACCTCTGGTTTGTTTACTGG	1	1	0	0	0	0	0	0	0	0	0	0	0	0	0	0	2	0.00106207	0	0	0	0	0	0	0	0	0	0	0	0	0	0	2	0.000365053
BA003844	3	IGHV1-83	IGHJ3	42	TGTGCAAGGGACTACTATGGTAACTACGAGTTTGGTAACTGG	0	1	0	0	0	0	0	0	0	0	0	0	0	0	0	0	0	0	3	7.50996e-05	0	0	0	0	0	0	0	0	0	0	0	0	0	0
BA003845	3	IGHV1-36	IGHJ4	42	TGTGCAACATCCTATGATAACTACGAGGCTATGGACTACTGG	1	1	0	0	0	0	0	0	0	0	0	0	0	0	1	2.2846e-06	0	0	0	0	0	0	0	0	2	8.45795e-05	0	0	0	0	0	0	0	0
BA003848	4	IGHV5-6	IGHJ1	42	CGTGCAAGACATGAGGACGGCGGATTGTACCTCGATGTCTGG	0	1	0	0	0	0	0	0	0	0	0	0	0	0	0	0	0	0	0	0	0	0	0	0	0	0	0	0	0	0	4	0.00025818	0	0
BA003850	6	IGHV10-1	IGHJ1	42	TGTGTGAGACCCCCCTATGGTTACTGGTACTTCGATGTCTGG	0	2	0	0	0	0	0	0	0	0	0	0	0	0	0	0	0	0	0	0	0	0	0	0	0	0	5	0.000308846	0	0	0	0	1	0.000539407
BA003854	7	IGHV14-3	IGHJ3	42	TGTACTAGACTCCCCTATGATTACGACAGGTTTGCTCACTGG	1	1	0	0	4	0.00671222	0	0	0	0	0	0	0	0	0	0	0	0	0	0	5	0.00126027	0	0	0	0	0	0	0	0	0	0	0	0
BA003855	5	IGHV14-3	IGHJ3	42	TGTGCTAGATTGGAGAATAGGTACGACTGGTTTGCTTACTGG	0	1	0	0	0	0	0	0	0	0	0	0	0	0	0	0	0	0	0	0	0	0	0	0	0	0	0	0	0	0	5	0.00254659	0	0
BA003858	3	IGHV14-3	IGHJ3	42	TGTGCTAGATCGGAGGATGGTTACTACAGGTTTGCTTACTGG	2	0	0	0	0	0	2	4.19573e-06	0	0	0	0	0	0	0	0	1	3.80671e-06	0	0	0	0	0	0	0	0	0	0	0	0	0	0	0	0
BA003859	3	IGHV14-3	IGHJ3	42	TGTGCTAGAGATGATTACGACGAGAACTGGTTTGCTTACTGG	0	1	0	0	0	0	0	0	0	0	0	0	0	0	0	0	0	0	0	0	0	0	0	0	0	0	0	0	0	0	0	0	3	0.000283325
BA003860	4	IGHV14-3	IGHJ3	42	TGTACTTGCATCTACTATGATTACGGCGGGTTTGCTTACTGG	0	1	0	0	0	0	0	0	0	0	0	0	0	0	0	0	0	0	0	0	0	0	0	0	0	0	0	0	4	1.55348e-05	0	0	0	0
BA003861	3	IGHV14-3	IGHJ3	42	TGTGCCTCCACAGCTCGGGCTACGTCCTGGCTTGCTTACTGG	0	1	0	0	0	0	0	0	0	0	0	0	0	0	0	0	0	0	0	0	0	0	0	0	0	0	3	0.000211538	0	0	0	0	0	0
BA003862	4	IGHV14-3	IGHJ3	42	TGTGCTAGAGATGGTTACTACTTGGCCTGGTTTGCTTACTGG	0	3	0	0	0	0	0	0	0	0	0	0	0	0	0	0	0	0	0	0	0	0	1	8.00817e-06	1	1.12773e-05	2	0.000207307	0	0	0	0	0	0
BA003872	3	IGHV6-3	IGHJ4	42	TGTACCGGGAGGAATGCCTATTACTATGCTATGGACTACTGG	1	1	0	0	0	0	0	0	0	0	1	2.02937e-06	0	0	0	0	0	0	0	0	0	0	0	0	0	0	0	0	3	0.000944519	0	0	0	0
BA003873	3	IGHV6-3	IGHJ4	42	TGTACCAGGTATGATGGTTACCCCTATGCTATGGACTACTGG	0	1	0	0	0	0	0	0	0	0	0	0	0	0	0	0	0	0	0	0	0	0	3	6.40653e-05	0	0	0	0	0	0	0	0	0	0
BA003874	3	IGHV6-3	IGHJ4	42	TGTACCAGGGGACGTTACTACGACTATGCTATGGACTACTGG	0	1	0	0	0	0	0	0	0	0	0	0	0	0	0	0	0	0	0	0	0	0	0	0	0	0	0	0	3	9.9423e-05	0	0	0	0
BA003875	4	IGHV6-3	IGHJ4	42	TGTACCAGGTGGGGGGATTGGTCCTATGCTATGGACTACTGG	0	1	0	0	0	0	0	0	0	0	0	0	0	0	0	0	0	0	0	0	0	0	0	0	0	0	0	0	0	0	4	0.00033446	0	0
BA003882	6	IGHV1-15	IGHJ4	42	TGTACAAGATACTATGGTAACTTCTATGCTATGGACTACTGG	0	3	0	0	0	0	0	0	0	0	0	0	0	0	0	0	0	0	1	8.83525e-06	0	0	0	0	0	0	0	0	0	0	3	5.86772e-05	2	1.63457e-05
BA003885	3	IGHV1-55	IGHJ3	42	TGTGCAAGACACTATGATGGTTACTACCCCTTTGCTTACTGG	1	1	0	0	0	0	0	0	0	0	0	0	1	0.00344949	0	0	0	0	0	0	0	0	0	0	0	0	0	0	3	0.000689747	0	0	0	0
BA003886	3	IGHV1-55	IGHJ3	42	TGTGCAAGAGGGGGGACGTGGAGGAACTGGGTTGCTTACTGG	1	1	0	0	0	0	0	0	0	0	0	0	0	0	0	0	3	0.00158359	0	0	0	0	0	0	0	0	0	0	0	0	0	0	1	0.000277876
BA003887	3	IGHV1-55	IGHJ3	42	TGTGCAAGACACTATGGTAACTACGACTGGTTTGCTTACTGG	0	2	0	0	0	0	0	0	0	0	0	0	0	0	0	0	0	0	0	0	0	0	0	0	0	0	1	1.69231e-05	2	6.21394e-06	0	0	0	0
BA003888	3	IGHV1-55	IGHJ3	42	TGTGCTAGACAGGGGGATTTCGGGGCCTGGTTTGCTTACTGG	1	1	0	0	0	0	0	0	0	0	0	0	0	0	0	0	1	9.51678e-05	0	0	0	0	0	0	0	0	0	0	0	0	0	0	2	0.000310567
BA003891	3	IGHV1-55	IGHJ3	42	GGTGCAAGACACTACTACTATTACGACTGGTTTGCTTACTGG	1	1	0	0	0	0	1	0.00128809	0	0	0	0	0	0	0	0	0	0	0	0	0	0	3	0.00108911	0	0	0	0	0	0	0	0	0	0
BA003893	4	IGHV2-5	IGHJ1	42	TGTGCCAAAGAACGGGGGGACGGGTGGTACTTCGATGTCTGG	1	1	0	0	0	0	0	0	0	0	0	0	0	0	0	0	3	0.00232209	0	0	0	0	0	0	0	0	0	0	0	0	0	0	2	0.00323644
BA003905	18	IGHV1-4	IGHJ4	42	TGTGCAAGAAGACGTTTAACTGGGTATGCTATGGACTACTGG	1	1	0	0	6	0.00084373	0	0	0	0	0	0	0	0	0	0	0	0	0	0	15	0.000643734	0	0	0	0	0	0	0	0	0	0	0	0
BA003907	3	IGHV1-4	IGHJ4	42	TGTGCTACCTACTATGGTAACTACCATGCTATAGATTACTGG	0	1	0	0	0	0	0	0	0	0	0	0	0	0	0	0	0	0	0	0	0	0	0	0	0	0	0	0	3	0.00177408	0	0	0	0
BA003911	3	IGHV9-4	IGHJ2	42	TGTGCGAAATTCGGTGGTACCTACGGGTACTTTGATTACTGG	1	0	0	0	3	0.00116617	0	0	0	0	0	0	0	0	0	0	0	0	0	0	0	0	0	0	0	0	0	0	0	0	0	0	0	0
BA003913	4	IGHV1-15	IGHJ2	42	TGTACAAGAAGGGGGAATGGTAACCACTTCTTTGACTACTGG	0	1	0	0	0	0	0	0	0	0	0	0	0	0	0	0	0	0	0	0	0	0	4	9.6098e-05	0	0	0	0	0	0	0	0	0	0
BA003917	3	IGHV1-63	IGHJ4	42	TGTGCAAGATACGGTAGTAGTTCCTATGCTATGGACTACTGG	0	1	0	0	0	0	0	0	0	0	0	0	0	0	0	0	0	0	0	0	0	0	0	0	0	0	0	0	0	0	0	0	3	9.26254e-05
BA003918	4	IGHV1-63	IGHJ4	42	TGTGCAAGATCGGGCAACGGGGTCTATGCTATAGACTACTGG	0	1	0	0	0	0	0	0	0	0	0	0	0	0	0	0	0	0	0	0	0	0	0	0	0	0	0	0	4	4.34976e-05	0	0	0	0
BA003921	5	IGHV1-9	IGHJ4	42	TGTGCAAGCTACTATGATTACGACTATGCTATGGACTACTGG	0	3	0	0	0	0	0	0	0	0	0	0	0	0	0	0	0	0	0	0	0	0	5	9.6098e-05	0	0	1	1.26923e-05	0	0	0	0	1	1.08971e-05
BA003922	3	IGHV1-9	IGHJ4	42	TGTGCAAGAGTGGGAGGATGGTCACTCCCTATGGACTACTGG	0	1	0	0	0	0	0	0	0	0	0	0	0	0	0	0	0	0	0	0	0	0	0	0	3	0.000733022	0	0	0	0	0	0	0	0
BA003928	3	IGHV4-2	IGHJ2	39	TGTGCAAGAGAACTGGGACGTGGGGACTTTGACTACTGG	0	2	0	0	0	0	0	0	0	0	0	0	0	0	0	0	0	0	2	8.83525e-06	0	0	1	4.00408e-06	0	0	0	0	0	0	0	0	0	0
BA003944	3	IGHV1-4	IGHJ3	39	TGTGCAAGATGGGGATTACGACCCTGGTTTGGTTATTGG	0	1	0	0	0	0	0	0	0	0	0	0	0	0	0	0	0	0	0	0	0	0	0	0	3	0.000140966	0	0	0	0	0	0	0	0
BA003947	3	IGHV1-4	IGHJ3	39	TGTGCAAGAGACGGTAGTAGCTACCCTTTTGCTTACTGG	0	1	0	0	0	0	0	0	0	0	0	0	0	0	0	0	0	0	0	0	0	0	0	0	0	0	0	0	3	8.38882e-05	0	0	0	0
BA003953	3	IGHV5-17	IGHJ2	39	TGTGCAAGACGGTGTGGTAACTCCTACTTTGACTACTGG	1	2	0	0	0	0	0	0	0	0	0	0	0	0	0	0	2	2.09369e-05	1	1.76705e-05	0	0	0	0	0	0	0	0	0	0	0	0	2	5.99341e-05
BA003955	5	IGHV5-17	IGHJ2	39	TGTGCAAGGCCCGGTAGTAGAGGGTCCTTTGACTACTGG	2	1	1	1.94776e-06	3	0.00138382	0	0	0	0	0	0	0	0	0	0	0	0	0	0	4	0.001836	0	0	0	0	0	0	0	0	0	0	0	0
BA003960	5	IGHV5-17	IGHJ2	39	TGTGTAAGACGCTACGGTAGTAGCTACTTTGACTACTGG	1	3	0	0	0	0	0	0	0	0	0	0	0	0	2	2.96998e-05	0	0	0	0	2	9.06668e-06	0	0	2	2.25545e-05	0	0	0	0	1	7.04126e-05	0	0
BA003962	3	IGHV5-17	IGHJ2	39	TGTGCAAGATCGGGGCTACGGGGCTACTTTGCCTACTGG	1	1	0	0	2	6.18019e-05	0	0	0	0	0	0	0	0	0	0	0	0	0	0	2	4.53334e-05	0	0	0	0	0	0	0	0	0	0	0	0
BA003967	3	IGHV1-67	IGHJ3	39	TGTGCAATCGCCCCTTACGACGCCTGGTTTGGTTATTGG	0	1	0	0	0	0	0	0	0	0	0	0	0	0	0	0	0	0	0	0	0	0	3	0.00010811	0	0	0	0	0	0	0	0	0	0
BA003968	6	IGHV2-9	IGHJ4	39	TGTGCCAGGGAAGGGGGTTACGGCGCTTTGGACTACTGG	1	1	0	0	3	5.64278e-05	0	0	0	0	0	0	0	0	0	0	0	0	0	0	5	9.06668e-05	0	0	0	0	0	0	0	0	0	0	0	0
BA003971	6	IGHV2-9	IGHJ4	39	TGTGTCAGCGACTATGGTAACTACGGTATGAACTACTGG	0	1	0	0	0	0	0	0	0	0	0	0	0	0	0	0	0	0	0	0	0	0	0	0	0	0	0	0	0	0	0	0	6	0.000430436
BA003975	3	IGHV2-9	IGHJ4	39	TGTGCCAGAGATATGTACGACTATGCTATGGACTACTGG	2	0	0	0	0	0	0	0	0	0	2	9.13218e-05	1	1.89013e-06	0	0	0	0	0	0	0	0	0	0	0	0	0	0	0	0	0	0	0	0
BA003976	4	IGHV2-9	IGHJ4	39	TGTGCCAGGAATGATGTTACTGAGGCTATGGATTACTGG	2	1	0	0	0	0	0	0	0	0	2	0.00117298	1	1.89013e-06	0	0	0	0	0	0	0	0	0	0	0	0	3	6.76922e-05	0	0	0	0	0	0
BA003982	3	IGHV1-15	IGHJ3	39	TGTACAAGAGACTATAGGTACGACTGGTTTGCTTACTGG	1	2	0	0	0	0	0	0	0	0	0	0	1	0.000474424	0	0	0	0	1	4.41762e-06	0	0	0	0	0	0	0	0	1	0.00027652	0	0	0	0
BA003987	4	IGHV1-18	IGHJ3	39	TATGCAAGAGGACGCGAACTGGGTCGGTTTGCTTACTGG	0	1	0	0	0	0	0	0	0	0	0	0	0	0	0	0	0	0	0	0	0	0	4	0.000104106	0	0	0	0	0	0	0	0	0	0
BA003988	4	IGHV1-18	IGHJ3	39	TGTGCAAGAGGGATGATTACGACGGGCTTTGTTTACTGG	1	1	0	0	0	0	2	0.000251744	0	0	0	0	0	0	0	0	0	0	0	0	0	0	2	1.60163e-05	0	0	0	0	0	0	0	0	0	0
BA003991	3	IGHV1-18	IGHJ3	39	TGTGCAAGAAATGGTAACTACGCCTGGTTTGCTTACTGG	0	4	0	0	0	0	0	0	0	0	0	0	0	0	0	0	0	0	0	0	0	0	1	8.00817e-06	0	0	0	0	1	6.21394e-06	1	5.86772e-06	1	5.44855e-06
BA003996	4	IGHV1-18	IGHJ3	39	TGTGCAAGAGGGGACTACGGTAGTAGATTTGCTTACTGG	2	1	0	0	2	8.06111e-06	1	2.09787e-06	0	0	0	0	0	0	0	0	0	0	0	0	3	4.08e-05	0	0	0	0	0	0	0	0	0	0	0	0
BA003999	7	IGHV14-2	IGHJ1	39	TGTGCTAGCGGTAGTAGCTACTGGTACTTCGATGTCTGG	1	3	1	0.00184258	0	0	0	0	0	0	0	0	0	0	0	0	0	0	1	0.000525697	0	0	0	0	1	0.00222726	0	0	5	0.000574789	0	0	0	0
BA004000	4	IGHV4-2	IGHJ3	39	TGTGCAGGAGTAGGGTACTACGGCTACCTTGCTTACTGG	1	1	1	1.94776e-06	0	0	0	0	0	0	0	0	0	0	0	0	0	0	4	9.71877e-05	0	0	0	0	0	0	0	0	0	0	0	0	0	0
BA004002	3	IGHV4-2	IGHJ3	39	TGTGCAAGACTACTATCCTATGGGAGGTTTGCTTACTGG	0	1	0	0	0	0	0	0	0	0	0	0	0	0	0	0	0	0	0	0	0	0	0	0	3	0.000298847	0	0	0	0	0	0	0	0
BA004003	3	IGHV4-2	IGHJ3	39	TGTGCAAGTTCCTATGATTACGATTGGTTTGCTTACTGG	0	1	0	0	0	0	0	0	0	0	0	0	0	0	0	0	0	0	0	0	3	6.34667e-05	0	0	0	0	0	0	0	0	0	0	0	0
BA004008	3	IGHV4-2	IGHJ3	39	TGTGCAAGATATGATTACGACGCCTGGTTTGCTTACTGG	1	2	0	0	0	0	0	0	0	0	0	0	0	0	1	6.85381e-06	0	0	1	8.83525e-06	0	0	0	0	0	0	1	4.23076e-06	0	0	0	0	0	0
BA004010	4	IGHV4-2	IGHJ3	39	TGTGCAAGATTGGGGTACTACGGTAGCAGCACTTACTGG	0	1	0	0	0	0	0	0	0	0	0	0	0	0	0	0	0	0	0	0	4	9.52001e-05	0	0	0	0	0	0	0	0	0	0	0	0
BA004011	8	IGHV4-2	IGHJ3	39	TGTGCAAGACTTCGTTACTACGGCTACTTTGCTTACTGG	2	5	0	0	0	0	0	0	0	0	0	0	0	0	1	0.00138218	1	1.90336e-06	2	1.76705e-05	0	0	0	0	1	2.25545e-05	2	0.000245384	0	0	4	0.00033446	1	1.08971e-05
BA004018	3	IGHV4-2	IGHJ3	39	TGTGCAAGTCTGGGAAACTACGGGGGGTTTGCTTACTGG	0	1	0	0	0	0	0	0	0	0	0	0	0	0	0	0	0	0	3	4.85939e-05	0	0	0	0	0	0	0	0	0	0	0	0	0	0
BA004021	3	IGHV13-2	IGHJ1	39	TGTAGTAGATCGCGGGGGTATTGGTACTTCGATGTCTGG	0	1	0	0	0	0	0	0	0	0	0	0	0	0	0	0	0	0	0	0	0	0	0	0	0	0	3	0.000228461	0	0	0	0	0	0
BA004022	3	IGHV13-2	IGHJ1	39	TGTAGTAGATCTGAACCTTACTGGCACTTCGATGTCTGG	0	1	0	0	0	0	0	0	0	0	0	0	0	0	0	0	0	0	0	0	0	0	0	0	0	0	0	0	0	0	3	9.38835e-05	0	0
BA004023	3	IGHV1-19	IGHJ3	39	TGTGCAAGCGGTGGTAGCTCGGCCTGGCTTGCTTACTGG	0	1	0	0	0	0	0	0	0	0	0	0	0	0	0	0	0	0	0	0	0	0	0	0	3	0.00028757	0	0	0	0	0	0	0	0
BA004026	4	IGHV1-82	IGHJ2	39	TGTGCAAGATTTTACTCCGGTAGTAGCCTTGATTACTGG	1	1	0	0	2	0.000908219	0	0	0	0	0	0	0	0	0	0	0	0	0	0	3	0.000430667	0	0	0	0	0	0	0	0	0	0	0	0
BA004029	3	IGHV1-80	IGHJ4	39	TGCGCAAGATCGGGGGGCCACTATGCTATGGACTACTGG	0	1	0	0	0	0	0	0	0	0	0	0	0	0	0	0	0	0	0	0	0	0	3	8.80899e-05	0	0	0	0	0	0	0	0	0	0
BA004030	3	IGHV1-15	IGHJ4	39	TGTACAAGATGGTTACCCTCCGGCGCTATGGACTACTGG	3	1	1	1.94776e-06	2	0.00188361	1	6.2936e-06	0	0	0	0	0	0	0	0	0	0	0	0	1	0.000140533	0	0	0	0	0	0	0	0	0	0	0	0
BA004037	4	IGHV1-14	IGHJ2	39	TGTGCAAGAGAGGGACCGGGGAACTACTTTGACTACTGG	0	1	0	0	0	0	0	0	0	0	0	0	0	0	0	0	0	0	0	0	0	0	4	7.60776e-05	0	0	0	0	0	0	0	0	0	0
BA004046	3	IGHV5-6	IGHJ4	39	TGTGCAAGAGATGATTACGACTATGCTATGGACTACTGG	1	3	0	0	0	0	1	2.09787e-06	0	0	0	0	0	0	0	0	0	0	0	0	0	0	0	0	1	2.25545e-05	0	0	1	3.10697e-06	0	0	1	1.63457e-05
BA004052	5	IGHV3-8	IGHJ3	39	TGTGCAAGATCGGGATTACGACCGGGGTTTGCTTACTGG	2	1	0	0	0	0	0	0	0	0	0	0	0	0	4	0.00203101	1	3.80671e-06	0	0	0	0	0	0	0	0	0	0	0	0	4	0.00158428	0	0
BA004055	8	IGHV3-8	IGHJ3	39	TGTGCAAGATGGGGGGGTAACTACGGGTTTGCTTACTGG	1	1	0	0	0	0	0	0	3	0.00250678	0	0	0	0	0	0	0	0	0	0	0	0	0	0	7	0.000721745	0	0	0	0	0	0	0	0
BA004059	3	IGHV3-8	IGHJ3	39	TGTGCAAGATGGGGACGGGGTGAGGGATTTGCTCCCTGG	1	1	0	0	0	0	0	0	0	0	0	0	0	0	0	0	3	0.000258856	0	0	0	0	0	0	0	0	0	0	0	0	0	0	2	0.00116054
BA004062	3	IGHV9-4	IGHJ2	39	TGTGCGAGAGATGGTAACCCGTACTACTTTGACTACTGG	1	3	0	0	2	0.00323519	0	0	0	0	0	0	0	0	0	0	0	0	1	4.41762e-06	2	0.00310987	0	0	0	0	0	0	0	0	0	0	1	5.44855e-06
BA004065	3	IGHV5-9	IGHJ2	39	TGTGCAAGACCTAGACAGCTCGGGCTCTTTGACTACTGG	0	1	0	0	0	0	0	0	0	0	0	0	0	0	0	0	0	0	0	0	0	0	0	0	0	0	0	0	0	0	0	0	3	9.80739e-05
BA004066	3	IGHV5-9	IGHJ2	39	TGTGCAAGATTCTATGGTAAAAACTACTTTGACTACTGG	1	1	0	0	0	0	0	0	0	0	0	0	1	5.6704e-06	0	0	0	0	0	0	0	0	0	0	0	0	0	0	3	0.000152242	0	0	0	0
BA004069	3	IGHV5-9	IGHJ2	39	TGTGCAGGACAGGGTAACTGGTACTACTTTGACTACTGG	1	1	0	0	0	0	0	0	0	0	0	0	2	0.00122103	0	0	0	0	0	0	0	0	0	0	0	0	0	0	2	0.000111851	0	0	0	0
BA004073	4	IGHV14-3	IGHJ2	39	TGTGCCAGAGGGAAGTATGGTAACTACTTTGACTACTGG	0	1	0	0	0	0	0	0	0	0	0	0	0	0	0	0	0	0	0	0	0	0	0	0	4	0.00012405	0	0	0	0	0	0	0	0
BA004074	3	IGHV14-3	IGHJ2	39	TGTACTAGGTATGCTTACGACGCATACTTTGACTGCTGG	1	1	0	0	0	0	1	0.000111187	0	0	0	0	0	0	0	0	0	0	0	0	0	0	2	6.80694e-05	0	0	0	0	0	0	0	0	0	0
BA004079	3	IGHV14-3	IGHJ2	39	TGTGCTAGAGGGATGTTCTATGGTAACTTTGACTACTGG	1	0	0	0	3	0.000214963	0	0	0	0	0	0	0	0	0	0	0	0	0	0	0	0	0	0	0	0	0	0	0	0	0	0	0	0
BA004080	3	IGHV5-12	IGHJ2	39	TGTGCAAGACAGTATGGTAACTACTACTTTGACTACTGG	1	2	0	0	0	0	0	0	0	0	0	0	0	0	0	0	1	7.61342e-06	0	0	1	4.53334e-06	0	0	1	2.25545e-05	0	0	0	0	0	0	0	0
BA004082	5	IGHV5-12	IGHJ2	39	TGTGCAAGACATGAAGGGACGTACTACTTGGACTACTGG	3	2	1	1.94776e-06	0	0	3	0.000488803	0	0	0	0	0	0	1	0.00197847	0	0	0	0	0	0	2	6.40653e-05	0	0	0	0	0	0	1	0.000158428	0	0
BA004085	3	IGHV5-12	IGHJ2	39	TGTGCAAGACATAGGGGTAACTACTACTTTGACTTCTGG	1	2	0	0	0	0	0	0	1	2.14072e-06	0	0	0	0	0	0	0	0	1	0.000322487	0	0	0	0	0	0	0	0	0	0	0	0	1	1.08971e-05
BA004089	3	IGHV5-4	IGHJ1	39	TGTGCAAGAGATGGTAACTACTGGTACTTCGATGTCTGG	0	3	0	0	0	0	0	0	0	0	0	0	0	0	0	0	0	0	0	0	0	0	0	0	0	0	1	1.26923e-05	2	7.14603e-05	1	5.86772e-06	0	0
BA004090	3	IGHV1-26	IGHJ2	39	TGTGCAAGAAATTACTACGGTAGTAGCTTTGACTACTGG	2	1	0	0	0	0	1	2.09787e-06	0	0	0	0	0	0	1	2.2846e-06	0	0	1	4.41762e-06	0	0	0	0	0	0	0	0	0	0	0	0	0	0
BA004100	3	IGHV1-53	IGHJ3	39	TGTACAAGAAAGAGGGGTAGTGACTGGTTTGCTTACTGG	1	1	0	0	0	0	1	0.000482509	0	0	0	0	0	0	0	0	0	0	0	0	0	0	3	0.000308314	0	0	0	0	0	0	0	0	0	0
BA004113	3	IGHV1-20	IGHJ1	39	CGTGCGATGGCCGGCACGGACTGGTACTTCGATGTCTGG	0	1	0	0	0	0	0	0	0	0	0	0	0	0	0	0	0	0	3	6.62644e-05	0	0	0	0	0	0	0	0	0	0	0	0	0	0
BA004124	3	IGHV9-3	IGHJ4	39	TGTGCAAAGTATAATTACGACCTGGCTATGGACTACTGG	1	0	0	0	3	1.07482e-05	0	0	0	0	0	0	0	0	0	0	0	0	0	0	0	0	0	0	0	0	0	0	0	0	0	0	0	0
BA004129	4	IGHV1-67	IGHJ4	39	TGTGCAAGAGGGACTGGCGAACGGGCTCTGGACTACTGG	0	1	0	0	0	0	0	0	0	0	0	0	0	0	0	0	0	0	4	0.000247387	0	0	0	0	0	0	0	0	0	0	0	0	0	0
BA004130	4	IGHV1-67	IGHJ4	39	TGTGCAAGACAGCTCGGGCTACGGGCTATGGACTACTGG	1	2	0	0	0	0	0	0	1	0.000995434	0	0	0	0	0	0	0	0	0	0	2	7.25334e-05	0	0	2	0.00158446	0	0	0	0	0	0	0	0
BA004133	3	IGHV1-67	IGHJ4	39	TGTGCAAGACGGGGGTATTTGTATGCTATGGACTGCTGG	0	1	0	0	0	0	0	0	0	0	0	0	0	0	0	0	0	0	0	0	0	0	0	0	0	0	0	0	3	0.000702175	0	0	0	0
BA004134	5	IGHV1-67	IGHJ4	39	TGTGCAGGGATTGGTTACTACTATGCTATGGACTACTGG	1	1	0	0	0	0	0	0	0	0	0	0	1	5.6704e-06	0	0	0	0	0	0	0	0	0	0	0	0	0	0	5	0.000559255	0	0	0	0
BA004137	3	IGHV1-67	IGHJ4	39	TGTGCAGGTGAGGGCTCCTTCTATGCTATGGACTACTGG	1	1	1	0.00127578	0	0	0	0	0	0	0	0	0	0	0	0	0	0	3	3.09234e-05	0	0	0	0	0	0	0	0	0	0	0	0	0	0
BA004138	8	IGHV7-1	IGHJ1	39	TGTGCAAGAGATGGGTACGACTGGTACTTCGATGTCTGG	0	6	0	0	0	0	0	0	0	0	0	0	0	0	0	0	0	0	3	1.76705e-05	2	4.08e-05	1	1.20123e-05	3	2.25545e-05	4	4.65384e-05	0	0	3	5.86772e-05	0	0
BA004140	8	IGHV7-1	IGHJ1	39	TGTGCAAGAGATGCCTGGGACTGGTACTTCGATGTCTGG	0	8	0	0	0	0	0	0	0	0	0	0	0	0	0	0	0	0	2	5.74291e-05	3	2.72e-05	3	4.00408e-05	1	1.12773e-05	1	2.11538e-05	4	4.34976e-05	1	1.17354e-05	2	3.81399e-05
BA004141	4	IGHV7-1	IGHJ1	39	TGTGCGAGAGATGCTAACTACTGGTACTTCGATGTCTGG	0	2	0	0	0	0	0	0	0	0	0	0	0	0	0	0	0	0	0	0	2	1.36e-05	0	0	0	0	0	0	0	0	2	5.28095e-05	0	0
BA004143	3	IGHV8-8	IGHJ2	39	TGTGCTCATAATATGGGAACTGGGACCTTTGACTACTGG	0	1	0	0	0	0	0	0	0	0	0	0	0	0	0	0	0	0	0	0	0	0	3	0.000168172	0	0	0	0	0	0	0	0	0	0
BA004150	4	IGHV1-25	IGHJ2	39	TGTGCAAGACACTATAGGTACGACGGATTTGACTACTGG	0	1	0	0	0	0	0	0	0	0	0	0	0	0	0	0	0	0	4	0.000499192	0	0	0	0	0	0	0	0	0	0	0	0	0	0
BA004158	3	IGHV1-69	IGHJ4	39	TGTACAAGATGGAAACTGGGACAGGCTATGGACTACTGG	1	1	0	0	0	0	0	0	0	0	1	0.00162959	0	0	0	0	0	0	0	0	0	0	0	0	0	0	3	0.00162884	0	0	0	0	0	0
BA004159	4	IGHV1-69	IGHJ4	39	TGTACAAGATTCGGGTATGGTAATGCTATGGACTACTGG	1	1	0	0	1	0.000534721	0	0	0	0	0	0	0	0	0	0	0	0	0	0	4	0.000757067	0	0	0	0	0	0	0	0	0	0	0	0
BA004160	3	IGHV1-69	IGHJ4	39	TGTACAAATGATTACGGCGGGAATGCTATGGACTACTGG	0	1	0	0	0	0	0	0	0	0	0	0	0	0	0	0	0	0	0	0	0	0	0	0	0	0	0	0	0	0	3	0.000134958	0	0
BA004161	7	IGHV1-9	IGHJ1	39	TGTGCAAGTCGGTTACTGGACTGGTACTTCGATGTCTGG	1	2	0	0	0	0	0	0	0	0	0	0	1	0.00541901	0	0	0	0	0	0	0	0	0	0	0	0	0	0	7	0.00332446	1	5.86772e-06	0	0
BA004163	4	IGHV1-9	IGHJ1	39	CGTACACGACGCAGTACCTACAGGTCCTTCGATGTCTGG	0	1	0	0	0	0	0	0	0	0	0	0	0	0	0	0	0	0	0	0	0	0	0	0	4	0.000625888	0	0	0	0	0	0	0	0
BA004168	3	IGHV2-5	IGHJ3	39	TGTGTTAAGGACAGCTCGGGCTACGGGTTTGCTTACTGG	1	1	0	0	0	0	0	0	0	0	1	0.000986275	0	0	0	0	0	0	0	0	0	0	0	0	0	0	3	0.000177692	0	0	0	0	0	0
BA004170	3	IGHV2-5	IGHJ3	39	TGTGCCAAAAATGGTAACTACGCCTGGTTTGCTTACTGG	1	1	0	0	0	0	0	0	0	0	2	6.08812e-06	0	0	0	0	0	0	0	0	0	0	0	0	0	0	0	0	1	0.000553041	0	0	0	0
BA004172	3	IGHV2-5	IGHJ3	39	TGTGCCAAAAAGAGCTATGGTAACTGGTTTGCTTACTGG	1	1	0	0	0	0	0	0	0	0	1	2.02937e-06	0	0	0	0	0	0	0	0	0	0	0	0	0	0	2	6.76922e-05	0	0	0	0	0	0
BA004175	4	IGHV5-6	IGHJ3	39	TGTGCAAGACATAATGATTGCGCCTGGTTTGCTTACTGG	0	1	0	0	0	0	0	0	0	0	0	0	0	0	0	0	0	0	0	0	0	0	4	0.00028429	0	0	0	0	0	0	0	0	0	0
BA004178	8	IGHV5-6	IGHJ3	39	TGTGCAAGACGTGATTACGACGCCTGGTTTGCTTGCTGG	2	1	1	1.94776e-06	0	0	0	0	0	0	1	2.02937e-06	0	0	0	0	0	0	6	0.000600797	0	0	0	0	0	0	0	0	0	0	0	0	0	0
BA004182	3	IGHV1-69	IGHJ1	39	TGTACAAGAGAGGGCAACTACTGGTACTTCGATGTCTGG	0	1	0	0	0	0	0	0	0	0	0	0	0	0	0	0	0	0	0	0	0	0	0	0	0	0	0	0	0	0	3	0.000111487	0	0
BA004185	7	IGHV4-2	IGHJ1	39	TGTGCAAGATATGGTAGCTACTGGTACTTCGATGTCTGG	3	3	1	3.89552e-06	0	0	0	0	0	0	1	4.05875e-06	0	0	0	0	1	1.90336e-06	0	0	1	4.53334e-06	0	0	0	0	1	2.53846e-05	2	9.32091e-06	0	0	0	0
BA004187	6	IGHV4-2	IGHJ1	39	TGTGCAAGACTTGGTTACTACGGGTACTTCGATGTCTGG	1	3	0	0	0	0	0	0	0	0	0	0	0	0	0	0	1	0.00160072	0	0	0	0	0	0	0	0	1	0.000329999	0	0	2	4.69417e-05	4	0.000223391
BA004189	3	IGHV4-2	IGHJ1	39	TGTGCAAGAAGGAGTAGTAGCTGGTACTTCGATGTCTGG	0	1	0	0	0	0	0	0	0	0	0	0	0	0	0	0	0	0	0	0	0	0	3	0.000116118	0	0	0	0	0	0	0	0	0	0
BA004191	3	IGHV4-2	IGHJ1	39	TGTGCAAGAATGGGATTATACGGATACTTCGATGTCTGG	0	1	0	0	0	0	0	0	0	0	0	0	0	0	0	0	0	0	0	0	0	0	3	0.000104106	0	0	0	0	0	0	0	0	0	0
BA004192	3	IGHV4-2	IGHJ1	39	TGTGCAAGAATGGGGAGGTACGGGTACTTCGATGTCTGG	1	1	0	0	0	0	1	3.56637e-05	0	0	0	0	0	0	0	0	0	0	0	0	0	0	3	0.000556568	0	0	0	0	0	0	0	0	0	0
BA004194	4	IGHV5-17	IGHJ3	39	TGTTCAAGATCGGCCCCTGGGGGATCGTTTGCTTACTGG	1	1	0	0	0	0	1	3.35658e-05	0	0	0	0	0	0	0	0	0	0	0	0	0	0	4	0.000760776	0	0	0	0	0	0	0	0	0	0
BA004199	3	IGHV5-17	IGHJ3	39	TGTGCAAGAACCTCGGGCTACATGGGGTTTGCTTACTGG	0	1	0	0	0	0	0	0	0	0	0	0	0	0	0	0	0	0	3	4.85939e-05	0	0	0	0	0	0	0	0	0	0	0	0	0	0
BA004200	3	IGHV5-17	IGHJ3	39	TGTACAAGACCCAACTGGGACGCCTGGTTTGCTTACTGG	0	1	0	0	0	0	0	0	0	0	0	0	0	0	0	0	0	0	0	0	0	0	0	0	0	0	3	0.000101538	0	0	0	0	0	0
BA004203	3	IGHV5-17	IGHJ3	39	TGTGCAAGCGATAGGTACGACGCCTGGTTTGCTTACTGG	2	1	0	0	1	2.68704e-06	0	0	1	0.000875554	0	0	0	0	0	0	0	0	0	0	0	0	0	0	2	0.00228365	0	0	0	0	0	0	0	0
BA004204	3	IGHV5-17	IGHJ3	39	TGTGCACGACGAGGTGGGACGGCCTGGTTTGCTTACTGG	0	1	0	0	0	0	0	0	0	0	0	0	0	0	0	0	0	0	0	0	0	0	3	8.40858e-05	0	0	0	0	0	0	0	0	0	0
BA004217	3	IGHV3-8	IGHJ2	39	TGTGCAAGATACTACGGTAGTAGCTACTTTGACTACTGG	1	2	1	1.94776e-06	0	0	0	0	0	0	0	0	0	0	0	0	0	0	0	0	0	0	0	0	0	0	1	8.8846e-05	0	0	0	0	1	2.17942e-05
BA004226	3	IGHV1-66	IGHJ2	39	TGTGCAAGAGATGGTTACCCGTACTACTCTGACTACTGG	0	1	0	0	0	0	0	0	0	0	0	0	0	0	0	0	0	0	0	0	0	0	0	0	0	0	0	0	0	0	0	0	3	0.000108971
BA004233	3	IGHV2-5	IGHJ4	39	TGTGCCACCCTACTACGGAACTATGCTATGGACTACTGG	1	0	0	0	3	0.00104257	0	0	0	0	0	0	0	0	0	0	0	0	0	0	0	0	0	0	0	0	0	0	0	0	0	0	0	0
BA004234	3	IGHV2-5	IGHJ4	39	TGTGCCAAAATTATGATTACGAAGACTATGGACTACTGG	0	1	0	0	0	0	0	0	0	0	0	0	0	0	0	0	0	0	0	0	0	0	3	0.000100102	0	0	0	0	0	0	0	0	0	0
BA004235	3	IGHV2-5	IGHJ4	39	TGTGCCAAAAATGGTTACGACTATGCTATGGGCTACTGG	2	3	0	0	0	0	0	0	0	0	1	0.000403845	1	0.000449852	0	0	0	0	0	0	0	0	1	4.00408e-06	0	0	2	0.000126923	0	0	0	0	2	0.000168905
BA004238	4	IGHV5-9	IGHJ1	39	TGTGCAAGATGGTATGGTAACTGGTACTTCGATGTCTGG	1	1	1	0.00152899	0	0	0	0	0	0	0	0	0	0	0	0	0	0	3	0.000622885	0	0	0	0	0	0	0	0	0	0	0	0	0	0
BA004243	4	IGHV5-9	IGHJ4	39	TGTGCAAGGCATGATAGGTTCTATGCTATGGACTACTGG	0	1	0	0	0	0	0	0	0	0	0	0	0	0	0	0	0	0	0	0	0	0	0	0	0	0	4	0.000126923	0	0	0	0	0	0
BA004247	3	IGHV5-9	IGHJ4	39	TGTGCAAGAAGAGGTGATTACGATGCTGTGGACTACTGG	0	1	0	0	0	0	0	0	0	0	0	0	0	0	0	0	0	0	3	9.71877e-05	0	0	0	0	0	0	0	0	0	0	0	0	0	0
BA004253	3	IGHV9-3	IGHJ2	39	TGTGCTAGAATTTACTACGGTAGTAGCTACAACTACTGG	0	1	0	0	0	0	0	0	0	0	0	0	0	0	0	0	0	0	3	0.000980713	0	0	0	0	0	0	0	0	0	0	0	0	0	0
BA004254	3	IGHV9-3	IGHJ2	39	TGTGCAAGATCTGGGGATTGGGACTACTTTGACTACTGG	1	1	0	0	0	0	2	0.000690198	0	0	0	0	0	0	0	0	0	0	0	0	0	0	2	0.00238243	0	0	0	0	0	0	0	0	0	0
BA004255	3	IGHV9-3	IGHJ2	39	TGTGCAAGAGGAGCTGGAGCTTACTACTTTGACTACTGG	0	1	0	0	0	0	0	0	0	0	0	0	0	0	0	0	0	0	0	0	0	0	0	0	3	0.00012405	0	0	0	0	0	0	0	0
BA004256	3	IGHV9-3	IGHJ2	39	TGTGCAAAAAGAAGCCTCTACGGTAGTAGCCCTTACTGG	0	1	0	0	0	0	0	0	0	0	0	0	0	0	0	0	0	0	3	0.00016787	0	0	0	0	0	0	0	0	0	0	0	0	0	0
BA004257	3	IGHV9-3	IGHJ2	39	TGTGCTAGAACCTATTACTTCGGTAGCCTTGACTGCTGG	3	1	0	0	0	0	0	0	0	0	1	0.00886633	1	3.78027e-06	1	2.2846e-06	0	0	0	0	0	0	0	0	0	0	2	0.00593999	0	0	0	0	0	0
BA004258	5	IGHV9-3	IGHJ2	39	TGTGCAAGAGGGGGGTATGGTAACTACTTTGACTACTGG	2	1	0	0	0	0	2	6.2936e-06	0	0	0	0	0	0	0	0	2	3.80671e-06	0	0	0	0	0	0	1	5.63863e-06	0	0	0	0	0	0	0	0
BA004259	3	IGHV9-3	IGHJ2	39	TGTGCCGTTATTACTACGGTAGTAGCTACGGACTACTGG	2	1	0	0	0	0	0	0	1	2.14072e-06	0	0	1	1.89013e-06	0	0	0	0	1	8.83525e-06	0	0	0	0	0	0	0	0	0	0	0	0	0	0
BA004263	3	IGHV9-3	IGHJ2	39	TGTGCAAGAGGCCCAACTGGGCACTACTTTGACTACTGG	1	0	0	0	0	0	0	0	3	2.56886e-05	0	0	0	0	0	0	0	0	0	0	0	0	0	0	0	0	0	0	0	0	0	0	0	0
BA004267	7	IGHV1-31	IGHJ2	39	TGTGCAAGAGGGGACGACGGATACTACTTTGACTACTGG	1	1	0	0	0	0	2	0.00119578	0	0	0	0	0	0	0	0	0	0	0	0	0	0	6	0.000780796	0	0	0	0	0	0	0	0	0	0
BA004270	4	IGHV1-31	IGHJ2	39	TGTGCAAGAGGAGTTAAGTGGTACTACTTTGACTACTGG	1	2	0	0	0	0	1	0.000654534	0	0	0	0	0	0	0	0	0	0	0	0	0	0	1	0.000116118	0	0	0	0	0	0	0	0	3	0.000479473
BA004272	4	IGHV1-31	IGHJ2	39	TGTGCAAGAAGGAATGGTAACTACTACTTTGACTACTGG	1	1	1	0.000368127	0	0	0	0	0	0	0	0	0	0	0	0	0	0	4	0.000357828	0	0	0	0	0	0	0	0	0	0	0	0	0	0
BA004273	3	IGHV1-31	IGHJ2	39	TGTGCAAGAATTACTACGGTAATACCCTTTGACTACTGG	0	1	0	0	0	0	0	0	0	0	0	0	0	0	0	0	0	0	0	0	0	0	0	0	3	0.000265016	0	0	0	0	0	0	0	0
BA004277	3	IGHV14-3	IGHJ3	39	TGTGCTAGAAACGGGGACTGGGAGTGGCTTACTTACTGG	1	0	0	0	0	0	0	0	0	0	0	0	0	0	0	0	3	0.00137232	0	0	0	0	0	0	0	0	0	0	0	0	0	0	0	0
BA004279	4	IGHV2-6-8	IGHJ4	39	TGTGCCAGGAACTGGTATTACTATGTTATGGACTACTGG	0	1	0	0	0	0	0	0	0	0	0	0	0	0	0	0	0	0	0	0	0	0	0	0	0	0	0	0	4	6.21394e-05	0	0	0	0
BA004281	3	IGHV2-9	IGHJ3	39	TGTGCCAATATGATTACGACGGAAGGGTTTGCTTACTGG	1	0	0	0	3	8.06111e-06	0	0	0	0	0	0	0	0	0	0	0	0	0	0	0	0	0	0	0	0	0	0	0	0	0	0	0	0
BA004282	4	IGHV2-9	IGHJ3	39	TGTGCCCCCTACTATGGTTACGGCTGGATTGCTTACTGG	1	1	3	0.001044	0	0	0	0	0	0	0	0	0	0	0	0	0	0	3	0.000865854	0	0	0	0	0	0	0	0	0	0	0	0	0	0
BA004290	8	IGHV1-47	IGHJ4	39	TGTGCAAGGGGGATTACGGGATATGCTATGGACTACTGG	1	1	0	0	0	0	5	0.000404888	0	0	0	0	0	0	0	0	0	0	0	0	0	0	5	0.000120123	0	0	0	0	0	0	0	0	0	0
BA004294	3	IGHV1-12	IGHJ2	39	TGTGCAAGATTCTATGATGGTTACTACTTTGACTACTGG	0	1	0	0	0	0	0	0	0	0	0	0	0	0	0	0	0	0	0	0	3	0.000154133	0	0	0	0	0	0	0	0	0	0	0	0
BA004296	4	IGHV1-12	IGHJ2	39	TGTGCTAGATCTGTGATGGTTACCCTCTTTGACTACTGG	0	1	0	0	0	0	0	0	0	0	0	0	0	0	0	0	0	0	0	0	0	0	0	0	0	0	0	0	4	0.000320018	0	0	0	0
BA004297	3	IGHV1-12	IGHJ2	39	TGTGCAAGAGGGTACGACGGGGGGGCTTTTGACTACTGG	0	1	0	0	0	0	0	0	0	0	0	0	0	0	0	0	0	0	0	0	3	0.000213067	0	0	0	0	0	0	0	0	0	0	0	0
BA004298	4	IGHV1-12	IGHJ2	39	TGTGCAAGCGGGGGGACCTACGACGGCCTGAACTACTGG	0	1	0	0	0	0	0	0	0	0	0	0	0	0	0	0	0	0	0	0	4	9.06668e-05	0	0	0	0	0	0	0	0	0	0	0	0
BA004300	3	IGHV1-12	IGHJ2	39	TGTGCAAGATCGCGCGGCTACGGCTACTTTGACTACTGG	1	1	0	0	0	0	0	0	3	0.000464536	0	0	0	0	0	0	0	0	0	0	0	0	0	0	1	0.000665359	0	0	0	0	0	0	0	0
BA004315	4	IGHV1-53	IGHJ2	39	TGTACAAGACGAAGGGGTAACTTGGTCTTTGACTACTGG	1	1	0	0	0	0	0	0	2	0.0067347	0	0	0	0	0	0	0	0	0	0	0	0	0	0	3	0.00116156	0	0	0	0	0	0	0	0
BA004320	3	IGHV1-4	IGHJ2	39	TGTGCAAGAGAGGGAAACTGGAGGGTTTTTGACTACTGG	0	1	0	0	0	0	0	0	0	0	0	0	0	0	0	0	0	0	0	0	0	0	3	0.000100102	0	0	0	0	0	0	0	0	0	0
BA004325	3	IGHV1-53	IGHJ4	39	TGTACAAGACGCGGTAGTAGCTGTGCTATGGACTACTGG	0	1	0	0	0	0	0	0	0	0	0	0	0	0	0	0	0	0	3	9.71877e-05	0	0	0	0	0	0	0	0	0	0	0	0	0	0
BA004327	3	IGHV1-53	IGHJ4	39	TGTGCAAGATCCAATGATAACGACGCTATGGACTACTGG	0	1	0	0	0	0	0	0	0	0	0	0	0	0	0	0	0	0	0	0	0	0	3	9.20939e-05	0	0	0	0	0	0	0	0	0	0
BA004328	3	IGHV1-53	IGHJ4	39	TGTGCAAGATATGATTACGACTATGCTGTGGACTACTGG	1	2	0	0	1	5.37408e-06	0	0	0	0	0	0	0	0	0	0	0	0	1	1.32529e-05	0	0	0	0	0	0	0	0	0	0	1	5.86772e-06	0	0
BA004334	6	IGHV1-67	IGHJ2	39	TGTGCAAGAGGGGCTACGGCTGCCTACTTTGACTACTGG	1	1	0	0	0	0	0	0	0	0	0	0	0	0	2	0.00502384	0	0	0	0	0	0	0	0	0	0	0	0	0	0	6	0.00201263	0	0
BA004344	4	IGHV1-67	IGHJ2	39	TGTGCAAGAGGGGGGTTACTACGGGGTTTCGACTACTGG	1	1	1	0.00111412	0	0	0	0	0	0	0	0	0	0	0	0	0	0	3	0.000424092	0	0	0	0	0	0	0	0	0	0	0	0	0	0
BA004348	5	IGHV5-9	IGHJ3	39	TGTGCAAGACAGGGGAACTGGGCCTGGTTCGCTTACTGG	2	2	0	0	0	0	0	0	2	4.28144e-06	0	0	0	0	0	0	1	1.90336e-06	0	0	1	4.53334e-06	0	0	0	0	1	0.000338461	0	0	0	0	0	0
BA004358	3	IGHV1-83	IGHJ4	39	TGTGCAAGAAGGGTTACTACTAGAGCTATGGACTACTGG	1	1	1	0.000708985	0	0	0	0	0	0	0	0	0	0	0	0	0	0	3	0.000680314	0	0	0	0	0	0	0	0	0	0	0	0	0	0
BA004362	3	IGHV2-6-8	IGHJ3	39	CGTGCCAAACAATCTGGTAACTACGGGTTTGCTTACTGG	0	1	0	0	0	0	0	0	0	0	0	0	0	0	0	0	0	0	3	0.00129878	0	0	0	0	0	0	0	0	0	0	0	0	0	0
BA004380	5	IGHV1-5	IGHJ2	39	TGTACAAGAGAGACAAACTCTGGCTTTTTTGACTACTGG	1	1	0	0	0	0	2	3.98594e-05	0	0	0	0	0	0	0	0	0	0	0	0	0	0	3	3.60368e-05	0	0	0	0	0	0	0	0	0	0
BA004382	4	IGHV1-5	IGHJ2	39	TGTACAAGATCGATGTTTAGGGGCTACCTTGACTACTGG	0	1	0	0	0	0	0	0	0	0	0	0	0	0	0	0	0	0	0	0	0	0	0	0	0	0	0	0	0	0	4	0.000739332	0	0
BA004385	3	IGHV1-5	IGHJ1	39	TGTACAAGAGGGAGGATTACGAGGTACTTCGATGTCTGG	0	1	0	0	0	0	0	0	0	0	0	0	0	0	0	0	0	0	0	0	0	0	0	0	3	0.000242461	0	0	0	0	0	0	0	0
BA004388	3	IGHV3-6	IGHJ1	39	TGTGCAAGCCATTGCTACGGCTGGTACTTCGATGTCTGG	1	1	2	6.23284e-05	0	0	0	0	0	0	0	0	0	0	0	0	0	0	1	4.41762e-06	0	0	0	0	0	0	0	0	0	0	0	0	0	0
BA004389	8	IGHV3-6	IGHJ1	39	TGTGCCAGATATGATTACGACTGGTACTTCGATGTCTGG	3	8	0	0	0	0	0	0	1	0.000203368	0	0	0	0	1	0.000445497	1	0.000616687	1	8.83525e-06	1	6.34667e-05	1	1.20123e-05	1	3.38318e-05	1	0.000126923	3	8.69952e-05	1	1.17354e-05	1	5.44855e-06
BA004391	3	IGHV3-6	IGHJ1	39	TGTTCAATAACTGGGGTCTACTGGTACTTCGATGTCTGG	0	1	0	0	0	0	0	0	0	0	0	0	0	0	0	0	0	0	0	0	0	0	0	0	0	0	0	0	3	0.000310697	0	0	0	0
BA004393	7	IGHV3-6	IGHJ1	39	TGTGCAAGGTATGGTAACTACTGGTACTTCGATGTCTGG	1	2	0	0	0	0	3	0.00160067	0	0	0	0	0	0	0	0	0	0	1	0.000194375	0	0	6	0.00179783	0	0	0	0	0	0	0	0	0	0
BA004394	4	IGHV3-6	IGHJ1	39	TGTGCAAGATTCGGTTACAACTGGTACTTCGATGTCTGG	1	1	0	0	0	0	0	0	0	0	0	0	0	0	2	0.000472913	0	0	0	0	0	0	0	0	0	0	0	0	0	0	3	0.000322724	0	0
BA004400	3	IGHV8-11	IGHJ3	39	TGTGCTCGATTAGGATATGATTCCTGGTTTGCTTACTGG	0	1	0	0	0	0	0	0	0	0	0	0	0	0	0	0	0	0	0	0	0	0	3	1.60163e-05	0	0	0	0	0	0	0	0	0	0
BA004401	3	IGHV8-11	IGHJ3	39	TGTGCTCGAATAGGCGGTAACTACTGGTTTGCTTACTGG	0	3	0	0	0	0	0	0	0	0	0	0	0	0	0	0	0	0	0	0	0	0	1	4.00408e-06	0	0	1	4.23076e-06	1	1.55348e-05	0	0	0	0
BA004402	4	IGHV1-4	IGHJ1	39	TGTGCAAGAGGTAGTGGGTACTGGTACTTCGATGACTGG	1	1	0	0	0	0	0	0	0	0	1	0.000821896	0	0	0	0	0	0	0	0	0	0	0	0	0	0	4	0.000727691	0	0	0	0	0	0
BA004403	3	IGHV1-4	IGHJ1	39	TGTGCAAGAAGGGGGACGGACTGGTACTTCGATGTCTGG	0	1	0	0	0	0	0	0	0	0	0	0	0	0	0	0	0	0	0	0	0	0	0	0	0	0	0	0	3	4.34976e-05	0	0	0	0
BA004406	3	IGHV1-39	IGHJ4	39	TGTGCAAGAACTGGGACTTTCTATGCTATGGACTACAGG	0	1	0	0	0	0	0	0	0	0	0	0	0	0	0	0	0	0	0	0	0	0	0	0	3	3.94704e-05	0	0	0	0	0	0	0	0
BA004410	5	IGHV1-18	IGHJ4	39	TGTACAAGACGCTATGGTAACTACGCTATGGACTACTGG	2	2	2	3.89552e-06	2	0.0179279	0	0	0	0	0	0	0	0	0	0	0	0	1	8.83525e-06	4	0.00320054	0	0	0	0	0	0	0	0	0	0	0	0
BA004414	3	IGHV1-18	IGHJ4	39	TGTGCAAGATATGGTAACTACTATGCTATGAACTACTGG	0	3	0	0	0	0	0	0	0	0	0	0	0	0	0	0	0	0	1	4.41762e-06	1	3.62667e-05	0	0	0	0	0	0	0	0	1	5.86772e-06	0	0
BA004415	5	IGHV1-18	IGHJ4	39	TGTGCAAGAAGGGGTTACCACTATGCTATGGACTACTGG	1	3	0	0	0	0	0	0	0	0	0	0	0	0	0	0	1	3.80671e-06	1	4.41762e-06	1	1.81334e-05	2	3.20327e-05	0	0	0	0	0	0	0	0	0	0
BA004416	3	IGHV1-18	IGHJ4	39	TGTGCAAGATGGGGCTGGGACGATGCTATGGACTACTGG	1	1	0	0	1	0.000241833	0	0	0	0	0	0	0	0	0	0	0	0	0	0	3	0.000140533	0	0	0	0	0	0	0	0	0	0	0	0
BA004422	3	IGHV5-12	IGHJ4	39	TGTGCAAGAGTACGGGGTTACTATGCTATGGACTGCTGG	1	1	0	0	2	0.000193467	0	0	0	0	0	0	0	0	0	0	0	0	0	0	2	4.08e-05	0	0	0	0	0	0	0	0	0	0	0	0
BA004425	4	IGHV5-12	IGHJ4	39	TGTGCAAGGGTAACTGGGTACTACGCTATGGACTACTGG	0	1	0	0	0	0	0	0	0	0	0	0	0	0	0	0	0	0	0	0	0	0	0	0	4	0.000152243	0	0	0	0	0	0	0	0
BA004428	4	IGHV10-1	IGHJ2	39	TGTGTGAGAGGAACTGGGGTGTACTACTTTGACTGTTGG	1	1	0	0	0	0	1	0.000404888	0	0	0	0	0	0	0	0	0	0	0	0	0	0	4	0.000424433	0	0	0	0	0	0	0	0	0	0
BA004429	3	IGHV10-1	IGHJ2	39	TGTGTGAGAGATTACTACGGGTACTACTTTGACTACTGG	2	2	0	0	0	0	0	0	0	0	0	0	0	0	1	2.2846e-06	1	5.71007e-06	0	0	0	0	0	0	0	0	1	1.26923e-05	0	0	0	0	2	1.08971e-05
BA004430	6	IGHV10-1	IGHJ2	39	TGTGTGCGAGGAACTGGGTTATACTACTTTGACTACTGG	0	1	0	0	0	0	0	0	0	0	0	0	0	0	0	0	0	0	0	0	0	0	6	0.000164167	0	0	0	0	0	0	0	0	0	0
BA004438	3	IGHV5-17	IGHJ1	39	TATGCAGGATCGGGTGGTTCTTGGTACTTCGATGTCTGG	1	1	1	0.000808321	0	0	0	0	0	0	0	0	0	0	0	0	0	0	3	0.000945372	0	0	0	0	0	0	0	0	0	0	0	0	0	0
BA004440	3	IGHV7-3	IGHJ4	39	TGTGCAAGAGACTATAGGTACTATGCTATGGACTACTGG	0	2	0	0	0	0	0	0	0	0	0	0	0	0	0	0	0	0	0	0	0	0	0	0	2	1.12773e-05	1	2.53846e-05	0	0	0	0	0	0
BA004444	3	IGHV1-52	IGHJ3	39	TGCGCAAATTACTACGGTAGTAGTCACTTTGCTTACTGG	0	1	0	0	0	0	0	0	0	0	0	0	0	0	0	0	0	0	3	7.0682e-05	0	0	0	0	0	0	0	0	0	0	0	0	0	0
BA004450	3	IGHV9-2	IGHJ2	39	TGTGCTAGAACCTATTACTTCGGTAGTCTTGACTACTGG	1	1	0	0	0	0	0	0	0	0	1	0.00192182	0	0	0	0	0	0	0	0	0	0	0	0	0	0	2	0.0076323	0	0	0	0	0	0
BA004452	3	IGHV15-2	IGHJ1	39	TGTGCCTACCATAGGTACGACTGGTACTTCGATGTCTGG	0	1	0	0	0	0	0	0	0	0	0	0	0	0	0	0	0	0	0	0	0	0	0	0	0	0	0	0	3	5.59255e-05	0	0	0	0
BA004453	39	IGHV11-2	IGHJ1	39	TGCATGAGATATGGTTACGACTGGTACTTCGATGTCTGG	8	8	3	2.72687e-05	3	1.07482e-05	2	6.2936e-06	3	1.07036e-05	7	5.47931e-05	3	1.32309e-05	6	5.93997e-05	7	3.42604e-05	1	0.000101605	6	0.0001632	6	9.6098e-05	3	6.20249e-05	8	8.03845e-05	4	4.03906e-05	5	0.000105619	2	4.35884e-05
BA004457	6	IGHV7-2	IGHJ3	39	TGTGCAAGAGATGGGGGTAACTACTGGTTTGGTTACTGG	2	3	0	0	0	0	4	0.00100907	1	0.000460254	0	0	0	0	0	0	0	0	0	0	0	0	2	0.000336343	1	0.000304486	0	0	0	0	0	0	1	0.00164546
BA004459	3	IGHV9-3	IGHJ3	39	TGTGCCCCCTATACGTACGAATCCTGCTTTGCTTACTGG	0	1	0	0	0	0	0	0	0	0	0	0	0	0	0	0	0	0	3	0.000848184	0	0	0	0	0	0	0	0	0	0	0	0	0	0
BA004460	3	IGHV9-3	IGHJ3	39	TGTGCAAGAGGGGGTAACTACGCCTGGTTTGCTTACTGG	2	1	2	3.89552e-06	0	0	0	0	1	4.28144e-06	0	0	0	0	0	0	0	0	0	0	0	0	0	0	0	0	0	0	1	6.21394e-06	0	0	0	0
BA004462	4	IGHV9-3	IGHJ3	39	TGTGCAAGATCAAACTACGATAGTGAGTTTGCTTACTGG	1	1	0	0	0	0	1	0.000478313	0	0	0	0	0	0	0	0	0	0	0	0	0	0	4	0.000504515	0	0	0	0	0	0	0	0	0	0
BA004463	4	IGHV9-3	IGHJ3	39	TGCGCTAGAAGGGACTACGGTACCCCGTTTGCTTACTGG	0	1	0	0	0	0	0	0	0	0	0	0	0	0	0	0	0	0	0	0	0	0	0	0	4	0.000236823	0	0	0	0	0	0	0	0
BA004465	3	IGHV9-3	IGHJ3	39	TGCGCAAGAGACGGTAGTAGTTACTGGTTTGCTTACTGG	2	1	0	0	0	0	0	0	3	0.000759955	0	0	0	0	1	0.00131593	0	0	0	0	0	0	0	0	2	0.0035467	0	0	0	0	0	0	0	0
BA004472	4	IGHV9-3	IGHJ3	39	TGTGCAAGAAGGGACAACTGGGACTGGTTTCCTTACTGG	1	1	0	0	0	0	0	0	0	0	0	0	1	0.00056515	0	0	0	0	0	0	0	0	0	0	0	0	0	0	4	0.0024949	0	0	0	0
BA004476	3	IGHV2-5	IGHJ1	39	TGTGCCAAAAATTGTAACTACTGGTACTTCGATGTCTGG	3	5	0	0	0	0	0	0	0	0	1	0.00734227	0	0	1	0.0125059	1	0.000620494	0	0	1	0.00215787	1	0.0003924	0	0	1	0.0022423	3	0.00192011	1	0.00955265	0	0
BA004483	3	IGHV5-17	IGHJ4	39	TGTGCAAGATCGGGGGGTTACGGTGGTATGGACTACTGG	0	1	0	0	0	0	0	0	0	0	0	0	0	0	0	0	0	0	0	0	0	0	0	0	0	0	0	0	3	0.000285841	0	0	0	0
BA004487	3	IGHV5-17	IGHJ4	39	TGTGCAAGATCGGGAAGGTACGGTGCTATGGACCACTGG	2	2	1	0.0300871	1	2.68704e-06	0	0	0	0	0	0	0	0	0	0	0	0	2	0.0395201	0	0	2	8.00817e-06	0	0	0	0	0	0	0	0	0	0
BA004497	5	IGHV10-1	IGHJ3	39	TGTGTGAGAGATTACTACGGTAGTAGGTTTACTTACTGG	1	1	0	0	0	0	0	0	2	0.00123091	0	0	0	0	0	0	0	0	0	0	0	0	0	0	4	0.00339446	0	0	0	0	0	0	0	0
BA004507	4	IGHV3-5	IGHJ1	39	TGTGCACGAGAAGAGAACGACTGGTACTTCGCTGTCTGG	1	1	0	0	0	0	2	4.82509e-05	0	0	0	0	0	0	0	0	0	0	0	0	0	0	3	0.00010811	0	0	0	0	0	0	0	0	0	0
BA004509	5	IGHV1-85	IGHJ4	39	TGTGTAAGAGGACTACGGCTAAATGCTGTGGACTACTGG	1	1	0	0	0	0	0	0	0	0	0	0	0	0	3	0.000296998	0	0	0	0	0	0	0	0	0	0	0	0	0	0	3	9.97512e-05	0	0
BA004516	3	IGHV14-1	IGHJ1	39	TGTAATGCAAGGACCCTTTACTGGTACTTCGATGTCTGG	0	1	0	0	0	0	0	0	0	0	0	0	0	0	0	0	0	0	3	0.000110441	0	0	0	0	0	0	0	0	0	0	0	0	0	0
BA004517	4	IGHV2-6	IGHJ3	39	TGTGCCAGAGGTGGTAATAACGAGGGGTCTGCTTACTGG	0	1	0	0	0	0	0	0	0	0	0	0	0	0	0	0	0	0	0	0	0	0	0	0	4	0.000507477	0	0	0	0	0	0	0	0
BA004520	3	IGHV1-9	IGHJ4	39	TGTGCAAGAGGCAATGGTTACTATGCTGCGGACTACTGG	1	0	0	0	0	0	0	0	0	0	0	0	3	0.000829769	0	0	0	0	0	0	0	0	0	0	0	0	0	0	0	0	0	0	0	0
BA004524	3	IGHV1-9	IGHJ4	39	TGTGCAAGATACTATAGGTACGACGCTATGGACTACTGG	0	3	0	0	0	0	0	0	0	0	0	0	0	0	0	0	0	0	1	4.41762e-06	0	0	0	0	0	0	1	8.46153e-06	0	0	1	5.86772e-06	0	0
BA004541	6	IGHV4-2	IGHJ4	39	TGTGCAAGACCGAGGGGTAACTATGCTATGGACTACTGG	2	7	0	0	0	0	1	2.09787e-06	0	0	0	0	0	0	0	0	1	3.80671e-06	1	4.41762e-06	1	9.06668e-06	2	1.60163e-05	3	7.89408e-05	1	8.46153e-06	1	9.32091e-06	0	0	3	0.000354156
BA004542	9	IGHV4-2	IGHJ4	39	TGTGCAAGGTATGGTAACTACGGTGCTATGGACTACTGG	0	5	0	0	0	0	0	0	0	0	0	0	0	0	0	0	0	0	1	4.41762e-06	2	3.17334e-05	0	0	4	5.07477e-05	0	0	0	0	1	5.86772e-06	1	5.44855e-06
BA004546	6	IGHV4-2	IGHJ4	39	TGTGCAAGAAACAACGGCTACTATGCTATGGACTACTGG	1	2	0	0	1	0.00160954	0	0	0	0	0	0	0	0	0	0	0	0	0	0	6	0.0234238	1	4.00408e-06	0	0	0	0	0	0	0	0	0	0
BA004549	3	IGHV14-3	IGHJ1	39	TGTGTTAGCGGTACTAACTACTGGTACTTCGATGTCTGG	1	1	1	0.00379034	0	0	0	0	0	0	0	0	0	0	0	0	0	0	3	0.000958625	0	0	0	0	0	0	0	0	0	0	0	0	0	0
BA004554	3	IGHV6-3	IGHJ4	39	TGTTCCAGGATACCTCTTTACTATGCAATGGACTACTGG	0	1	0	0	0	0	0	0	0	0	0	0	0	0	0	0	0	0	0	0	0	0	0	0	0	0	3	6.76922e-05	0	0	0	0	0	0
BA004556	4	IGHV8-11	IGHJ4	39	TGTGCTCGAATGAGAGGGAACTATGCTCTGGACTACTGG	0	1	0	0	0	0	0	0	0	0	0	0	0	0	0	0	0	0	0	0	0	0	4	0.000416425	0	0	0	0	0	0	0	0	0	0
BA004558	3	IGHV1-63	IGHJ3	39	TGTGCAAGAGCATCTACTATGACTACGTTTGCTTACTGG	0	1	0	0	0	0	0	0	0	0	0	0	0	0	0	0	0	0	0	0	0	0	0	0	3	0.000152243	0	0	0	0	0	0	0	0
BA004566	4	IGHV8-4	IGHJ3	39	TGTGCTCAGAGTGATGGTTACTACTGGTTTGCTTACTGG	1	1	0	0	0	0	0	0	0	0	0	0	0	0	0	0	1	1.52268e-05	0	0	0	0	0	0	0	0	0	0	0	0	0	0	4	9.26254e-05
BA004573	3	IGHV1-7	IGHJ3	39	TGTGCAAGAGTGTCGCTGGGACTTCCTTTTGCTTACTGG	0	1	0	0	0	0	0	0	0	0	0	0	0	0	0	0	0	0	0	0	3	0.000117867	0	0	0	0	0	0	0	0	0	0	0	0
BA004576	9	IGHV14-3	IGHJ4	39	TGTGCTAGATACGGGGTACTGAATGCTGTGGACTACTGG	1	1	0	0	0	0	0	0	0	0	2	0.00352096	0	0	0	0	0	0	0	0	0	0	0	0	0	0	8	0.001705	0	0	0	0	0	0
BA004577	3	IGHV14-3	IGHJ4	39	TGCTCGGACTATAATTACGAGAATGCTTTGGTCTACTGG	1	1	0	0	0	0	0	0	1	0.000413159	0	0	0	0	0	0	0	0	0	0	0	0	0	0	3	0.000118411	0	0	0	0	0	0	0	0
BA004582	3	IGHV3-6	IGHJ2	39	TGTGCAAGAAATCTAAGGTCCAACTACTTTGACTACTGG	1	1	0	0	0	0	3	0.00235381	0	0	0	0	0	0	0	0	0	0	0	0	0	0	3	0.00110112	0	0	0	0	0	0	0	0	0	0
BA004583	5	IGHV3-6	IGHJ2	39	TGTACAAGAGCCCATCTAGATGGTAACTTTGACTACTGG	1	1	0	0	0	0	0	0	0	0	0	0	0	0	2	0.0138561	0	0	0	0	0	0	0	0	0	0	0	0	0	0	5	0.00328005	0	0
BA004584	3	IGHV3-6	IGHJ2	39	TGTGCAAGAGATTACTACGGTAGTAGCTTTGACTACTGG	1	0	0	0	0	0	0	0	0	0	0	0	0	0	0	0	3	9.51678e-06	0	0	0	0	0	0	0	0	0	0	0	0	0	0	0	0
BA004593	3	IGHV3-6	IGHJ2	39	TGTGCAAGATCCAATTGGGACGAGGGCTTTGAGTACTGG	0	1	0	0	0	0	0	0	0	0	0	0	0	0	0	0	0	0	0	0	0	0	0	0	0	0	0	0	3	8.38882e-05	0	0	0	0
BA004594	3	IGHV3-6	IGHJ2	39	TGTGCAAGAGACTACGGTAGTAGCTACTTTGACTACTGG	2	1	0	0	0	0	0	0	0	0	1	2.02937e-06	0	0	0	0	1	1.90336e-06	0	0	0	0	0	0	2	9.02181e-05	0	0	0	0	0	0	0	0
BA004600	4	IGHV3-6	IGHJ2	39	TGTGCAAGAGGATATAGCCGGGGATACTTTGACTACTGG	1	1	0	0	0	0	0	0	0	0	2	0.000765074	0	0	0	0	0	0	0	0	0	0	0	0	0	0	3	0.00108731	0	0	0	0	0	0
BA004610	3	IGHV8-12	IGHJ3	39	TGTGCTCGAAGCTTCCACTATGGTCCCTTTGCTTACTGG	2	1	0	0	0	0	0	0	0	0	3	0.00212272	1	1.89013e-06	0	0	0	0	0	0	0	0	0	0	0	0	1	0.00153577	0	0	0	0	0	0
BA004611	6	IGHV7-3	IGHJ2	39	TGTGCAAGGGTTCCAACTGGGACCGGCTTTGACTACTGG	1	1	0	0	1	1.34352e-05	0	0	0	0	0	0	0	0	0	0	0	0	0	0	6	0.0001088	0	0	0	0	0	0	0	0	0	0	0	0
BA004615	4	IGHV1-85	IGHJ2	39	TGTGCAAGGAATGGTTACTCCTACTACTTTGACTACTGG	0	2	0	0	0	0	0	0	0	0	0	0	0	0	0	0	0	0	0	0	0	0	1	4.00408e-06	0	0	0	0	0	0	0	0	3	0.000860871
BA004618	3	IGHV1-78	IGHJ1	39	TGTAAAAGATGGGGATTACGGCGTTACTTCGATGTCTGG	0	1	0	0	0	0	0	0	0	0	0	0	0	0	0	0	0	0	0	0	0	0	0	0	3	0.000236823	0	0	0	0	0	0	0	0
BA004620	3	IGHV8-8	IGHJ4	39	TGTGCTCGCATTTCTCGCTATAGGTTCCACGGGGACTGG	1	1	1	1.94776e-06	0	0	0	0	0	0	0	0	0	0	0	0	0	0	0	0	2	9.06668e-05	0	0	0	0	0	0	0	0	0	0	0	0
BA004625	5	IGHV1-2	IGHJ3	39	TGTGCAAGATACCCTACTCTAACTGGGACTGCTTACTGG	1	1	0	0	5	4.56796e-05	0	0	0	0	0	0	0	0	0	0	0	0	0	0	1	3.17334e-05	0	0	0	0	0	0	0	0	0	0	0	0
BA004628	3	IGHV1-2	IGHJ3	39	TGTGCAAGAGGGGACGAAGCGGCCTGGTTCGCTTACTGG	0	1	0	0	0	0	0	0	0	0	0	0	0	0	0	0	0	0	3	7.50996e-05	0	0	0	0	0	0	0	0	0	0	0	0	0	0
BA004629	6	IGHV1-2	IGHJ3	39	TGTGCAATTTACTACGGTAATAGCTGGTTTGCTTACTGG	0	1	0	0	0	0	0	0	0	0	0	0	0	0	0	0	0	0	0	0	0	0	6	0.00085287	0	0	0	0	0	0	0	0	0	0
BA004635	3	IGHV6-6	IGHJ4	39	TGTACCACTAGGTTCGACGGCTATGCTATGGACTACAGG	0	1	0	0	0	0	0	0	0	0	0	0	0	0	0	0	0	0	0	0	0	0	0	0	0	0	0	0	3	7.14603e-05	0	0	0	0
BA004636	3	IGHV1-43	IGHJ4	39	TGTGCAAGATGGCGGGGTAACTATGTTATGGACTACTGG	1	1	0	0	0	0	0	0	0	0	0	0	2	0.00215853	0	0	0	0	0	0	0	0	0	0	0	0	0	0	2	0.00020506	0	0	0	0
BA004642	9	IGHV3-8	IGHJ1	39	CGTGCATACGGTAGTAGCTACTGGTACTTCGATGTCTGG	2	5	0	0	0	0	0	0	1	2.14072e-06	0	0	0	0	1	6.85381e-06	0	0	0	0	0	0	0	0	2	5.07477e-05	4	6.76922e-05	2	2.48558e-05	3	0.000117354	1	2.72428e-05
BA004643	3	IGHV3-8	IGHJ1	39	TGTGCAAGATCTAACTGGGACTGGTACTTCGATGCCTGG	3	3	0	0	1	2.68704e-06	0	0	0	0	0	0	0	0	1	2.2846e-06	1	5.71007e-06	0	0	0	0	0	0	1	1.12773e-05	0	0	1	3.10697e-06	0	0	1	1.63457e-05
BA004644	3	IGHV3-8	IGHJ1	39	TGTGCAAGATCTGGGCCCCACTGGTACTCCGATGTCTGG	1	1	0	0	0	0	0	0	0	0	0	0	1	0.000166332	0	0	0	0	0	0	0	0	0	0	0	0	0	0	3	9.32091e-05	0	0	0	0
BA004646	5	IGHV3-8	IGHJ1	39	TGTTACTACGGTAGTAGCTACTGGTACTTCGATGTCTGG	1	8	0	0	0	0	0	0	0	0	1	2.02937e-06	0	0	0	0	0	0	1	2.20881e-05	1	1.36e-05	2	6.40653e-05	1	2.81932e-05	1	0.000169231	2	4.34976e-05	2	0.000105619	1	1.08971e-05
BA004648	4	IGHV3-8	IGHJ1	39	TGTGCAAGATTAGATGGTAACTGGTACTTCGATGTCTGG	0	4	0	0	0	0	0	0	0	0	0	0	0	0	0	0	0	0	1	4.41762e-06	0	0	1	4.00408e-06	0	0	1	8.46153e-06	1	3.10697e-06	0	0	0	0
BA004649	3	IGHV1-54	IGHJ2	39	TGTGCAAGGAACTATGATTACGGAGACTTTGACTACTGG	1	1	0	0	2	0.000811485	0	0	0	0	0	0	0	0	0	0	0	0	0	0	2	0.000104267	0	0	0	0	0	0	0	0	0	0	0	0
BA004655	4	IGHV2-3	IGHJ3	39	TGTGCCAAACTATATAGGTCGGTCTGGTTTGCTTACTGG	1	1	0	0	0	0	0	0	0	0	0	0	4	0.000659657	0	0	0	0	0	0	0	0	0	0	0	0	0	0	1	0.000469152	0	0	0	0
BA004663	3	IGHV11-1	IGHJ1	39	TGTATGAGGTATGGTAACTACTGGTACTTCGATGTCTGG	2	1	0	0	1	1.61222e-05	0	0	1	4.28144e-06	0	0	0	0	0	0	0	0	0	0	0	0	0	0	0	0	0	0	0	0	0	0	1	5.44855e-06
BA004668	4	IGHV3-6	IGHJ3	39	TGTGCAAGAGATGGTTACGACGCCTGGTTTGCTTACTGG	1	2	0	0	0	0	0	0	0	0	0	0	0	0	2	0.00528885	0	0	2	0.000494774	0	0	0	0	0	0	0	0	0	0	1	0.00272849	0	0
BA004675	3	IGHV3-6	IGHJ3	39	TGTGCAAGAGACGGCGGTAGTAGTCCGTTTGCTTACTGG	1	1	0	0	0	0	3	0.00457964	0	0	0	0	0	0	0	0	0	0	0	0	0	0	2	0.00436445	0	0	0	0	0	0	0	0	0	0
BA004682	4	IGHV7-3	IGHJ3	39	TGTGCAAGAGATATACCTGGGGCCTGGTTTGTTTACTGG	1	1	1	1.94776e-06	0	0	0	0	0	0	0	0	0	0	0	0	0	0	0	0	0	0	4	0.00010811	0	0	0	0	0	0	0	0	0	0
BA004684	3	IGHV1-66	IGHJ3	39	TGTGCAAGATGGGGGGGTAGCTACGGGTTTGCTTACTGG	0	1	0	0	0	0	0	0	0	0	0	0	0	0	0	0	0	0	0	0	3	7.25334e-05	0	0	0	0	0	0	0	0	0	0	0	0
BA004686	4	IGHV6-3	IGHJ3	39	TGTACCCGTTATGGTAACTACGGGGGATTTGCTTACTGG	1	2	1	0.000638866	0	0	0	0	0	0	0	0	0	0	0	0	0	0	4	0.000194375	1	4.53334e-06	0	0	0	0	0	0	0	0	0	0	0	0
BA004688	4	IGHV6-3	IGHJ3	39	TGTACCAGGGACGGTAGTACCTACCCGTTTGCTTACTGG	1	1	0	0	2	0.000967334	0	0	0	0	0	0	0	0	0	0	0	0	0	0	4	0.0018632	0	0	0	0	0	0	0	0	0	0	0	0
BA004690	3	IGHV6-3	IGHJ3	39	TGTACCCATTCATTACTACGGCTACCCTTTCCTTACTGG	0	1	0	0	0	0	0	0	0	0	0	0	0	0	0	0	0	0	0	0	0	0	0	0	0	0	0	0	0	0	3	0.000481153	0	0
BA004692	5	IGHV2-9	IGHJ1	39	TGTGCCAGAGGAGGGGGTAACTGGTACTTCGATGTCTGG	2	5	0	0	0	0	0	0	0	0	1	6.08812e-06	0	0	1	2.2846e-06	0	0	1	1.32529e-05	0	0	1	8.00817e-06	0	0	2	1.26923e-05	0	0	1	4.1074e-05	1	1.08971e-05
BA004693	3	IGHV2-9	IGHJ1	39	TGTGCCAAGTATGGTAACTACAGGTACTTCGATGTCTGG	1	1	0	0	0	0	0	0	0	0	1	0.000663605	0	0	0	0	0	0	0	0	0	0	0	0	0	0	3	8.8846e-05	0	0	0	0	0	0
BA004695	10	IGHV1-7	IGHJ4	39	TGTGTAAGACAGCTCGGGCTACGTGCTATGGACTACTGG	3	5	3	0.00115502	0	0	0	0	0	0	1	0.000438345	1	0.00118889	0	0	0	0	6	0.000671479	0	0	2	6.80694e-05	0	0	1	0.00102808	1	0.000332446	0	0	1	0.000141662
BA004699	3	IGHV1-14	IGHJ1	39	TGTGCAAGAACTGGGCCCGACTGGTACTTCGATGTCTGG	1	1	0	0	0	0	0	0	0	0	0	0	2	0.0106188	0	0	0	0	0	0	0	0	0	0	0	0	0	0	3	0.012664	0	0	0	0
BA004708	3	IGHV5-4	IGHJ2	39	TGTGCAAGAGGCTCCTGGGAAAACTCCTTTGACTACTGG	1	1	0	0	0	0	1	0.00141816	0	0	0	0	0	0	0	0	0	0	0	0	0	0	3	0.00353561	0	0	0	0	0	0	0	0	0	0
BA004709	3	IGHV5-4	IGHJ2	39	TGTGCAAGAGGGAATGGTAAATACCTCCTTGACTACTGG	1	1	1	0.000401239	0	0	0	0	0	0	0	0	0	0	0	0	0	0	2	0.000101605	0	0	0	0	0	0	0	0	0	0	0	0	0	0
BA004710	20	IGHV2-9	IGHJ2	39	TGTGCCATTCACCATGATTACGACGTCCTTGACTACTGG	1	1	8	0.00157963	0	0	0	0	0	0	0	0	0	0	0	0	0	0	15	0.00187307	0	0	0	0	0	0	0	0	0	0	0	0	0	0
BA004711	4	IGHV2-9	IGHJ2	39	TGTGCCAGAGTGAACTATAGGTACGACTTTGACTACTGG	1	1	0	0	0	0	0	0	0	0	0	0	0	0	0	0	2	0.00128857	0	0	0	0	0	0	0	0	0	0	0	0	0	0	3	0.000893563
BA004720	3	IGHV1-82	IGHJ4	39	TGTGCAAACTATGGTAACTACTATGCTATGGACTACTGG	1	1	0	0	1	2.68704e-06	0	0	0	0	0	0	0	0	0	0	0	0	0	0	2	1.36e-05	0	0	0	0	0	0	0	0	0	0	0	0
BA004726	4	IGHV3-6	IGHJ4	39	TGTGCAAGAGAGGGTTACTACTATGCTATGGACCACTGG	2	1	0	0	0	0	1	2.09787e-06	0	0	2	6.89987e-05	0	0	0	0	0	0	0	0	0	0	0	0	0	0	0	0	1	6.21394e-06	0	0	0	0
BA004728	9	IGHV3-6	IGHJ4	39	TGTGTAAGATGGTCCCGAGACTATGCTATGGACTACTGG	2	2	0	0	0	0	6	0.000136361	0	0	0	0	0	0	0	0	1	0.000135138	0	0	0	0	2	1.60163e-05	0	0	0	0	0	0	0	0	2	7.08312e-05
BA004729	3	IGHV3-6	IGHJ4	39	TGTGCAAGTTACTACGGCAGCTATGCTATGGACTACTGG	0	1	0	0	0	0	0	0	0	0	0	0	0	0	0	0	0	0	3	5.30115e-05	0	0	0	0	0	0	0	0	0	0	0	0	0	0
BA004734	4	IGHV3-6	IGHJ4	39	TGTGCCCTCTATTACTACGGGTATGCTTTGGACCACTGG	1	1	0	0	0	0	0	0	0	0	0	0	4	0.000483874	0	0	0	0	0	0	0	0	0	0	0	0	0	0	3	0.0001336	0	0	0	0
BA004736	4	IGHV3-6	IGHJ4	39	TGTGCAAGGGATGATTATGTCTATTCTATGGACTACTGG	1	1	0	0	0	0	0	0	4	0.000126302	0	0	0	0	0	0	0	0	0	0	0	0	0	0	1	0.000107134	0	0	0	0	0	0	0	0
BA004738	3	IGHV3-6	IGHJ4	39	TGTGCAAGAGCAAGGTACGACTATGCTATGAACTACTGG	0	1	0	0	0	0	0	0	0	0	0	0	0	0	0	0	0	0	3	7.50996e-05	0	0	0	0	0	0	0	0	0	0	0	0	0	0
BA004742	3	IGHV3-6	IGHJ4	39	TGTGCAAGCCTACTCTACGGCTACGCTATGGACTACTGG	1	1	0	0	0	0	0	0	0	0	0	0	2	3.78027e-06	0	0	0	0	0	0	0	0	0	0	0	0	0	0	1	9.32091e-06	0	0	0	0
BA004744	3	IGHV1-9	IGHJ3	39	TGTGCAAGATGGGGGGGTAACTACTGGTTTGCTTACTGG	2	1	0	0	0	0	0	0	1	6.42215e-06	0	0	1	3.78027e-06	0	0	0	0	0	0	1	4.53334e-06	0	0	0	0	0	0	0	0	0	0	0	0
BA004747	4	IGHV1-9	IGHJ3	39	TGTGCAAGGAGGTGGTCCTACGACGGGTTTGCTTACTGG	1	1	0	0	0	0	0	0	0	0	0	0	1	0.000665327	0	0	0	0	0	0	0	0	0	0	0	0	0	0	4	9.01021e-05	0	0	0	0
BA004748	3	IGHV1-9	IGHJ3	39	TGTGCAAGACGGGGGGCATATGGTCTGTTTGCTTACTGG	1	1	1	0.00137707	0	0	0	0	0	0	0	0	0	0	0	0	0	0	3	0.000746579	0	0	0	0	0	0	0	0	0	0	0	0	0	0
BA004749	4	IGHV1-9	IGHJ3	39	TGTGCAAGCGGGAATTCTGGTTACCAGCTTGCTTACTGG	1	1	0	0	0	0	0	0	0	0	0	0	0	0	0	0	1	0.00327758	0	0	0	0	0	0	0	0	0	0	0	0	0	0	4	0.00011442
BA004750	9	IGHV1-9	IGHJ3	39	TGTGCGTATTACTACGGTAGTAGGAGATCTACTTACTGG	3	2	0	0	0	0	0	0	3	0.0366748	2	6.08812e-06	0	0	1	4.5692e-06	0	0	0	0	0	0	0	0	7	0.0371135	1	4.23076e-06	0	0	0	0	0	0
BA004751	3	IGHV1-9	IGHJ3	39	TGCGCAAGAAGGCAGGTACGGGCCTGGTTTGCTTACTGG	0	1	0	0	0	0	0	0	0	0	0	0	0	0	0	0	0	0	0	0	0	0	0	0	0	0	3	3.80769e-05	0	0	0	0	0	0
BA004754	3	IGHV1-9	IGHJ3	39	TGTGCAAGAGGGGGGGATGGTTACTCCTTTGCTTACTGG	0	2	0	0	0	0	0	0	0	0	0	0	0	0	0	0	0	0	0	0	0	0	1	4.00408e-06	0	0	0	0	2	2.17488e-05	0	0	0	0
BA004758	4	IGHV1-9	IGHJ3	39	TGCGCAAGAGGAGGGGGCTATGGTAACTATACTTACTGG	0	1	0	0	0	0	0	0	0	0	0	0	0	0	0	0	0	0	0	0	0	0	4	0.00174178	0	0	0	0	0	0	0	0	0	0
BA004764	3	IGHV1-9	IGHJ2	39	TGTGCACAGACAGCTCGGGCTACCTACTTTGACTACTGG	2	0	0	0	2	1.07482e-05	0	0	0	0	0	0	1	7.56054e-06	0	0	0	0	0	0	0	0	0	0	0	0	0	0	0	0	0	0	0	0
BA004765	3	IGHV1-9	IGHJ2	39	TGTGCAAGAGGGGTTACTACGGCCCCCAGTGACTACTGG	0	1	0	0	0	0	0	0	0	0	0	0	0	0	0	0	0	0	0	0	0	0	3	0.00172176	0	0	0	0	0	0	0	0	0	0
BA004767	3	IGHV1-9	IGHJ2	39	TGTGCAAGAGGAGGACGAGGGAGCTACTTTGACTACTGG	0	1	0	0	0	0	0	0	0	0	0	0	0	0	0	0	0	0	0	0	3	0.0001224	0	0	0	0	0	0	0	0	0	0	0	0
BA004772	3	IGHV4-1	IGHJ1	39	TGTTCAAGAATGGGATTATACGGGTACTTCGATGTCTGG	1	1	0	0	0	0	1	2.09787e-06	0	0	0	0	0	0	0	0	0	0	0	0	0	0	2	1.20123e-05	0	0	0	0	0	0	0	0	0	0
BA004774	4	IGHV3-1	IGHJ2	39	TGTGCAAGATATGAAACTGGGTACTACTTTGACTATTGG	2	1	1	1.94776e-06	0	0	1	0.000283212	0	0	0	0	0	0	0	0	0	0	0	0	0	0	2	9.20939e-05	0	0	0	0	0	0	0	0	0	0
BA004775	3	IGHV3-1	IGHJ2	39	TGTGCAAGATGGGATTACTACGGCTACGTTGACTACTGG	1	0	0	0	0	0	0	0	0	0	0	0	0	0	3	9.59533e-05	0	0	0	0	0	0	0	0	0	0	0	0	0	0	0	0	0	0
BA004778	3	IGHV8-2	IGHJ3	39	TGTGTTTGGAGAGAGAAGACTGGGTCGTTTGCTTACTGG	1	1	0	0	0	0	2	0.00281953	0	0	0	0	0	0	0	0	0	0	0	0	0	0	3	0.0045086	0	0	0	0	0	0	0	0	0	0
BA004782	3	IGHV1-31	IGHJ3	39	TGTGCAAGAGGAGGTTATGGTAACCCCTTTGGTTACTGG	0	1	0	0	0	0	0	0	0	0	0	0	0	0	0	0	0	0	3	0.000119276	0	0	0	0	0	0	0	0	0	0	0	0	0	0
BA004783	3	IGHV1-31	IGHJ3	39	TGTGCAAGATCCTACCAGGTACCCTGGTTTGCTTACTGG	1	1	0	0	0	0	0	0	0	0	0	0	0	0	0	0	1	0.00136851	0	0	0	0	0	0	0	0	0	0	0	0	0	0	3	0.000119868
BA004784	3	IGHV1-31	IGHJ3	39	TGTGCAAGAGATGGTAACTACGGGAGTTTTGCTTACTGG	1	1	0	0	0	0	0	0	0	0	0	0	1	7.56054e-06	0	0	0	0	0	0	0	0	0	0	0	0	0	0	2	6.21394e-05	0	0	0	0
BA004789	3	IGHV1-31	IGHJ3	39	TGTGCAAGAGAGGCTAACTACGCCTGGTTTGCTTACTGG	0	1	0	0	0	0	0	0	0	0	0	0	0	0	0	0	0	0	0	0	3	0.0001224	0	0	0	0	0	0	0	0	0	0	0	0
BA004795	4	IGHV6-3	IGHJ2	39	TGTACCAGGCATTACTACGGTAGTAGCTTGGACTACTGG	1	2	0	0	0	0	0	0	0	0	0	0	0	0	1	2.2846e-06	0	0	0	0	4	9.97334e-05	0	0	0	0	0	0	0	0	1	5.86772e-06	0	0
BA004797	6	IGHV5-6	IGHJ1	39	TGTGCAAGAGTTGGTTACTACTGGTACTTCGATGTCTGG	2	4	0	0	0	0	1	2.09787e-06	0	0	0	0	1	0.000767394	0	0	0	0	0	0	1	3.17334e-05	0	0	1	2.25545e-05	0	0	2	0.000549934	0	0	4	0.000593892
BA004798	3	IGHV3-8	IGHJ4	39	TGTGCAAGGATGAGATTACGAAGTGCTATGGACTACTGG	0	1	0	0	0	0	0	0	0	0	0	0	0	0	0	0	0	0	0	0	0	0	0	0	3	0.000321402	0	0	0	0	0	0	0	0
BA004800	3	IGHV3-8	IGHJ4	39	TGTGCGAGGGATGATTATGTCTATTCTATGGACTACTGG	1	1	0	0	0	0	0	0	2	1.28443e-05	0	0	0	0	0	0	0	0	0	0	0	0	0	0	1	6.76636e-05	0	0	0	0	0	0	0	0
BA004801	4	IGHV3-8	IGHJ4	39	TGTGCAAGGGGGGCTACTATGACTGGTATGGACTACTGG	0	1	0	0	0	0	0	0	0	0	0	0	0	0	0	0	0	0	0	0	0	0	0	0	0	0	4	3.80769e-05	0	0	0	0	0	0
BA004803	3	IGHV3-8	IGHJ4	39	TGTGCAAGATATTACGGCAGGGATGCTATGGACTACTGG	1	1	0	0	0	0	0	0	0	0	0	0	0	0	2	0.00248336	0	0	0	0	0	0	0	0	0	0	0	0	0	0	2	0.00232362	0	0
BA004804	3	IGHV1-18	IGHJ2	39	TGTGCAAGGAAACTGCGGCTGGGGTACTTTGACTACTGG	0	1	0	0	0	0	0	0	0	0	0	0	0	0	0	0	0	0	0	0	0	0	0	0	0	0	3	0.000181923	0	0	0	0	0	0
BA004810	3	IGHV1-18	IGHJ2	39	TGTGTAAGAGGGAATAGGTACGAGGGCCTAGGAGACTGG	1	1	0	0	0	0	0	0	0	0	0	0	1	0.000612403	0	0	0	0	0	0	0	0	0	0	0	0	0	0	3	0.000127386	0	0	0	0
BA004818	4	IGHV1-2	IGHJ2	39	TGTGCAAGAGTGATAATCTCCAACTACTCTGACTACTGG	0	1	0	0	0	0	0	0	0	0	0	0	0	0	0	0	0	0	0	0	0	0	0	0	0	0	4	0.000236923	0	0	0	0	0	0
BA004819	3	IGHV1-2	IGHJ2	39	TGTGCAAGAGCCTACTACGGGTACTACTTTGACTACTGG	1	1	0	0	0	0	0	0	0	0	0	0	0	0	1	0.00185281	0	0	0	0	0	0	0	0	0	0	0	0	0	0	3	0.00648383	0	0
BA004820	4	IGHV5-12	IGHJ3	39	TGTGCAAGAGAGGGGCTTAACTGGGACGATACTTACTGG	1	1	0	0	0	0	0	0	0	0	0	0	1	3.78027e-06	0	0	0	0	0	0	0	0	0	0	0	0	0	0	3	5.59255e-05	0	0	0	0
BA004823	3	IGHV5-12	IGHJ3	39	TGTGCAAGGCACACTACGGCTACCTGGTTTGCTTACTGG	0	1	0	0	0	0	0	0	0	0	0	0	0	0	0	0	0	0	0	0	0	0	0	0	0	0	0	0	3	0.000323125	0	0	0	0
BA004824	3	IGHV5-12	IGHJ3	39	TGTGCAAAACATGGGCGTAGCTCCTGGTTTGCTTACTGG	1	1	0	0	0	0	0	0	0	0	1	0.000347023	0	0	0	0	0	0	0	0	0	0	0	0	0	0	3	3.80769e-05	0	0	0	0	0	0
BA004829	3	IGHV13-2	IGHJ2	39	TGTAGTAGATCGGGGTCCGCGTACTACTTTGACTACTGG	1	0	0	0	0	0	0	0	0	0	3	0.00097004	0	0	0	0	0	0	0	0	0	0	0	0	0	0	0	0	0	0	0	0	0	0
BA004833	3	IGHV5-6	IGHJ2	39	TGTGCAATCTACTATGGTAACTACTACCTTGACTACTGG	0	2	0	0	0	0	0	0	0	0	0	0	0	0	0	0	0	0	1	4.41762e-06	2	0.000253867	0	0	0	0	0	0	0	0	0	0	0	0
BA004837	3	IGHV5-6	IGHJ2	39	TGTACAAGAGATGATGGTTACTACTACTTTGACTACTGG	1	2	0	0	0	0	0	0	1	2.14072e-06	0	0	0	0	0	0	0	0	0	0	0	0	0	0	0	0	1	0.000135384	1	4.97115e-05	0	0	0	0
BA004840	3	IGHV5-6	IGHJ2	39	TGTGCAAGACACTATGGTAACTACTACTTTGACTACTGG	3	3	1	1.94776e-06	0	0	0	0	0	0	1	2.02937e-06	0	0	1	2.2846e-06	0	0	1	4.41762e-06	2	9.06668e-06	0	0	0	0	0	0	0	0	1	5.86772e-06	0	0
BA004841	3	IGHV5-6	IGHJ2	39	TGTGCAAGAGAGGAGGGTAACTACCACTTTGACTACTGG	1	1	0	0	0	0	0	0	2	0.000770658	0	0	0	0	0	0	0	0	0	0	0	0	0	0	2	9.02181e-05	0	0	0	0	0	0	0	0
BA004842	3	IGHV5-6	IGHJ2	39	TGCGCAAGAAACGGGCCCCCTAACTACTTTGACTGCTGG	1	1	0	0	2	0.00328087	0	0	0	0	0	0	0	0	0	0	0	0	0	0	3	0.00204	0	0	0	0	0	0	0	0	0	0	0	0
BA004854	6	IGHV1-4	IGHJ4	39	TGTGCAAGACAGCTCGGGCTACGTGGTATGGACTACTGG	1	2	0	0	0	0	1	2.09787e-06	0	0	0	0	0	0	0	0	0	0	4	0.000326904	0	0	1	4.00408e-06	0	0	0	0	0	0	0	0	0	0
BA004855	3	IGHV1-4	IGHJ4	39	TGTGCAAGAAGGGGCCATTACTATTCTATGGACTACTGG	1	1	0	0	1	1.61222e-05	0	0	0	0	0	0	0	0	0	0	0	0	0	0	2	8.61334e-05	0	0	0	0	0	0	0	0	0	0	0	0
BA004856	3	IGHV10-1	IGHJ1	39	TGTGTGAGAGAGGGGACGGACTGGTACTTCGGTGTCTGG	1	1	0	0	1	0.000540095	0	0	0	0	0	0	0	0	0	0	0	0	0	0	3	9.97334e-05	0	0	0	0	0	0	0	0	0	0	0	0
BA004857	3	IGHV10-1	IGHJ1	39	TGTGTGAGACATGGTAACTCTTGGTACTTCGATGTCTGG	0	1	0	0	0	0	0	0	0	0	0	0	0	0	0	0	0	0	0	0	0	0	0	0	0	0	0	0	3	0.000139814	0	0	0	0
BA004858	3	IGHV10-1	IGHJ1	39	TGTGTGGGACAGGAGCTACGCTGGTACTTCGATGTCTGG	0	1	0	0	0	0	0	0	0	0	0	0	0	0	0	0	0	0	0	0	0	0	3	4.40449e-05	0	0	0	0	0	0	0	0	0	0
BA004859	5	IGHV10-1	IGHJ1	39	TGTGTGAGAGAGGAGGTCCACTGGTACTTCGATGTCTGG	1	1	0	0	3	0.00178688	0	0	0	0	0	0	0	0	0	0	0	0	0	0	3	0.0003264	0	0	0	0	0	0	0	0	0	0	0	0
BA004861	5	IGHV1-12	IGHJ1	39	TGTGCAAGATCGAGGGGGGACAGGTATTTCGATGTCTGG	0	1	0	0	0	0	0	0	0	0	0	0	0	0	0	0	0	0	0	0	5	0.000145067	0	0	0	0	0	0	0	0	0	0	0	0
BA004862	4	IGHV1-12	IGHJ1	39	TGTGCAAGATATGGTTATTACTGGTACTTCGATGTCTGG	2	3	0	0	0	0	0	0	0	0	0	0	1	0.00541523	0	0	1	0.000704241	0	0	0	0	0	0	0	0	0	0	2	0.00562051	1	5.86772e-06	3	0.0009426
BA004864	6	IGHV2-3	IGHJ4	39	TGTGCCAAGTGGGGGGACGTGGGTGCTATGGACTACTGG	1	1	0	0	2	0.000671759	0	0	0	0	0	0	0	0	0	0	0	0	0	0	6	0.000317334	0	0	0	0	0	0	0	0	0	0	0	0
BA004869	3	IGHV14-2	IGHJ2	39	TGTGCTAGTGTGGACGATTACGCCCGCTTTGACTACTGG	1	1	0	0	2	0.00165522	0	0	0	0	0	0	0	0	0	0	0	0	0	0	2	0.000389867	0	0	0	0	0	0	0	0	0	0	0	0
BA004870	3	IGHV14-2	IGHJ3	39	TGTGCTCCCTACGATAGTAGCCTCTGGTTTGCTTACTGG	0	1	0	0	0	0	0	0	0	0	0	0	0	0	0	0	0	0	3	9.27701e-05	0	0	0	0	0	0	0	0	0	0	0	0	0	0
BA004879	3	IGHV1-31	IGHJ4	39	TGTGCAAGATTTCTACGGCCCTATGCTATGGACTACTGG	0	1	0	0	0	0	0	0	0	0	0	0	0	0	0	0	0	0	0	0	0	0	0	0	0	0	0	0	3	0.000456725	0	0	0	0
BA004883	3	IGHV14-4	IGHJ3	39	TGTGCTAGATCAACTGGGAGTCCCCGGTTTGCTTACTGG	0	1	0	0	0	0	0	0	0	0	0	0	0	0	0	0	0	0	0	0	0	0	0	0	0	0	0	0	3	5.90324e-05	0	0	0	0
BA004888	3	IGHV6-6	IGHJ2	39	TGTACCAGGCAGGGGTATGGTAACTACTTTGACTACTGG	0	1	0	0	0	0	0	0	0	0	0	0	0	0	0	0	0	0	3	0.000114858	0	0	0	0	0	0	0	0	0	0	0	0	0	0
BA004894	8	IGHV1-42	IGHJ1	39	TGTGCAAGATGGGGGACGACGGGGTACTTCGATGTCTGG	1	1	0	0	0	0	1	0.000944039	0	0	0	0	0	0	0	0	0	0	0	0	0	0	7	0.000948968	0	0	0	0	0	0	0	0	0	0
BA004897	3	IGHV10-1	IGHJ4	39	TGTGTGAGACAGGGAAAGAGGGGTGCTATGGATTACTGG	0	1	0	0	0	0	0	0	0	0	0	0	0	0	0	0	0	0	0	0	0	0	0	0	0	0	0	0	0	0	3	0.000111487	0	0
BA004902	4	IGHV2-2	IGHJ4	39	TGTGCCAGAAAAGGGAGGTACTATGCTATGGACTACTGG	3	2	0	0	0	0	0	0	1	0.000719281	0	0	0	0	2	0.00206985	1	1.90336e-06	0	0	0	0	0	0	1	0.000586418	0	0	0	0	2	0.000938835	0	0
BA004903	3	IGHV2-2	IGHJ4	39	TGTGCCAGAAAGGATAGGTATTATGCTATGGACTACTGG	1	2	0	0	2	0.000755058	0	0	0	0	0	0	0	0	0	0	0	0	0	0	1	0.000117867	0	0	0	0	1	0.000232692	0	0	0	0	0	0
BA004905	15	IGHV2-2	IGHJ4	39	TGTGCCAGAAATGGTTACTACTATGCTATGGACTACTGG	5	6	2	0.000722619	0	0	0	0	1	0.00102969	0	0	1	0.000181453	1	0.000440928	5	0.00506673	2	0.000830513	0	0	0	0	4	0.000276293	4	0.00100269	2	0.000407013	4	0.000709994	6	0.00210859
BA004908	3	IGHV2-2	IGHJ4	39	TGTGCCAGAAACGGGAACTACTATGCTATAGACTACTGG	1	1	0	0	0	0	3	4.82509e-05	0	0	0	0	0	0	0	0	0	0	0	0	0	0	1	9.20939e-05	0	0	0	0	0	0	0	0	0	0
BA004909	5	IGHV2-2	IGHJ4	39	TGTGCCAGAAATGGTTACGACTATTCTATGGACTACTGG	1	1	0	0	0	0	2	0.000551739	0	0	0	0	0	0	0	0	0	0	0	0	0	0	5	0.000648662	0	0	0	0	0	0	0	0	0	0
BA004915	5	IGHV2-6-8	IGHJ1	39	TGTGCCAAAGGGGGTAGTAGCTGGTACTTCGATGTCTGG	2	1	0	0	2	0.00336955	1	2.09787e-06	0	0	0	0	0	0	0	0	0	0	0	0	4	0.000879468	0	0	0	0	0	0	0	0	0	0	0	0
BA004917	4	IGHV2-6-8	IGHJ1	39	TGTGCCAAACATGGTAACTACTGGTACTTCGATGTCTGG	3	2	2	0.00548684	2	0.024315	1	4.19573e-06	0	0	0	0	0	0	0	0	0	0	3	0.0130364	2	0.0224944	0	0	0	0	0	0	0	0	0	0	0	0
BA004922	3	IGHV1-25	IGHJ4	39	TGTGCAGCTAGCTACCCCTACTATGCTATGGACTACTGG	0	1	0	0	0	0	0	0	0	0	0	0	0	0	0	0	0	0	0	0	0	0	0	0	0	0	0	0	0	0	3	0.000140825	0	0
BA004923	5	IGHV1-25	IGHJ4	39	TGTGCAAGATTCGGACGACCCCATTCTATGGACTACTGG	1	1	0	0	1	0.000679821	0	0	0	0	0	0	0	0	0	0	0	0	0	0	4	0.000389867	0	0	0	0	0	0	0	0	0	0	0	0
BA004926	3	IGHV8-12	IGHJ2	39	TGTGCTCGAAGAACAGGTGGTTACTTCTTTGACTACTGG	2	1	0	0	0	0	0	0	0	0	0	0	2	0.0106774	0	0	1	1.90336e-06	0	0	0	0	0	0	0	0	0	0	2	0.00467599	0	0	0	0
BA004928	3	IGHV8-12	IGHJ2	39	TGTGCTCGAAGCTATGGTAACTACTACTTTGACTACTGG	0	3	0	0	0	0	0	0	0	0	0	0	0	0	0	0	0	0	1	4.41762e-06	0	0	1	4.00408e-06	0	0	0	0	1	6.21394e-06	0	0	0	0
BA004930	3	IGHV8-12	IGHJ2	39	TGTGCTCGAAGACTATGGGACTACTACTTTGGCTACTGG	0	1	0	0	0	0	0	0	0	0	0	0	0	0	0	0	0	0	0	0	0	0	0	0	0	0	0	0	3	0.000146028	0	0	0	0
BA004931	4	IGHV8-12	IGHJ2	39	TGTGCTCGAAGAGCTGGGGGTAACTACTTTGACCACTGG	0	1	0	0	0	0	0	0	0	0	0	0	0	0	0	0	0	0	0	0	0	0	4	0.0007848	0	0	0	0	0	0	0	0	0	0
BA004941	3	IGHV1-53	IGHJ3	36	TGTACAATAGGCGGTAGCTACCTTTTTGCTTACTGG	1	1	0	0	0	0	0	0	0	0	0	0	0	0	0	0	1	0.00370774	0	0	0	0	0	0	0	0	0	0	0	0	0	0	3	0.00306753
BA004951	3	IGHV10-1	IGHJ4	36	TGTTTCCTACGAATTGACTATGTTATGGACTACTGG	1	0	0	0	0	0	0	0	0	0	3	0.00178382	0	0	0	0	0	0	0	0	0	0	0	0	0	0	0	0	0	0	0	0	0	0
BA004953	8	IGHV10-1	IGHJ4	36	TGTGTGTATGATTACGACTACACTATGGACTCCTGG	1	1	0	0	3	0.000357376	0	0	0	0	0	0	0	0	0	0	0	0	0	0	6	0.000113333	0	0	0	0	0	0	0	0	0	0	0	0
BA004959	8	IGHV2-9	IGHJ1	36	TGTGCCAGAGATGGCGGGTGGTACTTCGATGTCTGG	0	6	0	0	0	0	0	0	0	0	0	0	0	0	0	0	0	0	2	3.97586e-05	4	2.72e-05	3	0.000876894	1	1.12773e-05	0	0	1	2.17488e-05	1	5.86772e-06	0	0
BA004961	3	IGHV7-3	IGHJ3	36	TGTGCAAGAGGAACTGGGGCCTGGTTTGCTTACTGG	1	2	1	1.94776e-06	0	0	0	0	0	0	0	0	0	0	0	0	0	0	0	0	0	0	1	8.00817e-06	0	0	1	4.23076e-06	0	0	0	0	0	0
BA004962	3	IGHV7-3	IGHJ3	36	TGTGCAAGAGGGGTTCCGGCCTGGTTTGCTTACTGG	0	1	0	0	0	0	0	0	0	0	0	0	0	0	0	0	0	0	3	7.95172e-05	0	0	0	0	0	0	0	0	0	0	0	0	0	0
BA004970	3	IGHV5-12	IGHJ3	36	TGTGCAAGGGGACAGTTCAGGCTTTTTGCTTACTGG	0	1	0	0	0	0	0	0	0	0	0	0	0	0	0	0	0	0	0	0	0	0	0	0	3	0.000676636	0	0	0	0	0	0	0	0
BA004977	3	IGHV5-6	IGHJ2	36	TGTGCAAGTTTCCACTATGACTACTTTGACTACTGG	1	1	0	0	0	0	0	0	0	0	0	0	0	0	0	0	3	0.000797506	0	0	0	0	0	0	0	0	0	0	0	0	0	0	1	0.000702863
BA004981	3	IGHV5-6	IGHJ2	36	TGTGCAAGAGCCCCCTTTTACGGTAGAGACTGCTGG	0	1	0	0	0	0	0	0	0	0	0	0	0	0	0	0	0	0	0	0	0	0	0	0	3	0.000236823	0	0	0	0	0	0	0	0
BA004988	3	IGHV7-1	IGHJ4	36	TGTGCAAGAGATGCGTGGGGCCCTATGGACTACTGG	1	1	0	0	0	0	0	0	1	2.14072e-06	0	0	0	0	0	0	0	0	0	0	2	0.0001224	0	0	0	0	0	0	0	0	0	0	0	0
BA004989	4	IGHV7-1	IGHJ4	36	TGTGCAAGAAGAATTGGGAACGCTATGGACTACTGG	1	1	0	0	0	0	0	0	2	1.4985e-05	0	0	0	0	0	0	0	0	0	0	0	0	0	0	2	0.000169159	0	0	0	0	0	0	0	0
BA004991	3	IGHV7-1	IGHJ4	36	TGTGCAAGAGATAGGTACTATGCTATGGACTACTGG	2	1	0	0	0	0	0	0	0	0	1	1.01469e-05	1	1.89013e-06	0	0	0	0	0	0	0	0	0	0	0	0	1	4.23076e-06	0	0	0	0	0	0
BA004993	5	IGHV1-69	IGHJ1	36	TGTACAAATGGTAACTACTGGTACTTCGATGTCTGG	0	3	0	0	0	0	0	0	0	0	0	0	0	0	0	0	0	0	2	9.71877e-05	0	0	1	0.000100102	0	0	0	0	0	0	0	0	2	8.71768e-05
BA004995	3	IGHV1-18	IGHJ1	36	TGTGCAAGATCCGCCCACTGGCACTTCGATGTCTGG	0	1	0	0	0	0	0	0	0	0	0	0	0	0	0	0	0	0	0	0	0	0	3	0.000148151	0	0	0	0	0	0	0	0	0	0
BA004996	4	IGHV1-18	IGHJ1	36	TGTGCAAGAGACTGGGACTGGTACTTCGATGTCTGG	2	1	0	0	0	0	0	0	0	0	0	0	0	0	2	3.19844e-05	1	3.80671e-06	1	0.000512444	0	0	0	0	0	0	0	0	0	0	0	0	0	0
BA005001	3	IGHV10-1	IGHJ3	36	TGTGTGAGAGAAGAGGTGGGGGGGTTTGCTTACTGG	1	2	0	0	0	0	0	0	0	0	3	0.0036894	0	0	0	0	0	0	0	0	0	0	0	0	0	0	1	0.000934999	0	0	1	5.86772e-06	0	0
BA005003	3	IGHV10-1	IGHJ3	36	TGCGTGAGAGAATGGGGATTACGATTTGCTTACTGG	0	1	0	0	0	0	0	0	0	0	0	0	0	0	0	0	0	0	0	0	0	0	0	0	3	0.000118411	0	0	0	0	0	0	0	0
BA005004	6	IGHV5-17	IGHJ1	36	TGTGCAAGGGTTAGTATTGGGTTCTTCGATGTCTGG	0	1	0	0	0	0	0	0	0	0	0	0	0	0	0	0	0	0	0	0	6	0.000262934	0	0	0	0	0	0	0	0	0	0	0	0
BA005014	3	IGHV1-85	IGHJ3	36	TGTGCAAGAAGGGGATTAGAGGGGTTTGCTTACTGG	1	1	0	0	0	0	0	0	1	0.00523834	0	0	0	0	0	0	0	0	0	0	0	0	0	0	0	0	0	0	2	0.000431869	0	0	0	0
BA005025	3	IGHV8-8	IGHJ3	36	TGTGCTCGAATAACCGGGACGTGGTTTGCTTACTGG	2	3	0	0	0	0	0	0	0	0	1	0.0132843	1	1.89013e-06	0	0	0	0	0	0	0	0	1	4.00408e-06	0	0	1	0.0072473	0	0	1	1.17354e-05	0	0
BA005031	4	IGHV7-1	IGHJ2	36	TGTGCAAGAGATGCTAACTGGGCTTTTGACTACTGG	0	5	0	0	0	0	0	0	0	0	0	0	0	0	0	0	0	0	0	0	0	0	1	4.00408e-06	0	0	1	7.1923e-05	2	1.86418e-05	1	2.34709e-05	1	2.17942e-05
BA005032	3	IGHV7-1	IGHJ2	36	TGTGCAAGAGCCCACTATGGTAACTTTGACCACTGG	1	1	0	0	0	0	0	0	0	0	0	0	0	0	3	0.00174772	0	0	0	0	0	0	0	0	0	0	0	0	0	0	1	0.00033446	0	0
BA005037	7	IGHV6-3	IGHJ2	36	TGTACGAGGACTGGGACGGGCTACTTTGACTACTGG	4	5	1	1.94776e-06	1	0.000400369	0	0	2	0.000787784	0	0	0	0	1	2.2846e-06	0	0	0	0	1	7.25334e-05	1	2.40245e-05	1	0.00103751	0	0	1	0.000608966	1	0.000375534	0	0
BA005038	3	IGHV6-3	IGHJ2	36	TGTACCGGGACGGGAGAATTCCACTTTGACTACTGG	0	1	0	0	0	0	0	0	0	0	0	0	0	0	0	0	0	0	0	0	0	0	0	0	0	0	0	0	3	9.63161e-05	0	0	0	0
BA005043	3	IGHV1-25	IGHJ4	36	TGTGCAAGAGACGGCCCCTGGGCCATGGACTACTGG	0	1	0	0	0	0	0	0	0	0	0	0	0	0	0	0	0	0	0	0	0	0	0	0	0	0	0	0	0	0	0	0	3	9.80739e-05
BA005052	3	IGHV1-26	IGHJ3	36	TGTGCAAAAGGGGGCGGCTACGGATTTGCTTACTGG	0	1	0	0	0	0	0	0	0	0	0	0	0	0	0	0	0	0	0	0	0	0	3	0.0007848	0	0	0	0	0	0	0	0	0	0
BA005058	8	IGHV1-5	IGHJ2	36	TGTACAAAGGGGGTGCTACGGTTCTTTGACTACTGG	1	1	3	0.00164196	0	0	0	0	0	0	0	0	0	0	0	0	0	0	7	0.00150641	0	0	0	0	0	0	0	0	0	0	0	0	0	0
BA005067	3	IGHV1-43	IGHJ4	36	TGTGCAAGAGGGGGTTCCTATGCTATGGACTACTGG	1	2	0	0	0	0	0	0	0	0	1	0.000704192	0	0	0	0	0	0	0	0	0	0	0	0	0	0	2	0.000549999	0	0	0	0	1	0.000223391
BA005068	8	IGHV1-53	IGHJ2	36	TGTGCAAGAAGTACTACGGTCTACTTTGACTACTGG	1	1	3	0.00891101	0	0	0	0	0	0	0	0	0	0	0	0	0	0	7	0.0040863	0	0	0	0	0	0	0	0	0	0	0	0	0	0
BA005070	5	IGHV1-53	IGHJ2	36	TGTACAAGATCTACTGTGATTATGTTTGACTACTGG	1	2	3	0.00894022	0	0	0	0	0	0	0	0	0	0	0	0	0	0	5	0.00448831	0	0	1	4.00408e-06	0	0	0	0	0	0	0	0	0	0
BA005071	5	IGHV1-53	IGHJ2	36	TGTACAAGGTCTACTACAATTCTTTTTGACTACTGG	1	1	0	0	0	0	1	0.000207689	0	0	0	0	0	0	0	0	0	0	0	0	0	0	5	0.00017618	0	0	0	0	0	0	0	0	0	0
BA005072	4	IGHV1-53	IGHJ2	36	TGTGCAAGATCTACTATGGTTCTTTTTGACTACTGG	1	1	0	0	0	0	1	0.000860125	0	0	0	0	0	0	0	0	0	0	0	0	0	0	4	0.00130934	0	0	0	0	0	0	0	0	0	0
BA005075	6	IGHV1-53	IGHJ2	36	TGTGCAAGAGACTATGGTAACTACTTTGACTACTGG	2	4	2	9.73881e-06	0	0	2	0.0161745	0	0	0	0	0	0	0	0	0	0	1	4.41762e-06	0	0	2	0.0375063	2	5.07477e-05	0	0	0	0	1	1.17354e-05	0	0
BA005076	4	IGHV1-53	IGHJ2	36	TGCGCAAGATCCCTCTATGGTTACGACGCCTACTGG	0	1	0	0	0	0	0	0	0	0	0	0	0	0	0	0	0	0	0	0	0	0	0	0	0	0	0	0	0	0	0	0	4	0.00379219
BA005081	4	IGHV1-4	IGHJ4	36	TGTGCAAGATGGATACCTAGGGCTATGGACTACTGG	0	1	0	0	0	0	0	0	0	0	0	0	0	0	0	0	0	0	0	0	0	0	0	0	0	0	0	0	4	3.72836e-05	0	0	0	0
BA005083	3	IGHV1-4	IGHJ4	36	TGTGCAAGATGGGGCTACTATGTTATGGACTACTGG	1	1	1	0.000654448	0	0	0	0	0	0	0	0	0	0	0	0	0	0	3	0.00107348	0	0	0	0	0	0	0	0	0	0	0	0	0	0
BA005089	3	IGHV1-39	IGHJ3	36	TGCGCAAGAGGAACTGGGAACGGGTTTGCTTACTGG	0	1	0	0	0	0	0	0	0	0	0	0	0	0	0	0	0	0	0	0	0	0	0	0	3	0.000112773	0	0	0	0	0	0	0	0
BA005091	4	IGHV1-39	IGHJ3	36	TGTGCAAGATCGTATGGTAACTCATTTGCTTACTGG	1	1	0	0	0	0	1	2.09787e-06	0	0	0	0	0	0	0	0	0	0	3	0.00397586	0	0	0	0	0	0	0	0	0	0	0	0	0	0
BA005100	4	IGHV14-3	IGHJ3	36	TGTGCTAGAGGGGATTACGACTGGTTTACTTACTGG	1	3	0	0	0	0	0	0	0	0	0	0	0	0	0	0	2	0.000991648	1	4.41762e-06	0	0	0	0	0	0	0	0	1	0.000198846	0	0	1	0.000642929
BA005101	4	IGHV1-12	IGHJ1	36	TGTGCAAGATATGGTAACTACAGCCTCGATGTCTGG	0	1	0	0	0	0	0	0	0	0	0	0	0	0	0	0	0	0	4	0.000123693	0	0	0	0	0	0	0	0	0	0	0	0	0	0
BA005103	5	IGHV2-9	IGHJ4	36	TGTGCCAGAGATGGTTACTACGCCATGGACTACTGG	7	3	1	3.89552e-06	2	5.37408e-06	0	0	1	1.07036e-05	1	8.11749e-06	1	7.56054e-06	1	2.2846e-06	2	1.33235e-05	3	3.09234e-05	0	0	0	0	2	2.25545e-05	1	1.69231e-05	0	0	0	0	0	0
BA005105	6	IGHV5-15	IGHJ2	36	TATGCAAGGGATGGGGGACGTTACTTTGACTACTGG	0	3	0	0	0	0	0	0	0	0	0	0	0	0	0	0	0	0	0	0	1	0.000172267	3	9.20939e-05	0	0	0	0	0	0	0	0	2	0.000386847
BA005106	3	IGHV5-15	IGHJ2	36	TGTGCAAGGGATGGGGCGAGGTACTTTGACTACTGG	1	3	1	1.94776e-06	0	0	0	0	0	0	0	0	0	0	0	0	0	0	1	2.20881e-05	0	0	1	4.40449e-05	0	0	0	0	1	6.21394e-06	0	0	0	0
BA005108	3	IGHV1-47	IGHJ4	36	TGTGCAAGGTATGGTAACTACGCTATGGACTACTGG	2	1	0	0	0	0	0	0	0	0	0	0	1	1.89013e-06	0	0	2	0.000399705	0	0	0	0	0	0	0	0	1	4.23076e-06	0	0	0	0	0	0
BA005115	3	IGHV1-4	IGHJ2	36	TGTGCAAGAGAGGGTTTGTACTACTTTGACTACTGG	1	1	0	0	0	0	0	0	0	0	1	0.000367317	0	0	0	0	0	0	0	0	0	0	0	0	0	0	3	0.000228461	0	0	0	0	0	0
BA005118	3	IGHV1-4	IGHJ2	36	TGTGCAAGACCTAAACTGGACTACTTTGACTACTGG	0	1	0	0	0	0	0	0	0	0	0	0	0	0	0	0	0	0	0	0	0	0	0	0	0	0	0	0	3	0.000264092	0	0	0	0
BA005119	3	IGHV1-4	IGHJ2	36	TGTGCAAGCTACATTTCGGGCTACTTTGACTACTGG	1	1	0	0	0	0	1	0.00126921	0	0	0	0	0	0	0	0	0	0	0	0	0	0	3	0.00138141	0	0	0	0	0	0	0	0	0	0
BA005120	3	IGHV1-4	IGHJ2	36	TGTGCAAGGGGACTAATTGGGACCTTTGACTACTGG	1	1	0	0	1	0.000252582	0	0	0	0	0	0	0	0	0	0	0	0	0	0	3	0.0003536	0	0	0	0	0	0	0	0	0	0	0	0
BA005123	5	IGHV1-4	IGHJ2	36	TGTGCAAGACACTTTAGGTACTACCTTGACTACTGG	1	1	0	0	0	0	0	0	0	0	0	0	0	0	3	0.00119485	0	0	0	0	0	0	0	0	0	0	0	0	0	0	4	0.00137305	0	0
BA005124	3	IGHV1-4	IGHJ2	36	TGTGCAAGTCGCTATAATTACGGGTTTGACTACTGG	0	1	0	0	0	0	0	0	0	0	0	0	0	0	0	0	0	0	0	0	0	0	0	0	3	0.000276293	0	0	0	0	0	0	0	0
BA005126	3	IGHV1-84	IGHJ4	36	TGTGCAAGATCTGGGACTTATGCTATGGACTACTGG	1	1	0	0	0	0	0	0	0	0	0	0	2	9.45067e-06	0	0	0	0	0	0	0	0	0	0	0	0	0	0	1	5.28185e-05	0	0	0	0
BA005127	7	IGHV6-6	IGHJ4	36	TGTACGCCTGATTACCTTTATGCTATGGACTACTGG	1	1	0	0	3	0.00069863	0	0	0	0	0	0	0	0	0	0	0	0	0	0	6	0.000272	0	0	0	0	0	0	0	0	0	0	0	0
BA005128	4	IGHV6-6	IGHJ4	36	TGTATCGGGTACGACGACTATGCTATGGACTACTGG	1	1	0	0	0	0	3	0.000482509	0	0	0	0	0	0	0	0	0	0	0	0	0	0	3	8.80899e-05	0	0	0	0	0	0	0	0	0	0
BA005129	7	IGHV1-83	IGHJ2	36	CGTGCAAGAAGGCTAACTGGACACTTTGACTACTGG	0	1	0	0	0	0	0	0	0	0	0	0	0	0	0	0	0	0	0	0	0	0	7	0.000220225	0	0	0	0	0	0	0	0	0	0
BA005130	5	IGHV1-83	IGHJ2	36	TGTGCAAGAGAGTATGGTAACTACTTTGACTACTGG	2	1	0	0	0	0	1	0.000941942	1	0.00114957	0	0	0	0	0	0	0	0	0	0	0	0	4	0.000180184	0	0	0	0	0	0	0	0	0	0
BA005134	3	IGHV6-7	IGHJ2	36	CGTACCGGTGGTAACTACTGGGGTTTTGACTACTGG	0	1	0	0	0	0	0	0	0	0	0	0	0	0	0	0	0	0	0	0	0	0	0	0	0	0	0	0	3	7.14603e-05	0	0	0	0
BA005136	10	IGHV3-8	IGHJ2	36	TGTGCAAGGTATTACTACGGTAGTATTGACTACTGG	8	7	3	1.55821e-05	6	7.79241e-05	2	4.19573e-06	4	2.56886e-05	1	2.02937e-06	2	5.6704e-06	1	1.1423e-05	4	3.99705e-05	2	1.76705e-05	3	3.62667e-05	1	4.00408e-06	2	2.25545e-05	0	0	1	3.10697e-06	1	5.86772e-06	1	5.44855e-06
BA005137	3	IGHV3-8	IGHJ2	36	TGTGCAAGATATGATGGTTACTACTTTGACTACTGG	3	2	0	0	0	0	0	0	1	2.14072e-06	0	0	0	0	1	4.5692e-06	1	3.80671e-06	1	4.41762e-06	0	0	0	0	0	0	0	0	0	0	0	0	1	5.44855e-06
BA005138	3	IGHV3-8	IGHJ2	36	TGTGCAAGGACTACTGGTTACTACTTCGACTACTGG	0	1	0	0	0	0	0	0	0	0	0	0	0	0	0	0	0	0	3	5.30115e-05	0	0	0	0	0	0	0	0	0	0	0	0	0	0
BA005139	4	IGHV3-8	IGHJ2	36	TGTGCAGGATATTACTACGGCTACTTTGACTACTGG	3	2	1	1.94776e-06	0	0	0	0	2	6.42215e-06	0	0	0	0	1	6.85381e-06	0	0	0	0	1	9.06668e-06	0	0	1	5.63863e-06	0	0	0	0	0	0	0	0
BA005141	3	IGHV3-8	IGHJ2	36	CGTGCAAGAGGCACCGGCTACTACTTTGACTACTGG	0	1	0	0	0	0	0	0	0	0	0	0	0	0	0	0	0	0	0	0	3	7.25334e-05	0	0	0	0	0	0	0	0	0	0	0	0
BA005142	4	IGHV1-26	IGHJ4	36	TGCGCAAGAGATAGGTCCTATGCTATGGACTACTGG	0	1	0	0	0	0	0	0	0	0	0	0	0	0	0	0	0	0	0	0	0	0	0	0	0	0	0	0	0	0	4	0.000146693	0	0
BA005148	3	IGHV3-5	IGHJ2	36	TGTGCACGGTATGATGGTTACTACTTTGACTACTGG	0	3	0	0	0	0	0	0	0	0	0	0	0	0	0	0	0	0	1	0.000247387	0	0	0	0	1	5.63863e-06	0	0	0	0	0	0	1	1.63457e-05
BA005150	6	IGHV1-4	IGHJ3	36	TGTGCAAGAAGTTTCGGTAGTAGTCTTGCTTACTGG	1	1	0	0	0	0	4	0.000427965	0	0	0	0	0	0	0	0	0	0	0	0	0	0	2	7.20735e-05	0	0	0	0	0	0	0	0	0	0
BA005157	3	IGHV6-3	IGHJ3	36	TGTACCAGGAGGGACTGGGACTGGTTTGCTTACTGG	0	2	0	0	0	0	0	0	0	0	0	0	0	0	0	0	0	0	0	0	0	0	1	4.00408e-06	0	0	2	0.000169231	0	0	0	0	0	0
BA005160	3	IGHV6-3	IGHJ3	36	TGTACCAGGGATGATTACTCCTGGTTTGCTTACTGG	1	4	0	0	0	0	0	0	0	0	0	0	1	9.45067e-06	0	0	0	0	0	0	1	9.06668e-06	2	2.00204e-05	1	1.12773e-05	0	0	2	2.17488e-05	0	0	0	0
BA005162	3	IGHV5-17	IGHJ3	36	TGTGCAAGATCGGCCTATGGTGTCTTTGCTTACTGG	0	1	0	0	0	0	0	0	0	0	0	0	0	0	0	0	0	0	0	0	3	0.000199467	0	0	0	0	0	0	0	0	0	0	0	0
BA005165	3	IGHV5-17	IGHJ3	36	TGTGCAAGAGAAGGGATTACGGCGTTTGCTTACTGG	0	2	0	0	0	0	0	0	0	0	0	0	0	0	0	0	0	0	1	4.41762e-06	0	0	0	0	0	0	0	0	0	0	2	0.000322724	0	0
BA005168	3	IGHV5-17	IGHJ3	36	TGTGCAAGAGAGGGTAACTGGGGGTTTTCTTACTGG	0	1	0	0	0	0	0	0	0	0	0	0	0	0	0	0	0	0	0	0	3	0.000403467	0	0	0	0	0	0	0	0	0	0	0	0
BA005169	3	IGHV5-17	IGHJ3	36	TGTGTAAGAAACTACGGCGCCTGGTTTGCTTACTGG	1	1	0	0	0	0	1	0.000134263	0	0	0	0	0	0	0	0	0	0	0	0	0	0	3	0.000152155	0	0	0	0	0	0	0	0	0	0
BA005171	3	IGHV5-17	IGHJ3	36	TGTACAAGGGATGGTTACTACTCGTTTGTTTACTGG	0	1	0	0	0	0	0	0	0	0	0	0	0	0	0	0	0	0	0	0	0	0	0	0	0	0	0	0	3	0.000118065	0	0	0	0
BA005173	3	IGHV5-17	IGHJ3	36	TGTGCAAGAGATATGATTGCCTGGTTTGCTTACTGG	1	1	2	0.000734306	0	0	0	0	0	0	0	0	0	0	0	0	0	0	2	0.000689149	0	0	0	0	0	0	0	0	0	0	0	0	0	0
BA005175	4	IGHV5-17	IGHJ3	36	TGCGTAAGAGATGGTTACTCCCGGTTTGCTCACTGG	0	1	0	0	0	0	0	0	0	0	0	0	0	0	0	0	0	0	0	0	0	0	0	0	4	0.00250919	0	0	0	0	0	0	0	0
BA005182	3	IGHV5-17	IGHJ3	36	TGTGCAAGACCTATGATTACCCCGTTCGCTTACTGG	0	1	0	0	0	0	0	0	0	0	0	0	0	0	0	0	0	0	0	0	0	0	3	0.000112114	0	0	0	0	0	0	0	0	0	0
BA005184	3	IGHV5-17	IGHJ3	36	TGTGCAAGATCGGCCGATGGTTACTTTGCTTACTGG	0	1	0	0	0	0	0	0	0	0	0	0	0	0	0	0	0	0	0	0	0	0	0	0	0	0	0	0	0	0	0	0	3	0.000234288
BA005197	11	IGHV1-9	IGHJ2	36	TGTGCAGTATATGTTAACTACTACCTTGACTACTGG	2	3	1	0.00220292	0	0	0	0	1	0.00154346	0	0	0	0	0	0	0	0	5	0.00190841	3	0.0035632	0	0	3	0.00129689	0	0	0	0	0	0	0	0
BA005201	3	IGHV1-9	IGHJ2	36	CGTGCAAGATCATACTACGGTAGGGTTGACTACTGG	1	0	0	0	0	0	3	0.000988095	0	0	0	0	0	0	0	0	0	0	0	0	0	0	0	0	0	0	0	0	0	0	0	0	0	0
BA005203	4	IGHV1-9	IGHJ2	36	TGTGCAAGTGCCCATGGGAGTCGCCTGGCTGACTGG	0	1	0	0	0	0	0	0	0	0	0	0	0	0	0	0	0	0	0	0	0	0	4	0.00010811	0	0	0	0	0	0	0	0	0	0
BA005204	4	IGHV1-9	IGHJ2	36	TGTGCAAGATACTATAGGTACGACTTTGACTACTGG	3	6	1	7.79104e-06	0	0	0	0	0	0	2	6.08812e-06	0	0	0	0	1	1.90336e-06	1	2.20881e-05	1	4.53334e-06	2	3.60368e-05	0	0	1	4.23076e-06	1	3.10697e-06	1	1.17354e-05	0	0
BA005208	3	IGHV1-9	IGHJ2	36	TGTGTAAGATATAGGTACGACTACTTTGACTACTGG	0	1	0	0	0	0	0	0	0	0	0	0	0	0	0	0	0	0	0	0	0	0	3	4.40449e-05	0	0	0	0	0	0	0	0	0	0
BA005212	5	IGHV10-3	IGHJ3	36	TGTGTGAGGGGGGGCGACGCGGGATTTGCTTATTGG	0	1	0	0	0	0	0	0	0	0	0	0	0	0	0	0	0	0	0	0	5	5.89334e-05	0	0	0	0	0	0	0	0	0	0	0	0
BA005214	3	IGHV14-1	IGHJ4	36	TGTAATGCCTATAGATACGATGCTATGGACTACTGG	0	1	0	0	0	0	0	0	0	0	0	0	0	0	0	0	0	0	0	0	0	0	3	4.40449e-05	0	0	0	0	0	0	0	0	0	0
BA005215	3	IGHV14-1	IGHJ4	36	TGTACCCTTGATGGTCTCTACGCTATGGACTGCTGG	0	1	0	0	0	0	0	0	0	0	0	0	0	0	0	0	0	0	0	0	3	6.34667e-05	0	0	0	0	0	0	0	0	0	0	0	0
BA005216	6	IGHV4-2	IGHJ4	36	TGTGCAAGATTACTACGCTATGCTATGGACTACTGG	3	6	0	0	0	0	0	0	1	2.14072e-06	0	0	1	5.6704e-06	1	2.2846e-06	0	0	2	1.32529e-05	1	4.53334e-06	1	4.00408e-06	0	0	1	4.23076e-06	0	0	2	2.93386e-05	2	2.17942e-05
BA005217	10	IGHV4-2	IGHJ4	36	TGCGCAAGAAGGGGGCACTATGCTATGGACTACTGG	2	2	0	0	1	0.000687882	5	0.000172025	0	0	0	0	0	0	0	0	0	0	0	0	2	0.000222134	5	0.000156159	0	0	0	0	0	0	0	0	0	0
BA005218	3	IGHV4-2	IGHJ4	36	TGTGCAAGAAATAGTGACTATGCTATGGACTACTGG	0	1	0	0	0	0	0	0	0	0	0	0	0	0	0	0	0	0	0	0	0	0	0	0	0	0	0	0	3	0.000198846	0	0	0	0
BA005219	4	IGHV4-2	IGHJ4	36	TGTGCAAGACACGGTAACTATGCTATGGACTACTGG	0	6	0	0	0	0	0	0	0	0	0	0	0	0	0	0	0	0	1	1.32529e-05	1	4.53334e-06	1	1.60163e-05	3	3.38318e-05	0	0	0	0	1	0.000170164	1	1.63457e-05
BA005221	4	IGHV4-2	IGHJ4	36	TGTGCAAGAAGTGCTTACTATGCTATGGACCACTGG	0	1	0	0	0	0	0	0	0	0	0	0	0	0	0	0	0	0	0	0	0	0	0	0	0	0	0	0	4	8.38882e-05	0	0	0	0
BA005222	4	IGHV2-6	IGHJ4	36	TGTGCCAGATATGGTAACTACGCTATGGACTACTGG	0	3	0	0	0	0	0	0	0	0	0	0	0	0	0	0	0	0	2	1.32529e-05	0	0	2	0.000132135	0	0	0	0	1	3.10697e-06	0	0	0	0
BA005232	6	IGHV1-12	IGHJ3	36	TGTGCACGAGCCTTTGGTAACTCCTTTGCTTACTGG	1	1	0	0	0	0	3	0.00388734	0	0	0	0	0	0	0	0	0	0	0	0	0	0	5	0.00336743	0	0	0	0	0	0	0	0	0	0
BA005233	3	IGHV1-12	IGHJ3	36	TGTGCAAGAGATGGTAACTTCTGGTTTGCCTACTGG	1	1	0	0	3	0.00108825	0	0	0	0	0	0	0	0	0	0	0	0	0	0	1	0.000770667	0	0	0	0	0	0	0	0	0	0	0	0
BA005234	5	IGHV1-12	IGHJ3	36	TGTGCAAGGGAATATGGCAACCTAGTGGGGGACTGG	1	1	0	0	0	0	2	0.00034405	0	0	0	0	0	0	0	0	0	0	0	0	0	0	4	0.000280286	0	0	0	0	0	0	0	0	0	0
BA005235	3	IGHV1-12	IGHJ3	36	TGTGCAAGAGGGGACCCCCGGGGGTTTGCTTACTGG	0	1	0	0	0	0	0	0	0	0	0	0	0	0	0	0	0	0	0	0	0	0	3	4.40449e-05	0	0	0	0	0	0	0	0	0	0
BA005242	3	IGHV10-3	IGHJ4	36	TGTGTGAGAGAGTACGGCTATGCTATGGACTACTGG	0	2	0	0	0	0	0	0	0	0	0	0	0	0	0	0	0	0	0	0	0	0	0	0	2	2.25545e-05	1	0.00027923	0	0	0	0	0	0
BA005243	3	IGHV8-12	IGHJ2	36	TGTGCTCGAAAGCGGCTAAGCGGCTTTGACTTCTGG	2	1	1	1.94776e-06	1	0.000486354	0	0	0	0	0	0	0	0	0	0	0	0	0	0	3	0.0013872	0	0	0	0	0	0	0	0	0	0	0	0
BA005244	3	IGHV8-12	IGHJ2	36	TGTGCTCGAATCTATAGGTACGACTTTGACTACTGG	0	1	0	0	0	0	0	0	0	0	0	0	0	0	0	0	0	0	0	0	0	0	0	0	0	0	0	0	3	0.000540613	0	0	0	0
BA005245	3	IGHV8-2	IGHJ2	36	TGTGCTTGGAGAGACTGGGACTACTTTGACTACCGG	0	1	0	0	0	0	0	0	0	0	0	0	0	0	0	0	0	0	3	0.000101605	0	0	0	0	0	0	0	0	0	0	0	0	0	0
BA005248	6	IGHV1-18	IGHJ2	36	TGTGCAAGAAGGGAGGCCTACTACTTTGACTACTGG	0	1	0	0	0	0	0	0	0	0	0	0	0	0	0	0	0	0	0	0	0	0	6	0.000104106	0	0	0	0	0	0	0	0	0	0
BA005256	4	IGHV1-18	IGHJ2	36	TGTGCAAGAGAGGGCTGGGACTACTTTGACTACTGG	0	1	0	0	0	0	0	0	0	0	0	0	0	0	0	0	0	0	0	0	0	0	0	0	0	0	0	0	0	0	0	0	4	0.000152559
BA005258	3	IGHV1-18	IGHJ2	36	TGTGCAAGAGACTATGGTAACTACTTTAACTACTGG	1	1	0	0	0	0	0	0	0	0	0	0	1	5.6704e-06	0	0	0	0	0	0	0	0	2	5.20531e-05	0	0	0	0	0	0	0	0	0	0
BA005267	3	IGHV1-31	IGHJ1	36	TGTGCAAGAGAGGACTACTGGTACTTCGATGACTGG	0	1	0	0	0	0	0	0	0	0	0	0	0	0	0	0	0	0	0	0	0	0	0	0	3	9.58567e-05	0	0	0	0	0	0	0	0
BA005274	7	IGHV3-6	IGHJ4	36	TGTGCAAGAGGAGGTAACTACGCTATGGACTACTGG	3	2	0	0	0	0	1	2.72723e-05	0	0	0	0	1	3.78027e-06	1	2.2846e-06	0	0	0	0	0	0	3	0.000244249	0	0	0	0	1	6.21394e-06	0	0	0	0
BA005275	3	IGHV3-6	IGHJ4	36	TGTGTAAGAGAAGGCGAGGATGCTATGGACTACTGG	1	1	0	0	2	0.000566965	0	0	0	0	0	0	0	0	0	0	0	0	0	0	1	6.34667e-05	0	0	0	0	0	0	0	0	0	0	0	0
BA005277	5	IGHV3-6	IGHJ4	36	TGTGCAAGAGGAGGGGACTATGCTCTGGACTACTGG	0	1	0	0	0	0	0	0	0	0	0	0	0	0	0	0	0	0	5	0.000189958	0	0	0	0	0	0	0	0	0	0	0	0	0	0
BA005291	3	IGHV14-4	IGHJ3	36	TGTGCTAGAGGGGATGGTAACTTCGGAGCTTACTGG	1	1	0	0	2	0.00152086	0	0	0	0	0	0	0	0	0	0	0	0	0	0	2	0.000779734	0	0	0	0	0	0	0	0	0	0	0	0
BA005294	3	IGHV14-4	IGHJ3	36	TGTGCTATAGGGGACCTGGCCTGGTTTGCTTACTGG	0	1	0	0	0	0	0	0	0	0	0	0	0	0	0	0	0	0	0	0	0	0	0	0	3	0.000219907	0	0	0	0	0	0	0	0
BA005300	3	IGHV2-3	IGHJ1	36	TGTGCCAAGTATGATTACTGGTACTTCGATGTCTGG	1	2	0	0	0	0	0	0	0	0	0	0	0	0	0	0	1	3.80671e-06	0	0	1	9.06668e-06	0	0	1	5.63863e-06	0	0	0	0	0	0	0	0
BA005301	16	IGHV4-2	IGHJ3	36	TGTGCAAGGAACTGGGACGTGGGGTTTGCTTACTGG	5	7	1	1.94776e-06	2	0.000532034	2	0.00071747	1	0.00083488	0	0	0	0	0	0	1	0.00123908	2	0.000194375	3	0.00263387	4	0.00221826	4	0.000721745	1	4.23076e-06	1	6.21394e-06	0	0	2	0.000185251
BA005302	3	IGHV4-2	IGHJ3	36	TGTGCAAGACCCTGGGACTCCTGGTTTGCTTACTGG	2	3	0	0	0	0	0	0	0	0	1	2.02937e-06	0	0	0	0	1	3.80671e-06	0	0	0	0	0	0	0	0	1	8.46153e-06	1	3.10697e-06	0	0	1	1.08971e-05
BA005303	3	IGHV4-2	IGHJ3	36	TGTGCAAGTAACCGGGACAGGGGATTTGCTTACTGG	1	1	0	0	0	0	0	0	0	0	0	0	3	6.9935e-05	0	0	0	0	0	0	0	0	0	0	0	0	0	0	1	0.00127075	0	0	0	0
BA005308	3	IGHV5-12	IGHJ2	36	TGTACAAGAGCCTGGGGCGTTTACTTTGACTACTGG	1	1	0	0	0	0	1	0.000329365	0	0	0	0	0	0	0	0	0	0	0	0	0	0	2	0.00530541	0	0	0	0	0	0	0	0	0	0
BA005309	9	IGHV1-47	IGHJ3	36	TGTGGAAGGAGAGATTACGAGGGGTTTGCTTACTGG	1	1	0	0	0	0	0	0	4	0.00214286	0	0	0	0	0	0	0	0	0	0	0	0	0	0	7	0.000795047	0	0	0	0	0	0	0	0
BA005318	3	IGHV5-17	IGHJ4	36	TGTGCAAGATCTGGCTACTATGGTATGGACTACTGG	1	1	0	0	2	0.00171433	0	0	0	0	0	0	0	0	0	0	0	0	0	0	3	0.000707201	0	0	0	0	0	0	0	0	0	0	0	0
BA005319	6	IGHV5-17	IGHJ4	36	TGTGCAAGATCCGCTCTCTATGCTATGGACTACTGG	2	2	0	0	3	0.0134594	0	0	1	0.000702155	0	0	0	0	0	0	0	0	0	0	4	0.0178614	2	8.00817e-06	0	0	0	0	0	0	0	0	0	0
BA005321	3	IGHV5-17	IGHJ4	36	TGTGCAAGGGGGGGTTACTATGCTTTGGACTACTGG	1	1	0	0	3	0.001846	0	0	0	0	0	0	0	0	0	0	0	0	0	0	3	0.000403467	0	0	0	0	0	0	0	0	0	0	0	0
BA005322	6	IGHV5-17	IGHJ4	36	TGTTCAAGAGAGGGGACGTGGGCTATGGACTTCTGG	0	1	0	0	0	0	0	0	0	0	0	0	0	0	0	0	0	0	0	0	6	0.00342267	0	0	0	0	0	0	0	0	0	0	0	0
BA005324	6	IGHV5-17	IGHJ4	36	TGTGCAAGAGGGGCTTTCTATGCTATGGACTACTGG	1	1	2	0.000888179	0	0	0	0	0	0	0	0	0	0	0	0	0	0	5	0.00333531	0	0	0	0	0	0	0	0	0	0	0	0	0	0
BA005325	4	IGHV5-17	IGHJ4	36	TGTGCAAGATATGGTAACTATGCTATGGACTACTGG	3	5	0	0	0	0	1	4.19573e-06	0	0	0	0	1	0.00107171	0	0	1	1.90336e-06	1	3.5341e-05	2	4.08e-05	0	0	1	0.000242461	0	0	1	0.000105637	1	1.76032e-05	0	0
BA005327	3	IGHV5-17	IGHJ4	36	TGTGCAAGACCTGGGACGGGGGCTATGGACTACTGG	0	1	0	0	0	0	0	0	0	0	0	0	0	0	0	0	0	0	0	0	0	0	0	0	0	0	3	4.65384e-05	0	0	0	0	0	0
BA005329	7	IGHV5-17	IGHJ4	36	TGTGCAAGAAGTGGTAACTACGCTATGGACTACTGG	1	2	0	0	3	0.00303098	0	0	0	0	0	0	0	0	0	0	0	0	1	1.32529e-05	6	0.00487334	0	0	0	0	0	0	0	0	0	0	0	0
BA005330	3	IGHV5-17	IGHJ4	36	TGTGCAAGACCCGGTAGCAGTCCTATGGACTACTGG	1	1	0	0	0	0	2	0.00152515	0	0	0	0	0	0	0	0	0	0	0	0	0	0	3	0.00161765	0	0	0	0	0	0	0	0	0	0
BA005332	3	IGHV5-17	IGHJ4	36	TGTGCAAGATACTATGATTATGCTATGGACTACTGG	1	2	0	0	0	0	0	0	0	0	0	0	0	0	1	2.2846e-06	0	0	1	4.41762e-06	0	0	1	4.00408e-06	0	0	0	0	0	0	0	0	0	0
BA005334	3	IGHV5-17	IGHJ4	36	TGTGCAAGAGAGGATTACTATTTTATGGACTACTGG	1	1	0	0	0	0	1	0.00101537	0	0	0	0	0	0	0	0	0	0	0	0	0	0	3	0.00028429	0	0	0	0	0	0	0	0	0	0
BA005336	3	IGHV5-17	IGHJ4	36	TGTGCAAGATGGGGGGTCTATGCTATGGACTACTGG	1	1	0	0	0	0	0	0	0	0	1	5.68224e-05	0	0	0	0	0	0	0	0	0	0	0	0	0	0	3	7.1923e-05	0	0	0	0	0	0
BA005337	4	IGHV5-17	IGHJ4	36	TGCACAAGATCGGGGTACTATGCTATGGACTACTGG	3	2	0	0	1	0.000112856	0	0	1	0.00100186	0	0	0	0	1	2.2846e-06	0	0	0	0	3	6.34667e-05	0	0	1	0.000112773	0	0	0	0	0	0	0	0
BA005340	3	IGHV14-1	IGHJ2	36	TGCAATGCATGTGGTAACTACTACTTTGACTACTGG	0	1	0	0	0	0	0	0	0	0	0	0	0	0	0	0	0	0	0	0	0	0	0	0	0	0	3	6.76922e-05	0	0	0	0	0	0
BA005348	3	IGHV3-6	IGHJ3	36	TGTCCAAGAACGGACTGGGACTCGTTTGCTTACTGG	0	1	0	0	0	0	0	0	0	0	0	0	0	0	0	0	0	0	0	0	0	0	0	0	0	0	0	0	3	0.00051265	0	0	0	0
BA005349	3	IGHV3-6	IGHJ3	36	TGTGCAAGAGGTGATGGGACGGGGTTTGCTTACTGG	0	1	0	0	0	0	0	0	0	0	0	0	0	0	0	0	0	0	0	0	0	0	0	0	0	0	0	0	0	0	0	0	3	0.000272428
BA005350	4	IGHV3-6	IGHJ3	36	TGTGCAAGAGAGGGCGGTAGTAAGTTTGCTTACTGG	0	1	0	0	0	0	0	0	0	0	0	0	0	0	0	0	0	0	0	0	0	0	0	0	0	0	4	0.000384999	0	0	0	0	0	0
BA005351	4	IGHV3-6	IGHJ3	36	TGTGCAAGATCGGACTGGAACAGATTTGCTTACTGG	2	1	0	0	0	0	0	0	0	0	0	0	3	0.000357235	0	0	1	1.90336e-06	0	0	0	0	0	0	0	0	0	0	1	6.21394e-06	0	0	0	0
BA005361	7	IGHV6-6	IGHJ3	36	TGTCTCCTCTATGATTACGACGGTTTTGTGTACTGG	1	1	0	0	0	0	3	0.000778308	0	0	0	0	0	0	0	0	0	0	0	0	0	0	7	0.000308314	0	0	0	0	0	0	0	0	0	0
BA005362	14	IGHV6-6	IGHJ3	36	TGTATCTACTATGATTACGACGGGTTTGCTTACTGG	1	1	7	0.00238601	0	0	0	0	0	0	0	0	0	0	0	0	0	0	11	0.00121043	0	0	0	0	0	0	0	0	0	0	0	0	0	0
BA005363	5	IGHV6-6	IGHJ3	36	TGTGCTGACTATGATTACGACGGGTTTGTTTACTGG	1	1	0	0	0	0	0	0	0	0	0	0	0	0	3	0.00570008	0	0	0	0	0	0	0	0	0	0	0	0	0	0	4	0.00139652	0	0
BA005364	5	IGHV6-6	IGHJ3	36	TGTATAGGAATTGATTACGCCTGGTTTGCTTACTGG	1	1	0	0	0	0	0	0	1	0.000143428	0	0	0	0	0	0	0	0	0	0	0	0	0	0	4	8.45795e-05	0	0	0	0	0	0	0	0
BA005368	4	IGHV6-6	IGHJ3	36	TGTATAGGGACTACGGCTACCTGGTTTACTTACTGG	1	1	0	0	0	0	0	0	0	0	0	0	0	0	0	0	1	0.000241726	0	0	0	0	0	0	0	0	0	0	0	0	0	0	4	0.00037595
BA005375	4	IGHV1-7	IGHJ2	36	TGTGCAAGATCCATAGGGTACGACTTTGACTACTGG	0	1	0	0	0	0	0	0	0	0	0	0	0	0	0	0	0	0	0	0	0	0	4	0.000212216	0	0	0	0	0	0	0	0	0	0
BA005379	3	IGHV9-2	IGHJ1	36	TGTGCTAGAGGTGGTTACTGGTACTTCGATGTCTGG	0	1	0	0	0	0	0	0	0	0	0	0	0	0	0	0	0	0	0	0	0	0	0	0	3	0.000902181	0	0	0	0	0	0	0	0
BA005381	4	IGHV8-8	IGHJ2	36	TGTGCTCGGGGCTATGGTAACTACTTTGACTACTGG	1	1	0	0	0	0	0	0	0	0	0	0	0	0	0	0	4	0.00354976	0	0	0	0	0	0	0	0	0	0	0	0	0	0	2	0.00493639
BA005382	5	IGHV8-8	IGHJ2	36	TGTGCTCGAATCCTGGGTTACTACTTTGACTACTGG	2	1	1	1.94776e-06	0	0	3	0.00234961	0	0	0	0	0	0	0	0	0	0	0	0	0	0	3	0.00110913	0	0	0	0	0	0	0	0	0	0
BA005386	3	IGHV1-26	IGHJ2	36	TGTGCAAGAGACTACGCGTACTACTTTGACTACTGG	0	2	0	0	0	0	0	0	0	0	0	0	0	0	0	0	0	0	0	0	2	4.53334e-05	0	0	0	0	0	0	0	0	0	0	1	1.08971e-05
BA005390	3	IGHV1-26	IGHJ2	36	TATGCAAGGGACTATGATTACTTCTTTGACTACTGG	0	1	0	0	0	0	0	0	0	0	0	0	0	0	0	0	0	0	0	0	3	7.70667e-05	0	0	0	0	0	0	0	0	0	0	0	0
BA005391	3	IGHV1-26	IGHJ2	36	TGTGCAAGAGACTATGATTACCACTTTGACTACTGG	1	1	0	0	0	0	0	0	0	0	0	0	0	0	0	0	2	0.000563393	0	0	0	0	0	0	0	0	0	0	0	0	0	0	2	0.000768246
BA005393	3	IGHV1-9	IGHJ4	36	TGTGCAATCTACTATGGTAATGCTATGGACTACTGG	1	2	1	5.84328e-06	0	0	0	0	0	0	0	0	0	0	0	0	0	0	1	4.41762e-06	0	0	0	0	1	5.63863e-06	0	0	0	0	0	0	0	0
BA005395	4	IGHV1-9	IGHJ4	36	TGTGCAAGAGAGGGGGGTTATGCTATGGACTACTGG	1	3	0	0	0	0	0	0	0	0	0	0	0	0	0	0	1	1.90336e-06	1	4.41762e-06	0	0	1	4.00408e-06	0	0	0	0	0	0	1	2.34709e-05	0	0
BA005396	5	IGHV1-9	IGHJ4	36	TGTGCAAGACTTGGTAATTACGCTATGGACTACTGG	2	1	0	0	2	0.00272734	1	2.09787e-06	0	0	0	0	0	0	0	0	0	0	0	0	4	0.00278347	0	0	0	0	0	0	0	0	0	0	0	0
BA005397	4	IGHV1-9	IGHJ4	36	TGTGCAAGATATGGTAACAATGCTATGGACTACTGG	2	4	0	0	0	0	0	0	1	0.00089482	3	2.43525e-05	0	0	0	0	0	0	0	0	1	0.000643734	0	0	1	0.00187203	1	1.26923e-05	1	0.000136707	0	0	0	0
BA005402	3	IGHV1-9	IGHJ4	36	TGTGCAAGACACTATAGGTACGCTATGGACTACTGG	1	3	0	0	0	0	0	0	0	0	1	4.05875e-06	0	0	0	0	0	0	0	0	0	0	1	8.00817e-06	0	0	1	0.000139615	0	0	1	0.000545698	0	0
BA005404	3	IGHV1-18	IGHJ3	36	TGTGCAAGATTTGGTTACGACTGGTTTGCTTACTGG	0	2	0	0	0	0	0	0	0	0	0	0	0	0	0	0	0	0	0	0	0	0	0	0	2	1.12773e-05	1	4.23076e-06	0	0	0	0	0	0
BA005407	3	IGHV1-18	IGHJ3	36	TGTGCAAGATCGGGAACTGGGCTATTTGCTTACTGG	0	1	0	0	0	0	0	0	0	0	0	0	0	0	0	0	0	0	0	0	0	0	0	0	0	0	3	0.000245384	0	0	0	0	0	0
BA005411	3	IGHV1-18	IGHJ3	36	TATGCAAGAGACTCCTACTATGGTTTTGCTTACTGG	0	1	0	0	0	0	0	0	0	0	0	0	0	0	0	0	0	0	0	0	0	0	3	6.40653e-05	0	0	0	0	0	0	0	0	0	0
BA005418	3	IGHV1-42	IGHJ3	36	TGTGCACGATCGTTTGGTAATTCGTTTGCTTACTGG	1	1	1	0.00311837	0	0	0	0	0	0	0	0	0	0	0	0	0	0	3	0.000189958	0	0	0	0	0	0	0	0	0	0	0	0	0	0
BA005420	3	IGHV1-42	IGHJ3	36	TGTGCAAGATCCTTTGGTAGCTCCTTTGCTTACTGG	1	1	0	0	0	0	2	0.00101117	0	0	0	0	0	0	0	0	0	0	0	0	0	0	3	0.00347955	0	0	0	0	0	0	0	0	0	0
BA005423	3	IGHV1-66	IGHJ2	36	TGTGCAAGAGGCTATGTGTATTACTTTGACTACTGG	0	1	0	0	0	0	0	0	0	0	0	0	0	0	0	0	0	0	0	0	3	0.000131467	0	0	0	0	0	0	0	0	0	0	0	0
BA005424	3	IGHV1-66	IGHJ2	36	TGTGCAAGAGGTTATGTGTACTACTTTGACTTCTGG	0	1	0	0	0	0	0	0	0	0	0	0	0	0	0	0	0	0	0	0	3	0.0020536	0	0	0	0	0	0	0	0	0	0	0	0
BA005430	3	IGHV4-2	IGHJ2	36	TGTGCAAGAACCCTAACTGGGGGTTTTGACTACTGG	0	1	0	0	0	0	0	0	0	0	0	0	0	0	0	0	0	0	0	0	0	0	3	0.000920939	0	0	0	0	0	0	0	0	0	0
BA005431	4	IGHV4-2	IGHJ2	36	TGTGCAATAAACTGGGACGTAGGATTTAACTACTGG	0	1	0	0	0	0	0	0	0	0	0	0	0	0	0	0	0	0	4	0.000508027	0	0	0	0	0	0	0	0	0	0	0	0	0	0
BA005435	3	IGHV1-52	IGHJ4	36	TGTGAACTGGGACGGGGCTATGCTATGGACTACGGG	1	1	0	0	0	0	0	0	0	0	0	0	0	0	0	0	1	0.00359924	0	0	0	0	0	0	0	0	0	0	0	0	0	0	3	0.00258806
BA005437	3	IGHV8-11	IGHJ3	36	TGTGCTCGGAAGGCCTACTATGATTACGACGACTGG	1	1	0	0	0	0	2	0.00203493	0	0	0	0	0	0	0	0	0	0	0	0	0	0	2	0.000412421	0	0	0	0	0	0	0	0	0	0
BA005438	3	IGHV8-11	IGHJ3	36	TGTGCCCGCTACGGTAGTAGCTGGTTTGCTTACTGG	0	1	0	0	0	0	0	0	0	0	0	0	0	0	0	0	0	0	3	0.000114858	0	0	0	0	0	0	0	0	0	0	0	0	0	0
BA005443	3	IGHV8-4	IGHJ3	36	TGTGCTCAGAGTGCTGGGGCCTGGTTTGTTTACTGG	0	1	0	0	0	0	0	0	0	0	0	0	0	0	0	0	0	0	0	0	0	0	0	0	0	0	0	0	0	0	3	0.000176032	0	0
BA005448	3	IGHV1-63	IGHJ4	36	TGTGCAAGATATGGTAGCTATGCTATGGACTACTGG	1	1	0	0	0	0	0	0	0	0	0	0	0	0	0	0	2	0.000104685	0	0	0	0	0	0	0	0	0	0	0	0	0	0	2	0.000288773
BA005455	3	IGHV2-9	IGHJ3	36	TGTGCCAGAGAAATGTGGGGTCGATCTGCTTACTGG	0	1	0	0	0	0	0	0	0	0	0	0	0	0	0	0	0	0	3	9.27701e-05	0	0	0	0	0	0	0	0	0	0	0	0	0	0
BA005457	4	IGHV2-9	IGHJ3	36	TGTGCCCGAGATTGGGGGAGGGGCTTTGCTTACTGG	0	1	0	0	0	0	0	0	0	0	0	0	0	0	0	0	0	0	0	0	0	0	0	0	0	0	4	9.30768e-05	0	0	0	0	0	0
BA005458	3	IGHV2-9	IGHJ3	36	TGTGCCAGAGAGAGGGGGGGAGATTTTACTTACTGG	1	1	0	0	0	0	0	0	0	0	0	0	0	0	0	0	1	0.00145226	0	0	0	0	0	0	0	0	0	0	0	0	0	0	3	0.00165091
BA005460	14	IGHV9-3	IGHJ4	36	TGTGCAAGATGGTATTACTATGCTATGGACTACTGG	3	7	1	1.94776e-06	0	0	0	0	3	1.07036e-05	0	0	0	0	0	0	1	0.000877447	4	7.95172e-05	3	9.06668e-05	1	6.00613e-05	1	5.63863e-06	2	5.49999e-05	1	3.10697e-06	1	5.86772e-06	0	0
BA005469	3	IGHV9-3	IGHJ4	36	TGTGCAAGATATGATTACTATGCTATGGACTACTGG	2	1	1	1.94776e-06	0	0	0	0	0	0	1	2.02937e-06	0	0	0	0	0	0	0	0	0	0	1	8.00817e-05	0	0	0	0	0	0	0	0	0	0
BA005471	3	IGHV9-3	IGHJ4	36	TGTGCAAGATTACTACGGTATGCTATGGACTACTGG	0	2	0	0	0	0	0	0	0	0	0	0	0	0	0	0	0	0	0	0	0	0	0	0	2	2.25545e-05	0	0	0	0	0	0	1	1.08971e-05
BA005483	3	IGHV1-61	IGHJ1	36	TGTGTAAGAGGTGGGACAGGGTCCTTCGATGTCTGG	1	1	0	0	0	0	1	0.000209787	0	0	0	0	0	0	0	0	0	0	0	0	0	0	3	0.000672686	0	0	0	0	0	0	0	0	0	0
BA005484	3	IGHV5-6	IGHJ3	36	TGTGCAAGAGAGGGCTGGGAAGGTTTTGCTTACTGG	1	1	0	0	1	0.000746997	0	0	0	0	0	0	0	0	0	0	0	0	0	0	3	0.000847734	0	0	0	0	0	0	0	0	0	0	0	0
BA005488	3	IGHV5-6	IGHJ3	36	TGTGCAAGAGATCCACTGGGTTACTTTGCTTACTGG	0	1	0	0	0	0	0	0	0	0	0	0	0	0	0	0	0	0	0	0	0	0	0	0	0	0	3	0.00011	0	0	0	0	0	0
BA005492	3	IGHV5-6	IGHJ3	36	TGTACAAGAGGCCGTAACTACGGGTTTGCTTACTGG	1	1	0	0	0	0	0	0	0	0	3	0.000846249	0	0	0	0	0	0	0	0	0	0	0	0	0	0	1	0.00125654	0	0	0	0	0	0
BA005497	6	IGHV3-8	IGHJ3	36	TGTGCAAGAGGGGCTACGGGGCCGCTTGCTTACTGG	1	1	0	0	5	0.001099	0	0	0	0	0	0	0	0	0	0	0	0	0	0	4	0.000725334	0	0	0	0	0	0	0	0	0	0	0	0
BA005499	4	IGHV3-8	IGHJ3	36	TGTGCAAGATCGGGGATTACCTGGTTTGCTTACTGG	2	1	0	0	0	0	0	0	0	0	0	0	0	0	2	0.000162207	1	1.90336e-06	0	0	0	0	0	0	0	0	0	0	0	0	2	0.000199502	0	0
BA005503	3	IGHV3-8	IGHJ3	36	TGTGCAAGATGGGGGGGTAAAGGGTTTGCTTACTGG	0	1	0	0	0	0	0	0	0	0	0	0	0	0	0	0	0	0	0	0	0	0	0	0	3	0.000580779	0	0	0	0	0	0	0	0
BA005505	3	IGHV3-8	IGHJ3	36	TGTGCAAGATATTACTACGGTAGTAGTGCTTACTGG	4	3	1	1.94776e-06	1	1.88093e-05	0	0	0	0	1	1.01469e-05	0	0	1	6.85381e-06	0	0	1	4.41762e-06	1	1.36e-05	0	0	1	1.12773e-05	0	0	0	0	0	0	0	0
BA005509	3	IGHV1-82	IGHJ3	36	TGTGCAAGATCCTACTGGGGTTCGTTTGACTACTGG	0	1	0	0	0	0	0	0	0	0	0	0	0	0	0	0	0	0	3	8.39349e-05	0	0	0	0	0	0	0	0	0	0	0	0	0	0
BA005510	5	IGHV1-82	IGHJ3	36	TGTGTATTGTTCCTCTATGGTAACTTTGCTTACTGG	0	1	0	0	0	0	0	0	0	0	0	0	0	0	0	0	0	0	0	0	5	0.000131467	0	0	0	0	0	0	0	0	0	0	0	0
BA005513	3	IGHV6-7	IGHJ4	36	TGTACATGCTCGGGCTACTATGCTATGGACTACTGG	0	2	0	0	0	0	0	0	0	0	0	0	0	0	0	0	0	0	0	0	1	1.81334e-05	0	0	0	0	3	8.8846e-05	0	0	0	0	0	0
BA005514	3	IGHV6-7	IGHJ4	36	TGTACAGCTATGATCTACTATGCTATGGACTACTGG	0	2	0	0	0	0	0	0	0	0	0	0	0	0	0	0	0	0	0	0	2	1.81334e-05	0	0	0	0	0	0	0	0	0	0	1	1.08971e-05
BA005520	3	IGHV1-14	IGHJ3	36	TGCGCCGCCTATGATTACGACGGGGTTGCTTACTGG	0	1	0	0	0	0	0	0	0	0	0	0	0	0	0	0	0	0	0	0	0	0	3	8.00817e-05	0	0	0	0	0	0	0	0	0	0
BA005522	4	IGHV1-14	IGHJ3	36	TGTGCAAGATCGTTTGGAAACTTTTTTGCTTACTGG	1	1	1	0.000549269	0	0	0	0	0	0	0	0	0	0	0	0	0	0	3	0.000251805	0	0	0	0	0	0	0	0	0	0	0	0	0	0
BA005523	3	IGHV1-14	IGHJ3	36	TGTGCAAGACCCTTTGGTAACGGGTTTGCTTACTGG	0	1	0	0	0	0	0	0	0	0	0	0	0	0	0	0	0	0	0	0	0	0	0	0	0	0	3	0.000583845	0	0	0	0	0	0
BA005527	11	IGHV3-8	IGHJ4	36	TGTGCAAGATTTGATTACGATGCTATGGACTACTGG	2	2	0	0	0	0	0	0	0	0	0	0	8	0.00951493	0	0	1	1.90336e-06	0	0	0	0	0	0	0	0	0	0	8	0.018561	0	0	1	5.44855e-06
BA005530	3	IGHV2-2	IGHJ3	36	TGTGCCCCTTATGGTAACTACCGGTTTGCTTACTGG	0	1	0	0	0	0	0	0	0	0	0	0	0	0	0	0	0	0	0	0	0	0	3	2.80286e-05	0	0	0	0	0	0	0	0	0	0
BA005535	3	IGHV6-3	IGHJ4	36	TGTACCAGGGGGTACGCCTATGCTATGGACTACTGG	0	1	0	0	0	0	0	0	0	0	0	0	0	0	0	0	0	0	0	0	0	0	0	0	0	0	3	0.000406153	0	0	0	0	0	0
BA005538	12	IGHV1-54	IGHJ2	36	TGTGCAAAATCGGGATTAGGACTGGGAGACTACTGG	2	1	1	1.94776e-06	1	0.000773867	0	0	0	0	0	0	0	0	0	0	0	0	0	0	11	0.000689067	0	0	0	0	0	0	0	0	0	0	0	0
BA005553	3	IGHV1-9	IGHJ3	36	TGTGCAAGAGGGGATGATTACGACGGGGCTTACTGG	0	1	0	0	0	0	0	0	0	0	0	0	0	0	0	0	0	0	0	0	3	6.34667e-05	0	0	0	0	0	0	0	0	0	0	0	0
BA005557	3	IGHV1-9	IGHJ3	36	TGTGCAAGATCCGCTAACTGGGTGTTTGCTTACCGG	0	1	0	0	0	0	0	0	0	0	0	0	0	0	0	0	0	0	0	0	0	0	3	0.000204208	0	0	0	0	0	0	0	0	0	0
BA005559	5	IGHV1-9	IGHJ3	36	TGTGCAAGATATGTTAACTACGGTTTTGCTTACTGG	0	1	0	0	0	0	0	0	0	0	0	0	0	0	0	0	0	0	0	0	0	0	0	0	0	0	5	0.000786922	0	0	0	0	0	0
BA005560	5	IGHV1-9	IGHJ3	36	TGTGCAAGAGGAGATTACGCCCGGTTTGCTTACTGG	0	2	0	0	0	0	0	0	0	0	0	0	0	0	0	0	0	0	0	0	3	2.26667e-05	3	4.40449e-05	0	0	0	0	0	0	0	0	0	0
BA005561	3	IGHV1-9	IGHJ3	36	CGTGCAACATATGGTAACTACGGGCTTGTTTACTGG	1	1	0	0	0	0	0	0	0	0	0	0	0	0	1	0.00244909	0	0	0	0	0	0	0	0	0	0	0	0	0	0	3	0.000387269	0	0
BA005563	5	IGHV9-3	IGHJ3	36	TGTGCAAGTTACTACGGTAGTAGCTTTGCTTACTGG	6	5	1	1.94776e-06	0	0	1	4.19573e-06	2	1.28443e-05	2	1.01469e-05	0	0	1	4.5692e-06	1	7.61342e-06	4	3.97586e-05	0	0	0	0	2	1.69159e-05	2	4.23076e-05	0	0	1	1.17354e-05	1	1.63457e-05
BA005565	7	IGHV9-3	IGHJ3	36	TGTGCTAGAGGGTACTACGGTAGTAGTGCTTACTGG	2	3	1	3.89552e-06	0	0	0	0	0	0	0	0	0	0	1	4.5692e-06	0	0	3	1.76705e-05	0	0	0	0	0	0	1	1.26923e-05	1	6.21394e-06	0	0	0	0
BA005578	3	IGHV9-3	IGHJ3	36	TGTGCGAGAGAAGGGGGGGCCGGGTTTGCTTACTGG	0	1	0	0	0	0	0	0	0	0	0	0	0	0	0	0	0	0	3	4.85939e-05	0	0	0	0	0	0	0	0	0	0	0	0	0	0
BA005583	3	IGHV1-53	IGHJ4	36	TGTACAAGAGAGGGTAACTATGCTATGGACTACTGG	1	2	0	0	0	0	0	0	0	0	0	0	0	0	1	2.2846e-06	0	0	0	0	1	1.36e-05	1	4.00408e-06	0	0	0	0	0	0	0	0	0	0
BA005584	3	IGHV1-53	IGHJ4	36	TGTACAAGATGGGGGATTACGACGACGGACTACTGG	1	1	0	0	0	0	0	0	0	0	0	0	1	0.000843	0	0	0	0	0	0	0	0	0	0	0	0	0	0	3	0.00235198	0	0	0	0
BA005589	3	IGHV5-9	IGHJ3	36	TGTGCAAGAGGCTACGGTAGTAGCTTTGCTTACTGG	2	1	1	1.94776e-06	0	0	0	0	0	0	1	1.42056e-05	0	0	0	0	0	0	0	0	0	0	0	0	0	0	2	2.96153e-05	0	0	0	0	0	0
BA005590	3	IGHV5-9	IGHJ3	36	TGCGCAAGAGGCGGGGGGGCCTGGTTTGCTTACTGG	0	1	0	0	0	0	0	0	0	0	0	0	0	0	0	0	0	0	0	0	0	0	0	0	0	0	3	0.000245384	0	0	0	0	0	0
BA005594	3	IGHV7-3	IGHJ2	36	TGTGCAAGAGTCAGGTATGGTATCTTTGACTACTGG	0	1	0	0	0	0	0	0	0	0	0	0	0	0	0	0	0	0	0	0	0	0	0	0	0	0	3	0.000156538	0	0	0	0	0	0
BA005597	3	IGHV10-1	IGHJ2	36	TGTGCGAGAGAGGTTATAGGGTACTTTGACTACTGG	0	1	0	0	0	0	0	0	0	0	0	0	0	0	0	0	0	0	0	0	0	0	0	0	0	0	0	0	3	4.66045e-05	0	0	0	0
BA005602	4	IGHV1-14	IGHJ1	36	TGTGCAAGAGGAGTTAATTGGTACTTCGATGTCTGG	1	1	0	0	0	0	3	9.85997e-05	0	0	0	0	0	0	0	0	0	0	0	0	0	0	2	0.000712727	0	0	0	0	0	0	0	0	0	0
BA005604	7	IGHV5-12	IGHJ4	36	TGTGCAAGAATTGGGACGTCTGCTATGGACTATTGG	1	1	0	0	0	0	0	0	0	0	0	0	4	0.00071069	0	0	0	0	0	0	0	0	0	0	0	0	0	0	5	0.000633822	0	0	0	0
BA005605	11	IGHV5-12	IGHJ4	36	TGTGCAAGACATGGTAACTATGCTATGGACTACTGG	3	8	0	0	0	0	0	0	2	8.56287e-06	0	0	0	0	3	1.59922e-05	3	9.51678e-06	2	3.5341e-05	2	4.08e-05	2	1.60163e-05	1	0.000118411	2	2.53846e-05	2	4.34976e-05	2	3.52063e-05	1	3.26913e-05
BA005610	3	IGHV1-67	IGHJ4	36	TGTACAAGATATTCCAAGGGTGCTATGGACTACTGG	0	1	0	0	0	0	0	0	0	0	0	0	0	0	0	0	0	0	0	0	0	0	0	0	0	0	0	0	0	0	3	0.000164296	0	0
BA005614	4	IGHV1-66	IGHJ3	36	TGTGCAAGAGAGGCCTATGGTAGCCTTGCTTACTGG	0	1	0	0	0	0	0	0	0	0	0	0	0	0	0	0	0	0	0	0	4	0.000738934	0	0	0	0	0	0	0	0	0	0	0	0
BA005615	3	IGHV1-66	IGHJ3	36	TGTGCAAGAAGCTCGGCCGCCTGGCTTGCTTACTGG	1	1	0	0	0	0	0	0	0	0	0	0	0	0	0	0	1	0.000768956	0	0	0	0	0	0	0	0	0	0	0	0	0	0	3	0.00049037
BA005618	3	IGHV5-6	IGHJ4	36	CGTGCAAGACATAGGTACGACGCTATGGACTACTGG	1	1	0	0	0	0	0	0	0	0	0	0	1	1.89013e-06	0	0	0	0	0	0	0	0	0	0	0	0	2	8.46153e-06	0	0	0	0	0	0
BA005628	5	IGHV9-3	IGHJ2	36	TGTGCAAGATATGGTTACGACGGTTTTGACTACTGG	3	1	0	0	0	0	0	0	2	4.28144e-06	1	2.02937e-06	0	0	1	2.2846e-06	0	0	0	0	0	0	0	0	0	0	0	0	0	0	2	2.34709e-05	0	0
BA005630	4	IGHV9-3	IGHJ2	36	TGTGCAAGGGGTGGTTACTACTACTTTGACTACTGG	1	1	0	0	0	0	0	0	0	0	0	0	0	0	0	0	1	1.71302e-05	0	0	0	0	3	5.60572e-05	0	0	0	0	0	0	0	0	0	0
BA005631	4	IGHV9-3	IGHJ2	36	TGTACAAGAGCGAGGGACGCCCACTTTGACTACTGG	2	1	0	0	0	0	0	0	1	0.0018453	0	0	1	5.6704e-06	0	0	0	0	0	0	0	0	0	0	4	0.00130816	0	0	0	0	0	0	0	0
BA005632	3	IGHV9-3	IGHJ2	36	TGTGCAAGAGACTATGGTAACTACTTTGACTACTGG	1	2	0	0	0	0	0	0	0	0	0	0	0	0	1	2.2846e-06	0	0	0	0	1	3.17334e-05	0	0	0	0	0	0	1	9.32091e-06	0	0	0	0
BA005635	3	IGHV9-3	IGHJ2	36	TGTGCTAGAGGATGGTTACTACGCCTTGACTATTGG	0	1	0	0	0	0	0	0	0	0	0	0	0	0	0	0	0	0	0	0	0	0	0	0	0	0	0	0	3	7.14603e-05	0	0	0	0
BA005636	5	IGHV9-3	IGHJ2	36	TGTGCTAGGTCGGGTGGGATGGGGTTTGACTACTGG	0	1	0	0	0	0	0	0	0	0	0	0	0	0	0	0	0	0	0	0	5	0.00258854	0	0	0	0	0	0	0	0	0	0	0	0
BA005638	3	IGHV9-3	IGHJ2	36	TGTGCTAGAGGATACTACGGTAGTAGCTTCTACTGG	2	1	0	0	0	0	1	1.04893e-05	0	0	0	0	0	0	2	1.1423e-05	0	0	0	0	0	0	1	4.00408e-06	0	0	0	0	0	0	0	0	0	0
BA005639	3	IGHV9-3	IGHJ2	36	TGTGCGAGAAGGGGTAGTAGCTACTTTGACTACTGG	0	3	0	0	0	0	0	0	0	0	0	0	0	0	0	0	0	0	1	4.41762e-06	0	0	0	0	0	0	0	0	0	0	1	5.86772e-06	2	0.000239736
BA005641	3	IGHV9-3	IGHJ2	36	TGTGCAAGAGGGGGGTTCTACTACTTTGACTACTGG	0	2	0	0	0	0	0	0	0	0	0	0	0	0	0	0	0	0	0	0	3	9.52001e-05	0	0	0	0	0	0	1	3.10697e-06	0	0	0	0
BA005649	5	IGHV9-4	IGHJ4	36	TGTGCGAGATGCTATGTGGGGGCTATGGACTACTGG	1	2	0	0	0	0	0	0	0	0	0	0	0	0	2	6.85381e-06	0	0	0	0	0	0	0	0	2	3.38318e-05	0	0	0	0	2	9.97512e-05	0	0
BA005653	4	IGHV1-2	IGHJ2	36	TGTGCAAGGCGGGATTGCTACGGCTTTGACTACTGG	0	1	0	0	0	0	0	0	0	0	0	0	0	0	0	0	0	0	0	0	0	0	0	0	0	0	0	0	0	0	0	0	4	0.000201596
BA005655	3	IGHV1-2	IGHJ2	36	TGTGCAAGAGGGGTTTTCTACTACTTCGACTACTGG	1	1	0	0	0	0	0	0	0	0	0	0	0	0	0	0	1	0.00204991	0	0	0	0	0	0	0	0	0	0	0	0	0	0	3	0.000125317
BA005660	3	IGHV1-84	IGHJ3	36	TGTGCAAGAGGCCTACGAGGGGGGTTTGCTTACTGG	1	1	0	0	0	0	0	0	0	0	0	0	0	0	0	0	1	0.000763245	0	0	0	0	0	0	0	0	0	0	0	0	0	0	3	0.000310567
BA005661	3	IGHV5-17	IGHJ2	36	TGTTCAAGAGTGGGGCTAACTGGCTTTGACTACTGG	1	2	0	0	0	0	0	0	0	0	0	0	0	0	3	0.00280549	0	0	0	0	0	0	0	0	0	0	1	4.23076e-06	0	0	1	0.000962306	0	0
BA005663	3	IGHV5-17	IGHJ2	36	TGTGCAAGATCGGGTAACTACGTACTTGACTACTGG	0	1	0	0	0	0	0	0	0	0	0	0	0	0	0	0	0	0	3	0.000114858	0	0	0	0	0	0	0	0	0	0	0	0	0	0
BA005665	4	IGHV5-17	IGHJ2	36	TGTGCAAGATCCCTCTATGGTAACTACGCCTACTGG	1	0	0	0	0	0	0	0	0	0	4	0.000653458	0	0	0	0	0	0	0	0	0	0	0	0	0	0	0	0	0	0	0	0	0	0
BA005666	5	IGHV5-17	IGHJ2	36	TGTGCAAGATGTGATTACTACTACTTTGACTACTGG	1	1	0	0	0	0	3	0.00109299	0	0	0	0	0	0	0	0	0	0	0	0	0	0	4	0.000332339	0	0	0	0	0	0	0	0	0	0
BA005667	3	IGHV5-17	IGHJ2	36	TGTTCAAGAGAGGGACTAAAGGGGACGATGGACTGG	2	1	1	3.89552e-06	3	0.0101113	0	0	0	0	0	0	0	0	0	0	0	0	0	0	2	0.00707654	0	0	0	0	0	0	0	0	0	0	0	0
BA005668	6	IGHV5-17	IGHJ2	36	TGTTCAAGATCGGGAACTGGGGCCTTTGACTACTGG	1	1	0	0	0	0	2	0.000585304	0	0	0	0	0	0	0	0	0	0	0	0	0	0	4	0.000700715	0	0	0	0	0	0	0	0	0	0
BA005671	3	IGHV5-17	IGHJ2	36	TGTGCAAGATGTGATTATTACTATTTTGACTACTGG	1	1	0	0	0	0	1	0.000281114	0	0	0	0	0	0	0	0	0	0	0	0	0	0	3	0.000280286	0	0	0	0	0	0	0	0	0	0
BA005673	4	IGHV5-17	IGHJ2	36	TGTGCAAGGGCTACGGTAGTAGTTTTTGACTACTGG	1	1	0	0	0	0	0	0	0	0	0	0	1	0.00159149	0	0	0	0	0	0	0	0	0	0	0	0	0	0	4	0.000932091	0	0	0	0
BA005674	5	IGHV5-17	IGHJ2	36	TGTGCAAGAGGGGGAAGGGTACCTTTTGACTGCTGG	1	1	0	0	0	0	3	0.0013741	0	0	0	0	0	0	0	0	0	0	0	0	0	0	3	5.60572e-05	0	0	0	0	0	0	0	0	0	0
BA005681	3	IGHV5-17	IGHJ2	36	TGTGCAAGAGAGGGAACTGGGACTGGGAACTACTGG	1	1	1	0.000218149	0	0	0	0	0	0	0	0	0	0	0	0	0	0	3	0.000251805	0	0	0	0	0	0	0	0	0	0	0	0	0	0
BA005688	3	IGHV5-17	IGHJ2	36	TGTGCAAGATCCTACTATGGTAACCTTGACTACTGG	0	3	0	0	0	0	0	0	0	0	0	0	0	0	0	0	0	0	1	4.41762e-06	0	0	1	4.00408e-06	0	0	0	0	1	3.10697e-06	0	0	0	0
BA005695	3	IGHV14-3	IGHJ4	36	TGTGCTAGGGGGGGTAACTATGCTATGGACTACTGG	0	2	0	0	0	0	0	0	0	0	0	0	0	0	0	0	0	0	0	0	0	0	0	0	0	0	0	0	2	6.21394e-06	0	0	1	1.63457e-05
BA005696	3	IGHV14-3	IGHJ4	36	TGTGCTAGATCGAGGGATTACGAAATGGACTACTGG	0	1	0	0	0	0	0	0	0	0	0	0	0	0	0	0	0	0	0	0	0	0	3	8.80899e-05	0	0	0	0	0	0	0	0	0	0
BA005697	3	IGHV14-3	IGHJ4	36	TGTGCTAGAGCCCATTACTATGCTATGGACTACTGG	2	0	0	0	0	0	0	0	0	0	2	6.08812e-06	1	3.78027e-06	0	0	0	0	0	0	0	0	0	0	0	0	0	0	0	0	0	0	0	0
BA005698	3	IGHV14-3	IGHJ4	36	TGTGGTAGATGGGCGGTCTATCCTATGGACCACTGG	0	1	0	0	0	0	0	0	0	0	0	0	0	0	0	0	0	0	0	0	3	2.72e-05	0	0	0	0	0	0	0	0	0	0	0	0
BA005699	3	IGHV14-3	IGHJ4	36	TGTGCCGCCGGATGGGTAGATGCTATGGACCACTGG	0	1	0	0	0	0	0	0	0	0	0	0	0	0	0	0	0	0	0	0	0	0	3	7.60776e-05	0	0	0	0	0	0	0	0	0	0
BA005705	3	IGHV8-11	IGHJ2	36	TGTGCCCATTACTATGGTAGTGACTACGACTACTGG	0	1	0	0	0	0	0	0	0	0	0	0	0	0	0	0	0	0	0	0	0	0	3	0.00026427	0	0	0	0	0	0	0	0	0	0
BA005707	3	IGHV3-1	IGHJ3	36	TGTGCAAGATCTGACTGGGACCGGTTTACTTACTGG	0	1	0	0	0	0	0	0	0	0	0	0	0	0	0	0	0	0	3	0.000419674	0	0	0	0	0	0	0	0	0	0	0	0	0	0
BA005709	5	IGHV3-6	IGHJ2	36	TGTGCAAGAGGGGGCGACTACTTCTTTGACTACTGG	3	1	0	0	0	0	0	0	1	2.14072e-06	0	0	4	0.00811057	0	0	1	1.90336e-06	0	0	0	0	0	0	0	0	0	0	3	0.00479405	0	0	0	0
BA005711	3	IGHV3-6	IGHJ2	36	TGCTCAAGAAACTACGGCTACCGTTTTGACTACTGG	0	1	0	0	0	0	0	0	0	0	0	0	0	0	0	0	0	0	0	0	0	0	0	0	0	0	0	0	0	0	0	0	3	0.000125317
BA005722	5	IGHV3-6	IGHJ2	36	CGTGCAAGAGATAGGTACGACGGTTTTGACTACTGG	0	1	0	0	0	0	0	0	0	0	0	0	0	0	0	0	0	0	5	7.95172e-05	0	0	0	0	0	0	0	0	0	0	0	0	0	0
BA005724	3	IGHV3-6	IGHJ2	36	TGTGCAAGAGAAGGACTCCACTACTTTGACTACTGG	1	1	0	0	0	0	0	0	0	0	0	0	0	0	2	0.00878201	0	0	0	0	0	0	0	0	0	0	0	0	0	0	2	0.000663052	0	0
BA005728	3	IGHV6-7	IGHJ1	36	TGCACATGGGGGCTGGACTGGTACTTCGATGTCTGG	0	1	0	0	0	0	0	0	0	0	0	0	0	0	0	0	0	0	0	0	0	0	0	0	0	0	3	9.73075e-05	0	0	0	0	0	0
BA005729	3	IGHV1-59	IGHJ4	36	TGTGCAAGATATTACTACGGCCATATGGACTACTGG	1	1	0	0	0	0	0	0	0	0	0	0	0	0	2	0.00458977	0	0	0	0	0	0	0	0	0	0	0	0	0	0	2	0.00292799	0	0
BA005730	4	IGHV7-2	IGHJ2	36	TGTGCAAGAGATGGTAACTACTACTTTGACTACTGG	4	3	0	0	1	2.68704e-06	1	6.2936e-06	1	2.14072e-06	1	6.08812e-06	0	0	0	0	0	0	1	4.41762e-06	0	0	1	8.00817e-06	0	0	0	0	0	0	0	0	1	5.44855e-06
BA005734	3	IGHV1-39	IGHJ2	36	TGTACAAAAAGTTGGGGCTACCCCTTTGACTACTGG	0	1	0	0	0	0	0	0	0	0	0	0	0	0	0	0	0	0	0	0	0	0	3	2.40245e-05	0	0	0	0	0	0	0	0	0	0
BA005741	3	IGHV14-3	IGHJ2	36	TGTACTAGATGGGAACTACACCCCTTTGACTACTGG	0	1	0	0	0	0	0	0	0	0	0	0	0	0	0	0	0	0	0	0	0	0	3	4.00408e-05	0	0	0	0	0	0	0	0	0	0
BA005745	3	IGHV9-4	IGHJ2	36	TGTGTGAGTTACTACGGTAGTAGCTACGACTACTGG	1	1	0	0	0	0	0	0	0	0	1	0.00134345	0	0	0	0	0	0	0	0	0	0	0	0	0	0	3	8.8846e-05	0	0	0	0	0	0
BA005746	3	IGHV9-4	IGHJ2	36	TGTGCGAGCTACTACGGTAGTAGCTTTGACTACTGG	3	4	0	0	0	0	0	0	1	0.00168475	0	0	1	0.000597282	0	0	1	0.00296733	0	0	0	0	1	3.20327e-05	1	0.00329296	0	0	1	0.000195739	0	0	1	9.26254e-05
BA005750	3	IGHV4-2	IGHJ1	36	TGTGCAAGACACTGGGACTGGTACTTCGATGTCTGG	1	2	0	0	0	0	0	0	1	0.00679464	0	0	0	0	0	0	0	0	0	0	0	0	0	0	2	0.00226109	0	0	0	0	0	0	1	0.000130765
BA005758	4	IGHV1-18	IGHJ4	36	TGTGCAAGTGGTAACTGCTATGCTATGGACTACTGG	1	1	0	0	0	0	0	0	0	0	1	4.05875e-06	0	0	0	0	0	0	0	0	0	0	0	0	0	0	0	0	0	0	3	0.000123222	0	0
BA005762	3	IGHV1-18	IGHJ4	36	TGTGCCTTACTACGGTACTATGCTATGGACTACTGG	0	2	0	0	0	0	0	0	0	0	0	0	0	0	0	0	0	0	0	0	0	0	2	6.80694e-05	0	0	1	4.23076e-06	0	0	0	0	0	0
BA005766	3	IGHV1-18	IGHJ4	36	TGTGCAAGAGATAGCTACCCTGGTATGGACTACTGG	0	1	0	0	0	0	0	0	0	0	0	0	0	0	0	0	0	0	0	0	0	0	3	0.000228233	0	0	0	0	0	0	0	0	0	0
BA005771	7	IGHV1-26	IGHJ1	36	TGTGCAAGGGATAGGAACTGGTTCTTCGATGTCTGG	2	5	0	0	0	0	1	0.00064824	0	0	0	0	2	0.00653986	0	0	0	0	1	0.00194817	1	4.53334e-06	1	0.000100102	0	0	0	0	4	0.0140808	2	0.00139652	0	0
BA005772	7	IGHV1-26	IGHJ1	36	TGTGCAAGAGACTGGGACTGGTACTTCGATGTATGG	5	6	1	1.94776e-06	0	0	1	0.000211884	0	0	1	0.00520128	1	0.00461949	3	0.00116286	0	0	1	0.0010028	0	0	1	0.000664678	3	0.00082324	1	0.00309269	1	0.00846339	3	0.000275783	0	0
BA005774	3	IGHV1-26	IGHJ1	36	TGTGCAAGGGATAATTACTGGTACTTCGATGTCTGG	0	1	0	0	0	0	0	0	0	0	0	0	0	0	0	0	0	0	0	0	0	0	0	0	0	0	0	0	3	0.000484687	0	0	0	0
BA005775	5	IGHV1-26	IGHJ1	36	TGTGCAAGAGACTACTCCTGGTACTTCGATGTCTGG	1	3	0	0	1	0.00485548	0	0	0	0	0	0	0	0	0	0	0	0	4	0.000711238	1	0.00580267	0	0	0	0	0	0	0	0	1	0.000316857	0	0
BA005776	5	IGHV1-26	IGHJ1	36	TGTGCAAGAGATATTAACTGGTACTTCGATGTCTGG	3	4	0	0	0	0	0	0	1	0.00175539	0	0	0	0	3	0.0180392	1	0.00531036	0	0	1	0.0002856	0	0	1	0.00469134	0	0	0	0	5	0.0172628	2	0.00476748
BA005777	3	IGHV1-26	IGHJ1	36	TGTGCAAGAGACGGTGACTGGTACTTCGATGTCTGG	1	2	0	0	0	0	0	0	0	0	0	0	0	0	0	0	1	0.00053865	2	0.000163452	0	0	0	0	0	0	0	0	0	0	0	0	1	0.00164001
BA005779	3	IGHV8-8	IGHJ4	36	TGTGCTCGAAGGGATTACTATGCTATGGACTACTGG	1	1	0	0	0	0	0	0	0	0	1	4.05875e-06	0	0	0	0	0	0	0	0	2	1.36e-05	0	0	0	0	0	0	0	0	0	0	0	0
BA005784	3	IGHV1-67	IGHJ2	36	AGTGCAAGAGGAGGAGTGATTCCCCTTGACTACTGG	1	1	0	0	0	0	0	0	1	0.000896961	0	0	0	0	0	0	0	0	0	0	0	0	0	0	3	0.00123486	0	0	0	0	0	0	0	0
BA005789	3	IGHV1-67	IGHJ2	36	TGTGCAAGAGGTGATGGTTACTACTTTGACTACTGG	2	2	0	0	0	0	0	0	0	0	1	6.08812e-06	0	0	0	0	1	1.90336e-06	0	0	0	0	0	0	0	0	2	2.53846e-05	1	6.21394e-06	0	0	0	0
BA005795	6	IGHV5-9	IGHJ4	36	TGTGCAAGACATGGGCACTATGCTATGGACTACTGG	0	3	0	0	0	0	0	0	0	0	0	0	0	0	0	0	0	0	2	8.83525e-05	0	0	0	0	3	0.000169159	0	0	1	0.000223702	0	0	0	0
BA005797	9	IGHV3-6	IGHJ1	36	TGTGCAAGAGGGGGGGACTGGTTCTTCGATGTCTGG	4	5	1	1.94776e-06	0	0	1	2.09787e-06	0	0	1	2.02937e-06	0	0	1	0.000523174	0	0	1	0.000273893	0	0	3	0.000544555	0	0	4	0.000939229	1	0.00017399	3	0.0035441	0	0
BA005799	8	IGHV3-6	IGHJ1	36	TGTGCATATGGTAACTACTGGTACTTCGATGTCTGG	7	8	1	1.94776e-06	1	2.68704e-06	1	2.09787e-06	3	1.28443e-05	1	2.02937e-06	1	9.45067e-06	0	0	2	5.71007e-06	1	3.09234e-05	2	1.36e-05	1	1.20123e-05	1	1.69159e-05	1	4.23076e-06	1	1.24279e-05	1	5.86772e-06	3	2.72428e-05
BA005800	3	IGHV3-6	IGHJ1	36	TGTGCAAGAGGGGGGGACTACTACTTCGATGTCTGG	0	2	0	0	0	0	0	0	0	0	0	0	0	0	0	0	0	0	1	0.000101605	0	0	2	5.20531e-05	0	0	0	0	0	0	0	0	0	0
BA005810	3	IGHV1-78	IGHJ2	33	TGTAAAAGAACTAGGACGGAGAAGGACTACTGG	0	1	0	0	0	0	0	0	0	0	0	0	0	0	0	0	0	0	0	0	0	0	0	0	0	0	0	0	3	7.45673e-05	0	0	0	0
BA005818	3	IGHV1-66	IGHJ2	33	TGTGCAAGATTTGCTACGGTCCTTGACTACTGG	1	1	0	0	1	0.000618019	0	0	0	0	0	0	0	0	0	0	0	0	0	0	3	0.000276534	0	0	0	0	0	0	0	0	0	0	0	0
BA005820	3	IGHV1-42	IGHJ2	33	TGCGCAAGAAACTGGGACTACTTTGACTACTGG	2	0	1	1.94776e-06	0	0	0	0	0	0	0	0	0	0	0	0	2	3.80671e-06	0	0	0	0	0	0	0	0	0	0	0	0	0	0	0	0
BA005821	9	IGHV1-7	IGHJ2	33	TGTGCAAGAGGGGGAATTACGGCGGGCTACTGG	1	1	0	0	0	0	4	0.000272723	0	0	0	0	0	0	0	0	0	0	0	0	0	0	8	0.00341548	0	0	0	0	0	0	0	0	0	0
BA005826	3	IGHV14-2	IGHJ3	33	TGTGCTAGACTTGATTACGACGACCCTTACTGG	0	1	0	0	0	0	0	0	0	0	0	0	0	0	0	0	0	0	0	0	0	0	3	0.000240245	0	0	0	0	0	0	0	0	0	0
BA005829	3	IGHV1-18	IGHJ3	33	TGTGCAAGAACCCGCGCCTGGTTTGCTTACTGG	1	2	0	0	0	0	0	0	0	0	1	2.02937e-06	0	0	0	0	0	0	1	4.41762e-06	0	0	1	4.00408e-06	0	0	0	0	0	0	0	0	0	0
BA005832	3	IGHV1-18	IGHJ3	33	TGTGCAAGAGGGGGATTACTGTTTGTTTACTGG	1	1	0	0	0	0	0	0	0	0	0	0	0	0	2	0.00014393	0	0	0	0	0	0	0	0	0	0	0	0	0	0	1	0.000105619	0	0
BA005835	8	IGHV6-3	IGHJ3	33	TGTAGAGGGACTACGACGGGGTTTACTTACTGG	1	1	0	0	0	0	0	0	5	6.20808e-05	0	0	0	0	0	0	0	0	0	0	0	0	0	0	4	0.000355234	0	0	0	0	0	0	0	0
BA005836	16	IGHV6-3	IGHJ3	33	TGTACCCCCAACTGGGACGGGTTTGCTTACTGG	2	8	4	9.93358e-05	0	0	0	0	0	0	0	0	0	0	1	2.2846e-06	0	0	6	7.50996e-05	3	4.08e-05	3	1.20123e-05	3	0.000135327	3	2.53846e-05	2	1.86418e-05	1	2.34709e-05	2	1.63457e-05
BA005837	4	IGHV6-3	IGHJ3	33	TGTACAGGGGACGAGGGCTGGTTTGTTTACTGG	1	1	0	0	0	0	0	0	0	0	1	7.50868e-05	0	0	0	0	0	0	0	0	0	0	0	0	0	0	4	0.000169231	0	0	0	0	0	0
BA005842	7	IGHV1-14	IGHJ4	33	TGTACAAGAGGGGACTATGCTATGGACTACTGG	3	6	1	1.94776e-06	0	0	0	0	0	0	0	0	1	7.56054e-06	1	0.000166776	0	0	2	0.000808425	1	4.53334e-06	1	4.00408e-06	2	2.81932e-05	2	0.000207307	0	0	1	0.0027637	0	0
BA005849	6	IGHV6-3	IGHJ2	33	TGTGCCGCTAACTGGGTCAGCCTTGACTACTGG	2	1	1	1.94776e-06	0	0	3	0.00135103	0	0	0	0	0	0	0	0	0	0	0	0	0	0	4	0.00178983	0	0	0	0	0	0	0	0	0	0
BA005850	9	IGHV6-3	IGHJ2	33	TGTACCAGTAACTGGGTCAGCTTTGACCACTGG	0	1	0	0	0	0	0	0	0	0	0	0	0	0	0	0	0	0	0	0	0	0	9	0.000248253	0	0	0	0	0	0	0	0	0	0
BA005856	3	IGHV2-2	IGHJ4	33	TGTGCCAGAAACTACTATGCTATGGACTACTGG	3	1	0	0	1	2.68704e-06	0	0	1	4.28144e-06	0	0	0	0	1	2.2846e-06	0	0	0	0	1	1.81334e-05	0	0	0	0	0	0	0	0	0	0	0	0
BA005859	3	IGHV14-3	IGHJ3	33	TGTGCTAGAGGGCGGGGCGCGTTTGCTTACTGG	1	0	0	0	0	0	0	0	0	0	0	0	0	0	0	0	3	1.52268e-05	0	0	0	0	0	0	0	0	0	0	0	0	0	0	0	0
BA005863	3	IGHV7-1	IGHJ2	33	TGTGCAAGAGATGCAGAGGGTTACGACTACTGG	0	2	0	0	0	0	0	0	0	0	0	0	0	0	0	0	0	0	1	4.41762e-06	2	9.06668e-06	0	0	0	0	0	0	0	0	0	0	0	0
BA005870	3	IGHV6-6	IGHJ3	33	TGTACCAGGGGCGATTATAACTACGTTTACTGG	0	1	0	0	0	0	0	0	0	0	0	0	0	0	0	0	0	0	0	0	0	0	3	7.60776e-05	0	0	0	0	0	0	0	0	0	0
BA005874	8	IGHV1-9	IGHJ3	33	TGTGCAAGATTCAATACGTACGACGTCAACTGG	3	1	2	3.89552e-06	1	5.37408e-06	1	0.000988095	0	0	0	0	0	0	0	0	0	0	0	0	0	0	8	0.00472482	0	0	0	0	0	0	0	0	0	0
BA005875	10	IGHV1-9	IGHJ3	33	TGCGCCAAAGCCTCCCTCCCTTTTGTTTACTGG	1	1	0	0	0	0	1	0.000954529	0	0	0	0	0	0	0	0	0	0	0	0	0	0	10	0.00318725	0	0	0	0	0	0	0	0	0	0
BA005877	3	IGHV1-9	IGHJ3	33	TGTGAAGGATGGGGGGACTGGTTTGCTTACTGG	0	1	0	0	0	0	0	0	0	0	0	0	0	0	0	0	0	0	0	0	0	0	0	0	0	0	0	0	0	0	0	0	3	0.000403193
BA005878	3	IGHV1-9	IGHJ3	33	TGCGCAAGAGCAGGGGCCTGGTTTGCTGGCTGG	0	1	0	0	0	0	0	0	0	0	0	0	0	0	0	0	0	0	0	0	0	0	0	0	0	0	3	0.00011	0	0	0	0	0	0
BA005879	3	IGHV1-9	IGHJ3	33	TGTGCAAGATGGGGGATTACGTCGGCTTACTGG	0	1	0	0	0	0	0	0	0	0	0	0	0	0	0	0	0	0	0	0	0	0	0	0	0	0	0	0	0	0	0	0	3	0.000310567
BA005882	10	IGHV14-3	IGHJ1	33	TGTGCTAATTGGGACTGGTACTTCGATGTCTGG	6	8	0	0	2	8.06111e-06	2	1.04893e-05	1	1.07036e-05	1	2.02937e-06	0	0	1	1.1423e-05	2	7.80376e-05	2	8.83525e-06	1	0.000208534	2	0.000300306	1	1.69159e-05	3	0.000152307	1	7.76742e-05	1	1.76032e-05	2	0.00201052
BA005884	3	IGHV5-6	IGHJ3	33	TGTGCAAGGGATTACTACGGCAGCGCTTACTGG	2	1	1	1.94776e-06	0	0	0	0	0	0	0	0	1	0.000886473	0	0	0	0	0	0	0	0	0	0	0	0	0	0	1	6.21394e-06	0	0	0	0
BA005885	3	IGHV5-6	IGHJ3	33	TGTGCAAGGAGAACTATGACGTTTGCTTACTGG	1	1	0	0	1	0.000593835	0	0	0	0	0	0	0	0	0	0	0	0	0	0	2	0.0016048	0	0	0	0	0	0	0	0	0	0	0	0
BA005886	3	IGHV5-6	IGHJ3	33	TGTGCAAGACAGCCTACGGGGTTTGCTCACTGG	0	1	0	0	0	0	0	0	0	0	0	0	0	0	0	0	0	0	0	0	3	6.34667e-05	0	0	0	0	0	0	0	0	0	0	0	0
BA005889	4	IGHV5-6	IGHJ3	33	TGTGCAAGAGATATGATAGGATATGCTTACTGG	1	1	0	0	1	0.000153161	0	0	0	0	0	0	0	0	0	0	0	0	0	0	4	0.000417067	0	0	0	0	0	0	0	0	0	0	0	0
BA005890	3	IGHV5-6	IGHJ3	33	TCTGCAAGCCATGATGGTCTGTTTGCTTACTGG	1	1	0	0	0	0	0	0	0	0	0	0	0	0	1	0.00872718	0	0	0	0	0	0	0	0	0	0	0	0	0	0	3	0.00307468	0	0
BA005891	4	IGHV5-6	IGHJ3	33	TGTGCAAGAGATTTCTACGGGTTTGCTTACTGG	2	2	0	0	1	0.00187287	0	0	0	0	0	0	1	1.89013e-06	0	0	0	0	0	0	2	0.000503201	0	0	0	0	1	0.00223807	0	0	0	0	0	0
BA005899	3	IGHV7-3	IGHJ3	33	TGTGCAAGAGATATAAGGGGGTTTGCTTACTGG	1	1	0	0	2	0.000185406	0	0	0	0	0	0	0	0	0	0	0	0	0	0	0	0	0	0	0	0	1	4.23076e-06	0	0	0	0	0	0
BA005901	3	IGHV1-4	IGHJ1	33	TGTGCAAGGGGAGATGGTTGCTTCTATGTCTGG	1	1	0	0	0	0	0	0	0	0	0	0	2	0.00147241	0	0	0	0	0	0	0	0	0	0	0	0	0	0	2	0.000351088	0	0	0	0
BA005915	3	IGHV10-1	IGHJ1	33	TGTGTGAGAGGGAACTGGTACTTCGATGTCTGG	0	1	0	0	0	0	0	0	0	0	0	0	0	0	0	0	0	0	0	0	0	0	0	0	3	0.000174798	0	0	0	0	0	0	0	0
BA005917	3	IGHV1-5	IGHJ3	33	TGTGCAAGACCAGGGGACTGGTTTGCTTACTGG	0	1	0	0	0	0	0	0	0	0	0	0	0	0	0	0	0	0	0	0	0	0	0	0	0	0	0	0	3	5.59255e-05	0	0	0	0
BA005919	4	IGHV1-5	IGHJ3	33	TGTACCCCAGATTACGCCTGGTTTACTTACTGG	0	1	0	0	0	0	0	0	0	0	0	0	0	0	0	0	0	0	0	0	0	0	4	9.6098e-05	0	0	0	0	0	0	0	0	0	0
BA005924	4	IGHV1-14	IGHJ2	33	TGTGCAGGAGAATACTACGGCCTTGACTACTGG	0	1	0	0	0	0	0	0	0	0	0	0	0	0	0	0	0	0	0	0	0	0	0	0	0	0	0	0	0	0	4	0.000187767	0	0
BA005926	8	IGHV1-14	IGHJ2	33	TGTGCAAGAAAGGGGTACTACTCTGACTACTGG	1	2	3	0.00345143	0	0	0	0	0	0	0	0	0	0	0	0	0	0	6	0.00297748	0	0	0	0	1	1.12773e-05	0	0	0	0	0	0	0	0
BA005928	3	IGHV1-14	IGHJ2	33	TGTGCAAGAACAAATTACCCTCTTGACTACTGG	1	1	0	0	2	0.000787302	0	0	0	0	0	0	0	0	0	0	0	0	0	0	3	0.000734401	0	0	0	0	0	0	0	0	0	0	0	0
BA005934	3	IGHV1-77	IGHJ2	33	TGTGCGGGGGGCCTAGTACACTTTGACTACTGG	0	1	0	0	0	0	0	0	0	0	0	0	0	0	0	0	0	0	0	0	3	2.26667e-05	0	0	0	0	0	0	0	0	0	0	0	0
BA005937	3	IGHV3-5	IGHJ2	33	TGTGCACGCTATGGTAACTACTTTGACCACTGG	0	2	0	0	0	0	0	0	0	0	0	0	0	0	0	0	0	0	0	0	0	0	2	6.40653e-05	0	0	2	0.000105769	0	0	0	0	0	0
BA005938	3	IGHV5-9	IGHJ1	33	TGTGCAAGACGGGAGGGGTACTTCGACGTCTGG	0	1	0	0	0	0	0	0	0	0	0	0	0	0	0	0	0	0	3	0.000141364	0	0	0	0	0	0	0	0	0	0	0	0	0	0
BA005939	5	IGHV5-4	IGHJ4	33	TGTTCAAGTCCTATGGCTACTGTGGACTACTGG	0	1	0	0	0	0	0	0	0	0	0	0	0	0	0	0	0	0	5	0.000176705	0	0	0	0	0	0	0	0	0	0	0	0	0	0
BA005946	3	IGHV5-17	IGHJ2	33	TGTGCAAGAGGGGGGACTTACTTTGACTGCTGG	2	1	0	0	0	0	0	0	0	0	1	0.000974099	0	0	0	0	1	3.80671e-06	0	0	0	0	0	0	0	0	3	0.00107461	0	0	0	0	0	0
BA005947	4	IGHV5-17	IGHJ2	33	TGTACAAGAGTAGGGAGAGCGGTTGGCTACTGG	2	1	1	1.94776e-06	0	0	2	0.00843132	0	0	0	0	0	0	0	0	0	0	0	0	0	0	3	0.00513724	0	0	0	0	0	0	0	0	0	0
BA005949	4	IGHV5-17	IGHJ2	33	TGTGCAAGATATGATTACTACTTTGACTACTGG	3	7	0	0	0	0	0	0	0	0	1	2.02937e-06	0	0	2	6.85381e-06	1	9.51678e-06	1	1.32529e-05	1	1.36e-05	0	0	1	2.81932e-05	1	2.96153e-05	1	6.21394e-06	2	4.1074e-05	1	3.81399e-05
[truncated: 581 more rows]

## Sheet: BAL_IgG
This following information is provided for each lineage established across 8 BAL individuals with no less than 3 nodes in IgG: (One dataset with numerous CDR3 nt clonotypes was used for technical duplication.)
Column 1: LineageID (unique lineage identification number)
Column 2: NodeNUM (number of nodes in the lineage)
Column 3-4: VGene, DGene (type of V or D gene)
Column 5: CDR3Length (length of CDR3 nt)
Column 6: REPCDR3SEQ (representative sequence of CDR3 nt among the nodes)
Column 7-8: BloodSampleNum, SpleenSampleNum (number of individual blood or spleen samples with at least 1 nodes of the lineage)
Column 9, 11 … 23: B01BNUM, B02BNUM … B08BNUM (number of nodes in the blood sample of each mouse)
Column 10, 12 … 24: B01BFRE, B02BFRE … B08BFRE (total frequency of nodes in the blood sample of each mouse)
Column 25, 27 … 39: B01SNUM, B02SNUM … B08SNUM (number of nodes in the spleen sample of each mouse)
Column 26, 28 … 40: B01SFRE, B02SFRE … B08SFRE (total frequency of nodes in the spleen sample of each mouse)
LineageID	NodeNUM	VGene	DGene	CDR3Length	REPCDR3SEQ	BloodSampleNum	SpleenSampleNum	B01BNUM	B01BFRE	B02BNUM	B02BFRE	B03BNUM	B03BFRE	B04BNUM	B04BFRE	B05BNUM	B05BFRE	B06BNUM	B06BFRE	B07BNUM	B07BFRE	B08BNUM	B08BFRE	B01SNUM	B01SFRE	B02SNUM	B02SFRE	B03SNUM	B03SFRE	B04SNUM	B04SFRE	B05SNUM	B05SFRE	B06SNUM	B06SFRE	B07SNUM	B07SFRE	B08SNUM	B08SFRE
BG000002	3	IGHV1-9	IGHJ4	72	TGTGCAAGAAATGGTAAAAAAAACTACTATAGGTACGACCTACTGCCTTCTTCCTATGCTATGGACTACTGG	0	1	0	0	0	0	0	0	0	0	0	0	0	0	0	0	0	0	0	0	0	0	3	0.00677776	0	0	0	0	0	0	0	0	0	0
BG000005	5	IGHV1-9	IGHJ4	69	TGTGCAAGAGCATTTATTACTACGGTAGTAGGTATGGGGAATCATTATTACTATGCTATGGACTACTGG	0	1	0	0	0	0	0	0	0	0	0	0	0	0	0	0	0	0	0	0	0	0	5	0.00102342	0	0	0	0	0	0	0	0	0	0
BG000011	3	IGHV1-43	IGHJ1	63	TGTACAAGATGGGGGATCTACTATGATTACGACGGGGTTTCTTACTGGTACTTCGATGTCTGG	0	1	0	0	0	0	0	0	0	0	0	0	0	0	0	0	0	0	0	0	0	0	3	0.000289648	0	0	0	0	0	0	0	0	0	0
BG000017	3	IGHV2-2	IGHJ1	63	TGTGCCAGAAGCAAGACCCCTAAATTCATTACTACGGCTTCGGGGTGGTACTTCGATGTCTGG	1	1	1	0.000133298	0	0	0	0	0	0	0	0	0	0	0	0	0	0	2	0.00174194	0	0	0	0	0	0	0	0	0	0	0	0	0	0
BG000019	3	IGHV1-14	IGHJ2	63	TGTGCAAGAGAGAGAGGGGGCATTTATTATTACAGTAGTAGCGTTTCTTACTTTGACTACTGG	0	1	0	0	0	0	0	0	0	0	0	0	0	0	0	0	0	0	3	0.00279955	0	0	0	0	0	0	0	0	0	0	0	0	0	0
BG000024	6	IGHV8-12	IGHJ4	63	TGTGCTCGAAGACCTCGGTACTACGGTACTAACTACGTAGATTACTATGCTATGGACTACTGG	0	1	0	0	0	0	0	0	0	0	0	0	0	0	0	0	0	0	0	0	0	0	6	0.0210671	0	0	0	0	0	0	0	0	0	0
BG000025	3	IGHV2-6	IGHJ4	60	TGTGCCAGAGACCATTACTACGGTAGTACCTTTTTTTATTACTATGCTATGGACTACTGG	0	1	0	0	0	0	0	0	0	0	0	0	0	0	0	0	0	0	0	0	0	0	3	0.000656535	0	0	0	0	0	0	0	0	0	0
BG000029	3	IGHV3-6	IGHJ1	60	TGTGCAAGAGTTTTGGATTACTACGATGGTAACTTCCTCTACTGGTACTTCGATGTCTGG	0	1	0	0	0	0	0	0	0	0	0	0	0	0	0	0	0	0	0	0	0	0	3	0.00687431	0	0	0	0	0	0	0	0	0	0
BG000031	3	IGHV3-6	IGHJ1	60	TGTGCAAGGGACGTCCTCTATTACAACGGTAGTGACTACGTCTGGTACTTCGATGTCTGG	0	1	0	0	0	0	0	0	0	0	0	0	0	0	0	0	0	0	0	0	0	0	3	0.000540676	0	0	0	0	0	0	0	0	0	0
BG000035	3	IGHV1-5	IGHJ1	60	TGTACAAGACGGGGGATTACTACGGTAGTAGCTAAAGGATACCGGTACTTCGATGTCTGG	0	1	0	0	0	0	0	0	0	0	0	0	0	0	0	0	0	0	0	0	0	0	3	0.000270338	0	0	0	0	0	0	0	0	0	0
BG000039	3	IGHV1-39	IGHJ1	60	TGTGCAAGAAGGGGGGTTACTACGGTAGTACCTACTAGCTACTGGTACTTCGATGTCTGG	0	1	0	0	0	0	0	0	0	0	0	0	0	0	0	0	0	0	0	0	0	0	3	0.00204685	0	0	0	0	0	0	0	0	0	0
BG000040	3	IGHV3-6	IGHJ4	60	CGTGCAAGAGAGGACTTCACTACGGCGGTAGTGGGGTATTACTATGCTATGGACTACTGG	0	1	0	0	0	0	0	0	0	0	0	0	0	0	0	0	0	0	3	0.000995396	0	0	0	0	0	0	0	0	0	0	0	0	0	0
BG000045	5	IGHV5-12	IGHJ4	57	TGTGCAAGAGGCTCGTATGGTAACTACGGAGGAAATTACTATGCTATGGACTACTGG	1	1	0	0	0	0	0	0	0	0	2	0.041896	0	0	0	0	0	0	0	0	0	0	0	0	0	0	4	0.00817742	0	0	0	0	0	0
BG000052	3	IGHV3-6	IGHJ2	57	TGTGCAAGAGCGACTTATTACTACGGTAGTACCTACGTGGACTACTTTGACTACTGG	0	1	0	0	0	0	0	0	0	0	0	0	0	0	0	0	0	0	0	0	0	0	3	0.000946183	0	0	0	0	0	0	0	0	0	0
BG000059	4	IGHV1-5	IGHJ1	57	TGTACAAGATCCTTCTATGATGGTTACTACGTTAGCTACTGGTTCTTCGATGTCTGG	0	1	0	0	0	0	0	0	0	0	0	0	0	0	0	0	0	0	0	0	0	0	0	0	4	0.00433124	0	0	0	0	0	0	0	0
BG000062	5	IGHV1-4	IGHJ4	57	TGTATAAGATACCCTATTAGTACGGTAGTAGAGGATTACTATGCTATGGACTACTGG	0	1	0	0	0	0	0	0	0	0	0	0	0	0	0	0	0	0	0	0	0	0	5	0.000502057	0	0	0	0	0	0	0	0	0	0
BG000063	3	IGHV1-82	IGHJ4	57	TGTGCAAGATCAGGCGGACCCTACTATGGTAACCATTACTATGCTATGGACTACTGG	0	1	0	0	0	0	0	0	0	0	0	0	0	0	0	0	0	0	0	0	0	0	3	0.000540676	0	0	0	0	0	0	0	0	0	0
BG000064	3	IGHV1-53	IGHJ4	57	TGTGCAAGATCGGCCCCTTATGGTAACTACTTGGGGTACTATGCTATGGACTACTGG	0	1	0	0	0	0	0	0	0	0	0	0	0	0	0	0	0	0	3	0.000311061	0	0	0	0	0	0	0	0	0	0	0	0	0	0
BG000073	4	IGHV1-66	IGHJ4	57	TGTGCGAGAAATTTCAAATGGGGTGATGGTTACCCTTACTATGCTATGGACTACTGG	0	1	0	0	0	0	0	0	0	0	0	0	0	0	0	0	0	0	0	0	0	0	4	0.000791704	0	0	0	0	0	0	0	0	0	0
BG000077	4	IGHV1-14	IGHJ1	54	TGTACAGGACCTCCTCTCTACTATGGTAACTTCTACTGGTACTTCGATGTCTGG	0	1	0	0	0	0	0	0	0	0	0	0	0	0	0	0	0	0	0	0	0	0	4	0.00133238	0	0	0	0	0	0	0	0	0	0
BG000078	3	IGHV3-6	IGHJ3	54	TGTGCAAGAGAGGGCCTTCACTACGGTAATAGGACCGCCTGGTTTGCTTACTGG	0	1	0	0	0	0	0	0	0	0	0	0	0	0	0	0	0	0	0	0	0	0	0	0	0	0	3	0.00189716	0	0	0	0	0	0
BG000081	3	IGHV9-3	IGHJ4	54	TGTGCAAGAGGGGGGATTGCTACGGTAGTAGCCCCCTATGCTATGGACTACTGG	1	0	0	0	3	0.00155682	0	0	0	0	0	0	0	0	0	0	0	0	0	0	0	0	0	0	0	0	0	0	0	0	0	0	0	0
BG000082	3	IGHV1-9	IGHJ1	54	TGTGCAAGACGATTTGATTACTACGGTAGTACCTACAGGTACTTCGATGTCTGG	1	1	0	0	0	0	1	5.46209e-05	0	0	0	0	0	0	0	0	0	0	0	0	0	0	2	7.72395e-05	0	0	0	0	0	0	0	0	0	0
BG000085	3	IGHV1-66	IGHJ2	54	TGTACAAGATGGAATGGTTACTTGAGTCAAAGTATCTACTACTTTGACTACTGG	0	1	0	0	0	0	0	0	0	0	0	0	0	0	0	0	0	0	0	0	0	0	0	0	0	0	0	0	3	0.000454463	0	0	0	0
BG000088	3	IGHV1-2	IGHJ1	54	TGTGCAAGAAGGGGAATCTACTATGGTAACTACTACTGGTACTTCGACGTCTGG	1	0	0	0	0	0	0	0	0	0	0	0	0	0	0	0	3	0.000513716	0	0	0	0	0	0	0	0	0	0	0	0	0	0	0	0
BG000091	3	IGHV1-19	IGHJ4	54	TGTGCAAGGGAGTATAGTAACTACGGGGGCCCTTACTATGCTATGGACTACTGG	0	1	0	0	0	0	0	0	0	0	0	0	0	0	0	0	0	0	3	0.00124425	0	0	0	0	0	0	0	0	0	0	0	0	0	0
BG000097	3	IGHV1-67	IGHJ2	54	TGTGCAAGAGGATACTACGGTAGTAGCTACAAACCTTACTACTTTGACTACTGG	0	1	0	0	0	0	0	0	0	0	0	0	0	0	0	0	0	0	0	0	3	0.000587429	0	0	0	0	0	0	0	0	0	0	0	0
BG000099	3	IGHV7-2	IGHJ4	54	TGTACAAGAGATCCCTATGAGTATGACGGGGCTAAGAGCGGTATGGACTACTGG	0	1	0	0	0	0	0	0	0	0	0	0	0	0	0	0	0	0	0	0	3	0.000815874	0	0	0	0	0	0	0	0	0	0	0	0
BG000101	3	IGHV8-12	IGHJ3	54	TGTGCTCGAAACGGGGACTATGGTAACTACAAGGGCGCCTGGTTTGCTTACAGG	0	1	0	0	0	0	0	0	0	0	0	0	0	0	0	0	0	0	0	0	0	0	3	0.000154479	0	0	0	0	0	0	0	0	0	0
BG000106	3	IGHV1-83	IGHJ4	54	TGTGCAAGATTTGGTTACTACGGTTCTAGCGATTACTATGCTATGGACTACTGG	0	1	0	0	0	0	0	0	0	0	0	0	0	0	0	0	0	0	0	0	0	0	0	0	0	0	0	0	3	0.000908926	0	0	0	0
BG000107	3	IGHV1-5	IGHJ3	54	TGTACAGGATTCTACTATGGTAACTACGAGAGGCAGTCCTGGTTTGCTTACTGG	0	1	0	0	0	0	0	0	0	0	0	0	0	0	0	0	0	0	0	0	0	0	0	0	0	0	3	0.00098129	0	0	0	0	0	0
BG000108	3	IGHV3-1	IGHJ1	54	TGTGCAAGATACCGCCATTACTACGGTAGTAGCTACTGGTACTTCGATGTCTGG	0	1	0	0	0	0	0	0	0	0	0	0	0	0	0	0	0	0	0	0	0	0	0	0	0	0	0	0	3	0.00149973	0	0	0	0
BG000109	3	IGHV7-1	IGHJ1	54	TGTGCAAGAGGAGACTATGATGGTTACTACGGCTACTGGTACTTCGATGTCTGG	0	1	0	0	0	0	0	0	0	0	0	0	0	0	0	0	0	0	0	0	3	0.000456889	0	0	0	0	0	0	0	0	0	0	0	0
BG000113	3	IGHV2-6	IGHJ3	54	TGTGCCAGAGGTGGGGACTACGGTAGTATCTACAAGGCCTGGTTTGCTTACTGG	0	1	0	0	0	0	0	0	0	0	0	0	0	0	0	0	0	0	0	0	0	0	3	7.72395e-05	0	0	0	0	0	0	0	0	0	0
BG000117	3	IGHV14-2	IGHJ1	54	TGTGCTAGCCCTCCCCATTACTACGGTAGTAGCCATTGGTACTTCGATGTCTGG	0	1	0	0	0	0	0	0	0	0	0	0	0	0	0	0	0	0	0	0	3	0.000913778	0	0	0	0	0	0	0	0	0	0	0	0
BG000122	4	IGHV1-80	IGHJ4	54	TGTGCAAGAGGGGAGTATGGTAACTTCGGGGAAGACTATGCTATGGACTACTGG	0	1	0	0	0	0	0	0	0	0	0	0	0	0	0	0	0	0	0	0	0	0	4	0.000405507	0	0	0	0	0	0	0	0	0	0
BG000138	4	IGHV2-2	IGHJ4	54	TGTGCCAGAACCTACTATGATTACGACGAGGGGTACTATGTTATGGACTACTGG	0	1	0	0	0	0	0	0	0	0	0	0	0	0	0	0	0	0	0	0	4	0.000652699	0	0	0	0	0	0	0	0	0	0	0	0
BG000139	3	IGHV6-6	IGHJ2	54	TGTACCAGGCACCTCTACTATAGGTACGGGGCAGGGAACTACTTTGACTACTGG	0	1	0	0	0	0	0	0	0	0	0	0	0	0	0	0	0	0	3	0.00055991	0	0	0	0	0	0	0	0	0	0	0	0	0	0
BG000141	3	IGHV5-6	IGHJ4	54	TGTACAACAGAACCTACTATGATTACGACGGAGGGCTATGCTATGGACTACTGG	0	1	0	0	0	0	0	0	0	0	0	0	0	0	0	0	0	0	0	0	0	0	3	0.000289648	0	0	0	0	0	0	0	0	0	0
BG000146	3	IGHV5-15	IGHJ3	51	TGTGCAAGAGAGGGGAAATTACGACGGCGAGGGGCCTGGTTTGCTTACTGG	0	1	0	0	0	0	0	0	0	0	0	0	0	0	0	0	0	0	0	0	3	0.00143594	0	0	0	0	0	0	0	0	0	0	0	0
BG000147	5	IGHV3-6	IGHJ2	51	TGTACAAGAGAAAGAGCCTACTATGGTAACTACGACTACTTTGACTACTGG	0	2	0	0	0	0	0	0	0	0	0	0	0	0	0	0	0	0	0	0	2	0.000358984	3	0.000907564	0	0	0	0	0	0	0	0	0	0
BG000148	5	IGHV3-6	IGHJ2	51	TGTGCAAGAGAGAATTACTACGGTAGTAGCTACGTCTACTTTGACTACTGG	0	2	0	0	0	0	0	0	0	0	0	0	0	0	0	0	0	0	2	0.000186637	0	0	3	0.000173789	0	0	0	0	0	0	0	0	0	0
BG000149	3	IGHV3-6	IGHJ2	51	TGTGCAAGAGAGCTGTATTACTACGGTAGTACAGACTACTTTGACTACTGG	0	1	0	0	0	0	0	0	0	0	0	0	0	0	0	0	0	0	0	0	0	0	3	0.000405507	0	0	0	0	0	0	0	0	0	0
BG000150	3	IGHV3-6	IGHJ2	51	TGTGCAAAAGCCCCTCATTACTACGGTAGTAGGGACTACTTTGACTACTGG	0	1	0	0	0	0	0	0	0	0	0	0	0	0	0	0	0	0	0	0	0	0	3	0.00252959	0	0	0	0	0	0	0	0	0	0
BG000152	3	IGHV1-50	IGHJ1	51	TGTGCAAGAAGGAATTACTACGGTAATCACTACTGGTACTTCGATGTCTGG	0	1	0	0	0	0	0	0	0	0	0	0	0	0	0	0	0	0	0	0	0	0	3	0.000308958	0	0	0	0	0	0	0	0	0	0
BG000155	4	IGHV9-3	IGHJ4	51	TGTGCAAGAAGGGTATTCTACTACGGTAGTAACTATGCTATGGACTACTGG	0	1	0	0	0	0	0	0	0	0	0	0	0	0	0	0	0	0	0	0	0	0	4	0.000463437	0	0	0	0	0	0	0	0	0	0
BG000156	3	IGHV9-3	IGHJ4	51	TGTGCAAGAGGCGATGGTTACTGGGGGGATAACTATGCTCTGGACTCCTGG	0	1	0	0	0	0	0	0	0	0	0	0	0	0	0	0	0	0	0	0	0	0	0	0	0	0	3	0.00143923	0	0	0	0	0	0
BG000160	3	IGHV3-6	IGHJ1	51	TGTACAAGAGACGCTCTTACTACGGTCGTATTCTGGTACCTCGATGTCTGG	1	1	0	0	0	0	3	0.0143107	0	0	0	0	0	0	0	0	0	0	0	0	0	0	1	0.000115859	0	0	0	0	0	0	0	0	0	0
BG000161	3	IGHV3-6	IGHJ1	51	TGTGCAAGAGACTATTACTACGGTCGTAGCTACTGGTACTTCGATGTCTGG	0	1	0	0	0	0	0	0	0	0	0	0	0	0	0	0	0	0	0	0	0	0	3	0.000135169	0	0	0	0	0	0	0	0	0	0
BG000163	3	IGHV3-6	IGHJ1	51	TGTGCAAGAGATCTCGAGATTACGGCGTCCTACTGGTACTTCGATGTTTGG	0	1	0	0	0	0	0	0	0	0	0	0	0	0	0	0	0	0	0	0	0	0	3	0.000328268	0	0	0	0	0	0	0	0	0	0
BG000165	3	IGHV1-26	IGHJ4	51	TGCGCAAGAGGAGGGGATGGTTACTACGATTACTATGCTATGGACTACTGG	0	1	0	0	0	0	0	0	0	0	0	0	0	0	0	0	0	0	0	0	3	0.000913778	0	0	0	0	0	0	0	0	0	0	0	0
BG000168	4	IGHV1-9	IGHJ4	51	TGTGCAAGAGAGAGGGCCTACCATGGTAACCACTATGCTATGGACTACTGG	0	1	0	0	0	0	0	0	0	0	0	0	0	0	0	0	0	0	0	0	0	0	0	0	0	0	4	0.00163548	0	0	0	0	0	0
BG000169	3	IGHV1-9	IGHJ4	51	TGTGCAAGACCTTATTACTACGGTAGTACCTACGATGCTATGGACTACTGG	1	1	0	0	0	0	0	0	0	0	0	0	1	0.011867	0	0	0	0	0	0	0	0	0	0	0	0	0	0	3	0.00309035	0	0	0	0
BG000171	4	IGHV2-9	IGHJ1	51	TGTGCCAGAGTGGGTTACGACGAGACTACTCACTGGTACTTCGATGTCTGG	0	1	0	0	0	0	0	0	0	0	0	0	0	0	0	0	0	0	0	0	4	0.000163175	0	0	0	0	0	0	0	0	0	0	0	0
BG000172	4	IGHV8-8	IGHJ1	51	TGCGCTCGAACGATTACTACGGCTACGGAGGACTGGTACTTCGATGTCTGG	0	1	0	0	0	0	0	0	0	0	0	0	0	0	0	0	0	0	0	0	0	0	4	0.000386197	0	0	0	0	0	0	0	0	0	0
BG000178	4	IGHV1-53	IGHJ4	51	TGTGCAAGATGGTTCTATGATGGTAACTACGTCAGTGCTATGGACTACTGG	0	1	0	0	0	0	0	0	0	0	0	0	0	0	0	0	0	0	0	0	0	0	4	0.000695155	0	0	0	0	0	0	0	0	0	0
BG000180	3	IGHV6-6	IGHJ1	51	TGTACCAGGCCTGACTACGGTAGTAACACCTACTGGTTCTTCGATGTCTGG	0	1	0	0	0	0	0	0	0	0	0	0	0	0	0	0	0	0	0	0	0	0	0	0	0	0	0	0	0	0	3	0.000971278	0	0
BG000184	3	IGHV1-14	IGHJ2	51	TGTGCAAGAGACGGGGACAACTCGGGCTACGTCCCTTGGTTTGACTACTGG	0	1	0	0	0	0	0	0	0	0	0	0	0	0	0	0	0	0	0	0	0	0	0	0	0	0	0	0	3	0.000409017	0	0	0	0
BG000194	4	IGHV1-54	IGHJ4	51	TGTGCAAGATTCTATGATGGTTACTACGATTACTATGCTATGGACTACTGG	0	1	0	0	0	0	0	0	0	0	0	0	0	0	0	0	0	0	0	0	0	0	4	0.000251028	0	0	0	0	0	0	0	0	0	0
BG000197	3	IGHV3-8	IGHJ4	51	TGTGCAAGAGAGCGGGATGGTAACTACGTAGACTATGCTATGGACTACTGG	0	1	0	0	0	0	0	0	0	0	0	0	0	0	0	0	0	0	0	0	3	0.00013054	0	0	0	0	0	0	0	0	0	0	0	0
BG000198	4	IGHV2-6	IGHJ4	51	TGTGCCCGAAATCGAGGTTACGACGGATATTACTATGTTATGGACTACTGG	1	1	0	0	0	0	0	0	0	0	0	0	2	0.00283191	0	0	0	0	0	0	0	0	0	0	0	0	0	0	3	0.00259044	0	0	0	0
BG000200	7	IGHV1-14	IGHJ3	51	TGTGCAAGAGAGGCCGGGGAGGGTAACTACGAGGGCTGGCTTGCTTACTGG	0	1	0	0	0	0	0	0	0	0	0	0	0	0	0	0	0	0	0	0	0	0	0	0	7	0.00474374	0	0	0	0	0	0	0	0
BG000204	4	IGHV5-9	IGHJ3	51	TGTGCAAGAGAGGGGGATTACTACGGTAGTAGCCTCCGGTTTGCTTACTGG	0	1	0	0	0	0	0	0	0	0	0	0	0	0	0	0	0	0	0	0	0	0	4	0.000289648	0	0	0	0	0	0	0	0	0	0
BG000209	3	IGHV4-2	IGHJ4	51	TGTGCAGGAGTAATTACTACGGTAGTAGAATACTATGCTATGGACTACTGG	1	1	0	0	0	0	0	0	0	0	0	0	1	0.0281842	0	0	0	0	0	0	0	0	0	0	0	0	0	0	3	0.0012725	0	0	0	0
BG000214	4	IGHV3-6	IGHJ4	51	TGTTCAAGAGGCTACTATGGAAATTCACATTATTATGTAATGGACTACTGG	1	1	0	0	0	0	4	0.000928556	0	0	0	0	0	0	0	0	0	0	0	0	0	0	1	0.000328268	0	0	0	0	0	0	0	0	0	0
BG000218	6	IGHV8-12	IGHJ4	51	TGTGCTCGAAGACGCCATGGTAACTACGATTACTATGCTATGGCCTATTGG	0	1	0	0	0	0	0	0	0	0	0	0	0	0	0	0	0	0	6	0.00373274	0	0	0	0	0	0	0	0	0	0	0	0	0	0
BG000219	4	IGHV8-12	IGHJ4	51	CGTGCTCGAAAATCGTATGGTAATTACCCTTCCTATGCTATGGACTACTGG	1	1	0	0	0	0	0	0	0	0	1	0.0117967	0	0	0	0	0	0	0	0	0	0	0	0	0	0	4	0.0186445	0	0	0	0	0	0
BG000224	3	IGHV4-2	IGHJ3	51	TGTGCAAGACAGAATTTCTATTACTACGGTAGTTTCTACGGGGCTTACTGG	0	1	0	0	0	0	0	0	0	0	0	0	0	0	0	0	0	0	0	0	0	0	3	0.000193099	0	0	0	0	0	0	0	0	0	0
BG000225	3	IGHV1-18	IGHJ4	51	TGTGCAAGATCCCTACTATGGTCTTCCTATTACTATGCTATGGACTACTGG	1	1	0	0	0	0	0	0	0	0	0	0	0	0	3	0.0162443	0	0	0	0	0	0	0	0	0	0	0	0	0	0	1	0.0176218	0	0
BG000226	4	IGHV1-18	IGHJ4	51	TGTGCAAGAGGAGGGGCTGGTTACTACGATTACTATGCTATGGACTACTGG	0	1	0	0	0	0	0	0	0	0	0	0	0	0	0	0	0	0	0	0	4	0.000815874	0	0	0	0	0	0	0	0	0	0	0	0
BG000228	6	IGHV1-18	IGHJ4	51	TGTGCAAGATCCTACTACGGTAGTAGCTCTTACTATGCTATGGACTACTGG	1	1	1	0.00553186	0	0	0	0	0	0	0	0	0	0	0	0	0	0	6	0.00174194	0	0	0	0	0	0	0	0	0	0	0	0	0	0
BG000234	3	IGHV1-31	IGHJ3	51	TGTGCAAGATCAGAAAAATCCTACTATGGTAACTACTGGTTTGTTTACTGG	1	1	0	0	0	0	0	0	0	0	0	0	0	0	2	0.0838578	0	0	0	0	0	0	0	0	0	0	0	0	0	0	2	0.0166505	0	0
BG000236	3	IGHV5-6	IGHJ2	51	TGTGCAAGACATGACGATTACTACGGTACTAGACACTACCTTGACTACTGG	0	1	0	0	0	0	0	0	0	0	0	0	0	0	0	0	0	0	0	0	0	0	3	0.00569641	0	0	0	0	0	0	0	0	0	0
BG000237	6	IGHV5-12	IGHJ2	51	TGTGCAAGACATGGCGATTTCTACGGTCGTAAACACTACTTTGACTACTGG	1	1	0	0	0	0	1	0.00142014	0	0	0	0	0	0	0	0	0	0	0	0	0	0	5	0.000173789	0	0	0	0	0	0	0	0	0	0
BG000238	3	IGHV1-5	IGHJ4	51	TGTACAAAGTCCTTCCATGATGGTTACTACCCCTATACTATGGACTACTGG	0	1	0	0	0	0	0	0	0	0	0	0	0	0	0	0	0	0	0	0	0	0	0	0	0	0	0	0	0	0	3	0.00305259	0	0
BG000243	3	IGHV1-2	IGHJ1	51	TGTGCATGCGTCTACTATGGTTACGACGGGGACTGGTACTTCGATGTCTGG	0	1	0	0	0	0	0	0	0	0	0	0	0	0	0	0	0	0	0	0	3	0.000326349	0	0	0	0	0	0	0	0	0	0	0	0
BG000246	5	IGHV9-3	IGHJ2	51	TGTGCAAGAGGGGGCTTTACTATGACCGACCGATACTACTTTGACTACTGG	0	1	0	0	0	0	0	0	0	0	0	0	0	0	0	0	0	0	0	0	0	0	5	0.00123583	0	0	0	0	0	0	0	0	0	0
BG000247	3	IGHV2-3	IGHJ4	51	TGTGCCAGACCCCTCTACTATGATTACGACCGCTATGCTGTGGACTACTGG	0	1	0	0	0	0	0	0	0	0	0	0	0	0	0	0	0	0	0	0	3	0.000391619	0	0	0	0	0	0	0	0	0	0	0	0
BG000248	8	IGHV1-80	IGHJ1	51	TGTGCAGGAGCCCCCCTGGGTAACTACGCGAGGTGGTATTTCGATGTCTGG	1	1	0	0	0	0	1	0.000655451	0	0	0	0	0	0	0	0	0	0	0	0	0	0	8	0.0138645	0	0	0	0	0	0	0	0	0	0
BG000253	3	IGHV7-3	IGHJ1	51	TGTGCAAGAGATGGTAACAATGGTGACTACGAAGGGTACTTCGATGTCTGG	0	1	0	0	0	0	0	0	0	0	0	0	0	0	0	0	0	0	0	0	0	0	0	0	0	0	0	0	0	0	3	0.00471764	0	0
BG000257	3	IGHV1-52	IGHJ3	51	TGTGCAAGATGTGACTATAGGTACGACAGAGGGGCCTGGTTTGCTTACTGG	0	1	0	0	0	0	0	0	0	0	0	0	0	0	0	0	0	0	0	0	0	0	0	0	3	0.00412499	0	0	0	0	0	0	0	0
BG000258	3	IGHV5-9	IGHJ1	51	TGTGCAAGAGAGTTCTACTATGGTAACTACGTCCGGCACTTCGATGTCTGG	0	1	0	0	0	0	0	0	0	0	0	0	0	0	0	0	0	0	0	0	0	0	3	0.000366887	0	0	0	0	0	0	0	0	0	0
BG000263	3	IGHV1-83	IGHJ3	51	TGTGCGAGGTCCTACTATGGTAACTACGCAGTTTCCTGGTTTACTTACTGG	1	1	0	0	0	0	2	0.0101049	0	0	0	0	0	0	0	0	0	0	0	0	0	0	2	0.00579296	0	0	0	0	0	0	0	0	0	0
BG000265	4	IGHV5-17	IGHJ2	48	TGTGCAAGAAGGGGGTATGGTAACTACGGGCACTACTTTGACTACTGG	1	1	0	0	2	0.000389206	0	0	0	0	0	0	0	0	0	0	0	0	0	0	2	9.79048e-05	0	0	0	0	0	0	0	0	0	0	0	0
BG000274	3	IGHV1-20	IGHJ2	48	TGTGCAAGAGGGAGGGCCATCTACTATGGTTACGACGTGCACTACTGG	1	1	0	0	0	0	0	0	0	0	0	0	1	6.74263e-05	0	0	0	0	0	0	0	0	0	0	0	0	0	0	2	0.0173605	0	0	0	0
BG000275	3	IGHV1-4	IGHJ3	48	TGTGCAAGACCGTTCATTACTACGGCTGCGGCCTGGTTTGCTCACTGG	0	1	0	0	0	0	0	0	0	0	0	0	0	0	0	0	0	0	0	0	0	0	0	0	0	0	3	0.00150464	0	0	0	0	0	0
BG000279	3	IGHV1-31	IGHJ3	48	TGTACAAGAATCGGGATTACTACGGCTCCCGCCTGGTTTCCTTATTGG	1	1	1	0.0169955	0	0	0	0	0	0	0	0	0	0	0	0	0	0	3	0.00628344	0	0	0	0	0	0	0	0	0	0	0	0	0	0
BG000280	3	IGHV1-31	IGHJ3	48	TGTGCAAGATTGGTGGGGGATGGTTACTACGTCTGGTTTGCTTACCGG	0	1	0	0	0	0	0	0	0	0	0	0	0	0	0	0	0	0	0	0	0	0	0	0	0	0	3	0.00137381	0	0	0	0	0	0
BG000284	4	IGHV2-9	IGHJ3	48	TGTGCCAGAGAGGGGGCCTACTATATGTACGAAGGGTTTGCTTACTGG	0	1	0	0	0	0	0	0	0	0	0	0	0	0	0	0	0	0	0	0	0	0	0	0	4	0.00216562	0	0	0	0	0	0	0	0
BG000286	4	IGHV5-9	IGHJ4	48	TGTGCAAGAGGCGAGAGACGGTTACTACGGAGTGCTATGGACTACTGG	2	1	0	0	0	0	0	0	0	0	1	0.000214485	2	0.016924	0	0	0	0	0	0	0	0	0	0	0	0	0	0	2	9.08926e-05	0	0	0	0
BG000290	4	IGHV8-5	IGHJ3	48	TGTGCTCGAATGGATGATGGTCACTACCCGGCCTGGTTTGGTTACTGG	0	1	0	0	0	0	0	0	0	0	0	0	0	0	0	0	0	0	4	0.00373274	0	0	0	0	0	0	0	0	0	0	0	0	0	0
BG000292	4	IGHV8-8	IGHJ4	48	TGTGCTCGAATATTTATTACTACTGATTACTATACTATGGACTACTGG	1	1	0	0	2	0.00467047	0	0	0	0	0	0	0	0	0	0	0	0	0	0	3	0.00143594	0	0	0	0	0	0	0	0	0	0	0	0
BG000295	4	IGHV8-8	IGHJ4	48	TGTGCTCGAATAGAATCCTATGGTGACTACGGGGCTATGGACTACTGG	0	1	0	0	0	0	0	0	0	0	0	0	0	0	0	0	0	0	4	0.000497698	0	0	0	0	0	0	0	0	0	0	0	0	0	0
BG000300	3	IGHV1-9	IGHJ4	48	TGTGCACTTTATGATTACGACGGGGGGAGGTATGCTATGGACTACCGG	0	1	0	0	0	0	0	0	0	0	0	0	0	0	0	0	0	0	0	0	0	0	0	0	0	0	3	0.0017009	0	0	0	0	0	0
BG000303	3	IGHV1-14	IGHJ2	48	TGTGCAAGAGAGATCTATGATGGTTACTACGACTACTTTGACCACTGG	0	1	0	0	0	0	0	0	0	0	0	0	0	0	0	0	0	0	0	0	0	0	3	0.000386197	0	0	0	0	0	0	0	0	0	0
BG000305	3	IGHV5-17	IGHJ3	48	TGTGCAAGATCCTACTATAGGTACGACGTTGCCTGGTTTGCTTACTGG	1	0	0	0	0	0	0	0	0	0	0	0	3	0.00269705	0	0	0	0	0	0	0	0	0	0	0	0	0	0	0	0	0	0	0	0
BG000310	4	IGHV3-6	IGHJ4	48	TGTGCAAGAGAAGTCTATAGGAACGACTACTATGCTATGGACTACTGG	0	1	0	0	0	0	0	0	0	0	0	0	0	0	0	0	0	0	0	0	0	0	4	0.000424817	0	0	0	0	0	0	0	0	0	0
BG000316	3	IGHV14-3	IGHJ4	48	TGTGCTAGATCGGGGATTACGACGTTTTACTATGCTATGGACTACTGG	0	1	0	0	0	0	0	0	0	0	0	0	0	0	0	0	0	0	0	0	0	0	3	9.65493e-05	0	0	0	0	0	0	0	0	0	0
BG000325	3	IGHV1-9	IGHJ3	48	TGTGCAAGAAAGGGTGCCTATTATGGTTACGACGGGTTTGCTTACTGG	0	1	0	0	0	0	0	0	0	0	0	0	0	0	0	0	0	0	0	0	0	0	3	0.000521366	0	0	0	0	0	0	0	0	0	0
BG000326	4	IGHV1-9	IGHJ3	48	TGTGCAAGAAAGTCCTACTATAGGTACGAAGGGGATTTTGCTTACTGG	0	1	0	0	0	0	0	0	0	0	0	0	0	0	0	0	0	0	0	0	0	0	4	0.000888254	0	0	0	0	0	0	0	0	0	0
BG000332	4	IGHV9-3	IGHJ1	48	TGTGCAAGATCCTTAACTCCGGTAGTAGACTGGTACTTCGATGTCTGG	0	2	0	0	0	0	0	0	0	0	0	0	0	0	0	0	0	0	0	0	0	0	0	0	4	0.122718	1	6.54193e-05	0	0	0	0	0	0
BG000333	3	IGHV9-3	IGHJ1	48	TGTGCAAGACTGGGGGATGGTTACCCCTACTGGTATTTCGATGTCTGG	1	1	0	0	0	0	0	0	0	0	0	0	2	0.000337132	0	0	0	0	0	0	0	0	0	0	0	0	0	0	1	4.54463e-05	0	0	0	0
BG000336	3	IGHV5-17	IGHJ4	48	TGTGCAAGATCGGGGGATGGTTACCCTTTCTATGCTATGGACTACTGG	1	1	0	0	0	0	0	0	3	0.070293	0	0	0	0	0	0	0	0	0	0	0	0	0	0	2	0.00422811	0	0	0	0	0	0	0	0
BG000337	5	IGHV1-18	IGHJ4	48	TGTGCAAGATGTTACTACGGTAGATATTACTATGCTATGGACTACTGG	1	1	0	0	3	0.0145304	0	0	0	0	0	0	0	0	0	0	0	0	0	0	2	6.52699e-05	0	0	0	0	0	0	0	0	0	0	0	0
BG000338	6	IGHV1-18	IGHJ4	48	TGTGCAAGAGGGTACTACGGTAGTAGCTACTATGCTATGGACTACTGG	1	2	0	0	1	0.000129735	0	0	0	0	0	0	0	0	0	0	0	0	0	0	4	0.0124992	0	0	2	0.00185624	0	0	0	0	0	0	0	0
BG000340	4	IGHV1-18	IGHJ4	48	TGTGCAAGAAGTGCCTACTATGATAACTACGAGAGGATGGACTACTGG	0	1	0	0	0	0	0	0	0	0	0	0	0	0	0	0	0	0	0	0	0	0	4	0.000173789	0	0	0	0	0	0	0	0	0	0
BG000344	3	IGHV3-6	IGHJ1	48	TGTGCAAGGTACTACTATGGTTACGGAGGCTGGTACTTCGATGTCTGG	1	1	0	0	0	0	2	0.0136552	0	0	0	0	0	0	0	0	0	0	0	0	0	0	2	7.72395e-05	0	0	0	0	0	0	0	0	0	0
BG000345	4	IGHV3-6	IGHJ1	48	TGTGCAAGAGAGAAGGTCTATGGTAACTACTGCTACTTCGATGTCTGG	0	1	0	0	0	0	0	0	0	0	0	0	0	0	0	0	0	0	0	0	0	0	4	0.000540676	0	0	0	0	0	0	0	0	0	0
BG000351	3	IGHV9-3	IGHJ3	48	TGTGCAAGATCTCCTAATTCATTACTACGGCTACAATTTGCTTACTGG	0	1	0	0	0	0	0	0	0	0	0	0	0	0	0	0	0	0	0	0	0	0	0	0	0	0	0	0	0	0	3	0.00222006	0	0
BG000352	4	IGHV9-3	IGHJ3	48	TGTGCAAGAGGGGGCAGCTCGGGGTACGTTCTCCTGTTTGCTTACTGG	1	1	0	0	0	0	0	0	1	0.0366575	0	0	0	0	0	0	0	0	0	0	0	0	0	0	4	0.00350624	0	0	0	0	0	0	0	0
BG000353	3	IGHV9-3	IGHJ3	48	TGTGCTAGAAGGGGGGAGGTACGACGAGAAACCTGGTTTCCTTACTGG	1	1	0	0	1	0.00116762	0	0	0	0	0	0	0	0	0	0	0	0	0	0	2	0.00019581	0	0	0	0	0	0	0	0	0	0	0	0
BG000357	3	IGHV10-1	IGHJ3	48	TGTGTGAGAGAGGTCTACTATAGGAACGATGCCTGGTTTGCTTACTGG	0	1	0	0	0	0	0	0	0	0	0	0	0	0	0	0	0	0	0	0	0	0	0	0	0	0	0	0	0	0	0	0	3	0.00194664
BG000359	4	IGHV1-53	IGHJ2	48	TGTACCAGATACCGGTGGGGACGCCAAATGTCCCACTTTGACTACTGG	1	1	0	0	0	0	0	0	0	0	0	0	2	0.00289933	0	0	0	0	0	0	0	0	0	0	0	0	0	0	2	0.000908926	0	0	0	0
BG000361	4	IGHV7-3	IGHJ1	48	TGTGCAGGAGATATCAACTATGGTTACTACTGGTACTTCGATGTCTGG	1	2	0	0	0	0	3	0.00120166	0	0	0	0	0	0	0	0	0	0	0	0	1	3.26349e-05	1	0.000212409	0	0	0	0	0	0	0	0	0	0
BG000362	5	IGHV7-3	IGHJ1	48	TGTGCAAGAGATATATCCTATGATATCTACTGGTACTTCGATGTCTGG	0	1	0	0	0	0	0	0	0	0	0	0	0	0	0	0	0	0	0	0	0	0	5	0.000251028	0	0	0	0	0	0	0	0	0	0
BG000363	3	IGHV1-85	IGHJ4	48	TGTGCAAGATCGGGCGGTAGTAGGTCTTCCTGTGCTATGGACTACTGG	0	1	0	0	0	0	0	0	0	0	0	0	0	0	0	0	0	0	0	0	3	0.000489524	0	0	0	0	0	0	0	0	0	0	0	0
BG000364	3	IGHV1-14	IGHJ1	48	TGTGCAGCCTATTACTACGGTAGTAGCTACGGGTACTTCGATGTCTGG	0	1	0	0	0	0	0	0	0	0	0	0	0	0	0	0	0	0	3	0.000435486	0	0	0	0	0	0	0	0	0	0	0	0	0	0
BG000368	3	IGHV3-6	IGHJ2	48	TGTGCAAGAGAGGCCTACTATGGTAACTTGTACTACTTTGACTACTGG	1	1	0	0	0	0	1	0.00169325	0	0	0	0	0	0	0	0	0	0	0	0	0	0	3	0.000540676	0	0	0	0	0	0	0	0	0	0
BG000373	3	IGHV14-1	IGHJ2	48	TGTAATGCAGGGGGAAACTACGGTAGTAGCCGGGCATTTGACTACTGG	0	1	0	0	0	0	0	0	0	0	0	0	0	0	0	0	0	0	0	0	0	0	0	0	3	0.00402186	0	0	0	0	0	0	0	0
BG000374	8	IGHV1-66	IGHJ3	48	TGTGCAAGTGGCTACTATGATTACGACGTGGGCCGGTTTGTTTATTGG	0	1	0	0	0	0	0	0	0	0	0	0	0	0	0	0	0	0	0	0	0	0	8	0.00307027	0	0	0	0	0	0	0	0	0	0
BG000376	4	IGHV1-66	IGHJ3	48	TGTGCAAGAGGGGACTATGATTACGACAGGGGAGTGTTTGCTTACTGG	0	1	0	0	0	0	0	0	0	0	0	0	0	0	0	0	0	0	0	0	0	0	4	0.000637226	0	0	0	0	0	0	0	0	0	0
BG000377	9	IGHV9-3	IGHJ2	48	CGTGCAAGGACCTACTATAGGTACGACTCGTACTACTTTGACTACTGG	1	2	0	0	0	0	1	5.46209e-05	0	0	0	0	0	0	0	0	0	0	0	0	0	0	8	0.00444127	0	0	1	0.00274761	0	0	0	0	0	0
BG000378	3	IGHV9-3	IGHJ2	48	TGTTCAAGAAGGGGATACTACTATGGTAATTTCCCTTTTGACTACTGG	0	1	0	0	0	0	0	0	0	0	0	0	0	0	0	0	0	0	0	0	0	0	3	0.00426748	0	0	0	0	0	0	0	0	0	0
BG000379	5	IGHV9-3	IGHJ2	48	TGTGCAAGAGGAGATAGGAGGTACGACTCGTACTACTTTGACTACTGG	0	1	0	0	0	0	0	0	0	0	0	0	0	0	0	0	0	0	0	0	0	0	0	0	0	0	5	0.00215884	0	0	0	0	0	0
BG000380	3	IGHV9-3	IGHJ2	48	TGTGCAAGAAGGATCTATGGTTACGACGGGTACTACTTTGACTACTGG	0	1	0	0	0	0	0	0	0	0	0	0	0	0	0	0	0	0	3	0.00130646	0	0	0	0	0	0	0	0	0	0	0	0	0	0
BG000384	4	IGHV1-63	IGHJ3	48	TGTGCAAGAGGGGACTATGGTAACTACCTTGCCCCTTTTGCTTACTGG	0	1	0	0	0	0	0	0	0	0	0	0	0	0	0	0	0	0	0	0	0	0	4	0.000386197	0	0	0	0	0	0	0	0	0	0
BG000394	3	IGHV1-52	IGHJ4	48	TGTGCAAGGTTTACTACGATAGTAGCTGCGGATGCTGTGGACTACTGG	0	1	0	0	0	0	0	0	0	0	0	0	0	0	0	0	0	0	0	0	0	0	3	7.72395e-05	0	0	0	0	0	0	0	0	0	0
BG000395	3	IGHV4-2	IGHJ1	48	TGTGCAAGAAGGGGTTACTACGGTAGTAGATGGTACTTCGATGTCTGG	0	1	0	0	0	0	0	0	0	0	0	0	0	0	0	0	0	0	0	0	0	0	3	0.000328268	0	0	0	0	0	0	0	0	0	0
BG000400	3	IGHV1-18	IGHJ2	48	TGTGCAAGGCGATATTACTACGGTAGTAGCTACTACTTTGACTACTGG	0	1	0	0	0	0	0	0	0	0	0	0	0	0	0	0	0	0	3	0.000435486	0	0	0	0	0	0	0	0	0	0	0	0	0	0
BG000407	3	IGHV1-82	IGHJ4	48	TGTGCAAGAGGGGACTATAGGTACGACGACTATGTTATGGACTACTGG	1	1	0	0	2	0.000389206	0	0	0	0	0	0	0	0	0	0	0	0	0	0	1	0.000489524	0	0	0	0	0	0	0	0	0	0	0	0
BG000408	3	IGHV1-82	IGHJ4	48	TGTGCAAGAAACGAAGCTAACTGGGACGAGTATGCTATGGACTACTGG	0	1	0	0	0	0	0	0	0	0	0	0	0	0	0	0	0	0	0	0	0	0	0	0	0	0	0	0	0	0	0	0	3	0.00354975
BG000411	3	IGHV14-2	IGHJ3	48	TGTGCTAGAAGGGATTACTACGGTAGTAGTTATGGGTTTGCTTACTGG	0	1	0	0	0	0	0	0	0	0	0	0	0	0	0	0	0	0	0	0	3	0.00150121	0	0	0	0	0	0	0	0	0	0	0	0
BG000413	4	IGHV1-2	IGHJ3	48	TGTGCAAGAGGGGGGCATTACTACGGCTACACGTCCTTTCCTTACTGG	0	1	0	0	0	0	0	0	0	0	0	0	0	0	0	0	0	0	0	0	0	0	4	0.000733775	0	0	0	0	0	0	0	0	0	0
BG000414	4	IGHV1-53	IGHJ4	48	TGTACAAGACCATATGATTACGAAGGCTACTATGCTATGGACTACTGG	0	1	0	0	0	0	0	0	0	0	0	0	0	0	0	0	0	0	0	0	4	0.00505842	0	0	0	0	0	0	0	0	0	0	0	0
BG000415	3	IGHV1-53	IGHJ4	48	TGTACAAGATCATATTACTACGGTAGTCGCTATGCTATGGACTACTGG	0	1	0	0	0	0	0	0	0	0	0	0	0	0	0	0	0	0	0	0	3	0.00019581	0	0	0	0	0	0	0	0	0	0	0	0
BG000416	3	IGHV1-5	IGHJ1	48	TATACAAGATCTTACTACGGTAGTAGCTACTGGTACTTCGATGTCTGG	1	0	0	0	0	0	0	0	0	0	0	0	0	0	0	0	3	0.00184938	0	0	0	0	0	0	0	0	0	0	0	0	0	0	0	0
BG000418	3	IGHV14-1	IGHJ4	48	TGTAATGCAAGGTACTATGGTAACTACCCGTTTGCTATGGACTATTGG	0	1	0	0	0	0	0	0	0	0	0	0	0	0	0	0	0	0	0	0	0	0	0	0	0	0	0	0	3	0.0103163	0	0	0	0
BG000424	4	IGHV2-6	IGHJ4	48	TGTGCCAGACATGAGAGACAGCTCAGACGGGGTGCTATGGACTACTGG	0	1	0	0	0	0	0	0	0	0	0	0	0	0	0	0	0	0	0	0	4	0.000848509	0	0	0	0	0	0	0	0	0	0	0	0
BG000425	4	IGHV2-6	IGHJ4	48	TGTGCCAGACATGGCGGTAGTACGTACGACTATGCTATGGACTACTGG	0	1	0	0	0	0	0	0	0	0	0	0	0	0	0	0	0	0	0	0	0	0	4	0.00108135	0	0	0	0	0	0	0	0	0	0
BG000429	4	IGHV1-67	IGHJ4	48	CGCGCAACCACTTACTATGGTAACTACAACTATGCTATGGACTACTGG	1	0	0	0	0	0	4	0.00376884	0	0	0	0	0	0	0	0	0	0	0	0	0	0	0	0	0	0	0	0	0	0	0	0	0	0
BG000433	3	IGHV1-2	IGHJ2	48	TGTGCAAGAAGGGGCTACTATGCTAACTACGGGGACTTTGGCTACTGG	0	1	0	0	0	0	0	0	0	0	0	0	0	0	0	0	0	0	0	0	0	0	3	0.000386197	0	0	0	0	0	0	0	0	0	0
BG000437	3	IGHV1-2	IGHJ4	48	TGTGCAAGGGGCCACTATAGGTACGACGGCTACGCTATGGACTACTGG	0	1	0	0	0	0	0	0	0	0	0	0	0	0	0	0	0	0	0	0	0	0	0	0	0	0	0	0	3	0.000272678	0	0	0	0
BG000445	3	IGHV1-9	IGHJ1	48	TGTGCAAGAAACTACGGTAGTAGCTACGACTGGTACTTCGATGTCTGG	1	1	0	0	2	0.0066165	0	0	0	0	0	0	0	0	0	0	0	0	0	0	0	0	0	0	0	0	1	0.000196258	0	0	0	0	0	0
BG000448	4	IGHV9-3	IGHJ4	48	TGTGCAAGATCTGCCTACTATGGTTATTACTATGCTATGGACTACTGG	1	1	4	0.00139963	0	0	0	0	0	0	0	0	0	0	0	0	0	0	1	0.000124425	0	0	0	0	0	0	0	0	0	0	0	0	0	0
BG000449	4	IGHV9-3	IGHJ4	48	TGTGCTAGTGGGAAGGTACGACGGGGGGGTCTATGGCTGGACTACTGG	0	1	0	0	0	0	0	0	0	0	0	0	0	0	0	0	0	0	0	0	0	0	0	0	0	0	4	0.00346722	0	0	0	0	0	0
BG000450	3	IGHV9-3	IGHJ4	48	TGTGCAAGAGAGGACTATGGTAACTACGATAGGGCTATGGACTACTGG	1	1	0	0	0	0	2	0.0194997	0	0	0	0	0	0	0	0	0	0	0	0	0	0	3	0.00223994	0	0	0	0	0	0	0	0	0	0
BG000458	3	IGHV1-42	IGHJ4	48	TGTGCGAGAGAGGGGGGTTACGCACTTTACTATGCTATGGACTACTGG	1	1	1	0.0409224	0	0	0	0	0	0	0	0	0	0	0	0	0	0	3	0.00671892	0	0	0	0	0	0	0	0	0	0	0	0	0	0
BG000465	3	IGHV1-66	IGHJ4	48	TGTGCAAGAGAGGGGGCTACGGAATATTACTGTGCTATGGACTACTGG	0	1	0	0	0	0	0	0	0	0	0	0	0	0	0	0	0	0	0	0	0	0	0	0	3	0.00154687	0	0	0	0	0	0	0	0
BG000473	4	IGHV1-18	IGHJ2	45	TGTGCAAGAGCGGTAATAGAAAGGAGTGTCTACTTTGACTACTGG	1	0	0	0	0	0	0	0	0	0	4	0.00128691	0	0	0	0	0	0	0	0	0	0	0	0	0	0	0	0	0	0	0	0	0	0
BG000474	3	IGHV1-18	IGHJ2	45	TGTGCAAGATTTTCCTACGGTAGTAGCGACTACTTTGACTACTGG	0	1	0	0	0	0	0	0	0	0	0	0	0	0	0	0	0	0	0	0	0	0	0	0	0	0	0	0	3	0.00299945	0	0	0	0
BG000475	5	IGHV1-72	IGHJ1	45	TGTGCAAGGGCCTACGGTAGTAGATACTGGTGCTTCGATGTCTGG	1	1	0	0	2	0.032823	0	0	0	0	0	0	0	0	0	0	0	0	0	0	5	0.00551531	0	0	0	0	0	0	0	0	0	0	0	0
BG000476	3	IGHV1-53	IGHJ3	45	CGTACAAGAGGGAAGGTACGACGGGGCGCCTGGTTTGCCTACTGG	0	1	0	0	0	0	0	0	0	0	0	0	0	0	0	0	0	0	0	0	0	0	3	0.000424817	0	0	0	0	0	0	0	0	0	0
BG000477	3	IGHV1-53	IGHJ3	45	TGTACAAGTGGCCATTACTACGGCTACCCCTGGTTTGCTTACTGG	0	1	0	0	0	0	0	0	0	0	0	0	0	0	0	0	0	0	0	0	0	0	0	0	0	0	0	0	0	0	3	0.00263633	0	0
BG000483	3	IGHV1-18	IGHJ3	45	TGTGCAAGATCGGTGGGGGGTAACTACGGGTGGTTTGCTTACTGG	0	1	0	0	0	0	0	0	0	0	0	0	0	0	0	0	0	0	0	0	0	0	3	9.65493e-05	0	0	0	0	0	0	0	0	0	0
BG000486	3	IGHV1-7	IGHJ4	45	TGTGCAAGAGAGGGCTACGGTCGTAGTTATGCTATGGACTACTGG	0	1	0	0	0	0	0	0	0	0	0	0	0	0	0	0	0	0	0	0	0	0	3	0.000251028	0	0	0	0	0	0	0	0	0	0
BG000488	3	IGHV3-5	IGHJ4	45	TGTGCACGAGACGGGATTACGACGAGATATGCTATGGACTACCGG	1	1	0	0	0	0	0	0	0	0	0	0	0	0	2	0.00816465	0	0	0	0	0	0	0	0	0	0	0	0	0	0	2	0.00124879	0	0
BG000492	4	IGHV3-6	IGHJ3	45	TGTTCAAGAGGGGGTGGTAACTACGAGGCCTGGTTTGCTTACTGG	0	1	0	0	0	0	0	0	0	0	0	0	0	0	0	0	0	0	0	0	4	0.00172965	0	0	0	0	0	0	0	0	0	0	0	0
BG000496	3	IGHV1-18	IGHJ1	45	TGTGCCGCCTACTATGGTAACTCCTACTGGTACTTCGATGTCTGG	0	2	0	0	0	0	0	0	0	0	0	0	0	0	0	0	0	0	0	0	0	0	0	0	0	0	0	0	1	9.08926e-05	0	0	2	0.000343525
BG000499	3	IGHV9-3	IGHJ2	45	TGTGCTAGACTCCGGCCTTACCACGGTAGTAGCTACGACTACTGG	0	1	0	0	0	0	0	0	0	0	0	0	0	0	0	0	0	0	0	0	0	0	3	0.000328268	0	0	0	0	0	0	0	0	0	0
BG000502	3	IGHV5-12	IGHJ2	45	TGTGCAAGACATACCCTCTATGGTTACGACCACTTTGACTACTGG	0	1	0	0	0	0	0	0	0	0	0	0	0	0	0	0	0	0	0	0	0	0	0	0	3	0.000515623	0	0	0	0	0	0	0	0
BG000503	3	IGHV1-2	IGHJ3	45	TGTGCAAAAGAGGGGTACTATAGGTACGAGGGGTTTGCTTACTGG	0	1	0	0	0	0	0	0	0	0	0	0	0	0	0	0	0	0	0	0	3	0.00176229	0	0	0	0	0	0	0	0	0	0	0	0
BG000508	3	IGHV1-67	IGHJ4	45	TGTGCAAGGAACTACTATGGTGACACCTATGCTATGGGCTACTGG	0	1	0	0	0	0	0	0	0	0	0	0	0	0	0	0	0	0	0	0	3	0.000946413	0	0	0	0	0	0	0	0	0	0	0	0
BG000511	3	IGHV1-67	IGHJ4	45	TGTGCAAGATCCTACTGCGGTAGTAGCTATGCTATGGACTACTGG	0	1	0	0	0	0	0	0	0	0	0	0	0	0	0	0	0	0	3	0.000311061	0	0	0	0	0	0	0	0	0	0	0	0	0	0
BG000521	5	IGHV1-4	IGHJ1	45	TGTGCAAGATCATTTGATCATTACGACGTGTACTTCGATGTCTGG	1	1	0	0	1	0.000648677	0	0	0	0	0	0	0	0	0	0	0	0	0	0	5	0.00352457	0	0	0	0	0	0	0	0	0	0	0	0
BG000523	4	IGHV5-17	IGHJ3	45	TGTTCAAGAAGAGGTTACTACGGTAGTAGCTACCTTGCTTACTGG	0	1	0	0	0	0	0	0	0	0	0	0	0	0	0	0	0	0	0	0	0	0	4	0.000173789	0	0	0	0	0	0	0	0	0	0
BG000530	3	IGHV1-12	IGHJ4	45	TGCGCAAGTGCCTACGGTAGCAGCTCTTATACTATGGACTACTGG	1	0	0	0	0	0	0	0	0	0	0	0	3	0.00310161	0	0	0	0	0	0	0	0	0	0	0	0	0	0	0	0	0	0	0	0
BG000538	3	IGHV10-1	IGHJ3	45	TGTGTGAGAGAGCAGGTACGACGAGGGTCCTGGTTTGCTTACTGG	0	1	0	0	0	0	0	0	0	0	0	0	0	0	0	0	0	0	0	0	0	0	0	0	0	0	0	0	0	0	3	0.00194256	0	0
BG000543	3	IGHV1-67	IGHJ3	45	TGTGCAAGAGAGGACTATGATGGTTACTTCCCCTCTGCTTACTGG	0	1	0	0	0	0	0	0	0	0	0	0	0	0	0	0	0	0	0	0	0	0	3	0.000482747	0	0	0	0	0	0	0	0	0	0
BG000544	3	IGHV1-67	IGHJ3	45	TGTGCAAGAGACTACGGTAGTAGCTACGAGGGGTTTGCTTACTGG	0	1	0	0	0	0	0	0	0	0	0	0	0	0	0	0	0	0	0	0	0	0	3	9.65493e-05	0	0	0	0	0	0	0	0	0	0
BG000546	3	IGHV5-6	IGHJ3	45	TGTGCAAGAGATCGGGTGATTACGCACAGGACAATTGCGTACTGG	0	1	0	0	0	0	0	0	0	0	0	0	0	0	0	0	0	0	0	0	0	0	0	0	0	0	0	0	0	0	3	0.00430137	0	0
BG000551	3	IGHV1-83	IGHJ4	45	TGTGCAGGATTTGGTAACTACCCCTTCTATGCTATGGACTACTGG	0	1	0	0	0	0	0	0	0	0	0	0	0	0	0	0	0	0	0	0	0	0	0	0	3	0.00484686	0	0	0	0	0	0	0	0
BG000552	3	IGHV1-83	IGHJ4	45	TGTGCAAGGAACTACGGCTACGTAGGCTATGCTATGGACTACTGG	0	1	0	0	0	0	0	0	0	0	0	0	0	0	0	0	0	0	0	0	0	0	3	0.000212409	0	0	0	0	0	0	0	0	0	0
BG000557	4	IGHV1-5	IGHJ3	45	TGTACAAGAGGGGGGTACTATAGGTACGACGGGTTTGCTTACTGG	0	1	0	0	0	0	0	0	0	0	0	0	0	0	0	0	0	0	0	0	0	0	0	0	0	0	0	0	4	0.000545355	0	0	0	0
BG000558	3	IGHV1-5	IGHJ3	45	TGTACAAGAAAGGATTACTACGGCTACGGGGGGTTTGCTTACTGG	0	1	0	0	0	0	0	0	0	0	0	0	0	0	0	0	0	0	0	0	0	0	0	0	0	0	3	0.00307471	0	0	0	0	0	0
BG000564	3	IGHV14-3	IGHJ3	45	TGTGCTAGAGGGGATTACTACGGTAGTATCCCGTTTGCCTACTGG	0	1	0	0	0	0	0	0	0	0	0	0	0	0	0	0	0	0	0	0	0	0	0	0	3	0.00979684	0	0	0	0	0	0	0	0
BG000566	3	IGHV1-52	IGHJ3	45	TGTGCAAGAGATGATGGTTACTACCCCGCCTGGTTTGCTTACTGG	0	1	0	0	0	0	0	0	0	0	0	0	0	0	0	0	0	0	3	0.00118203	0	0	0	0	0	0	0	0	0	0	0	0	0	0
BG000574	3	IGHV5-17	IGHJ4	45	TGTGCAAGTGGGGTGGGGCGTCCGGGGTATGCTTTGGACTACTGG	0	1	0	0	0	0	0	0	0	0	0	0	0	0	0	0	0	0	0	0	0	0	3	0.00121652	0	0	0	0	0	0	0	0	0	0
BG000575	3	IGHV5-17	IGHJ4	45	TGTGCAAGAGAGGGCCTTTACGGTAGTCCCTCTATGGACTACTGG	0	1	0	0	0	0	0	0	0	0	0	0	0	0	0	0	0	0	0	0	0	0	3	0.000308958	0	0	0	0	0	0	0	0	0	0
BG000577	4	IGHV2-5	IGHJ4	45	TGTGCCAAAAAGGAGTATGGTAATTACGATGCTATGGACTACTGG	1	0	0	0	0	0	0	0	0	0	4	0.00164438	0	0	0	0	0	0	0	0	0	0	0	0	0	0	0	0	0	0	0	0	0	0
BG000581	3	IGHV2-3	IGHJ4	45	TGTGCCAATCCGTTTTATGGTAACACCTATGCTATGGACTACTGG	0	1	0	0	0	0	0	0	0	0	0	0	0	0	0	0	0	0	0	0	0	0	0	0	0	0	0	0	0	0	0	0	3	0.00721402
BG000582	3	IGHV5-12	IGHJ3	45	TGTGCAAGACCAATTACGACGACGGGGCGGGGGTTTGCTTACTGG	0	1	0	0	0	0	0	0	0	0	0	0	0	0	0	0	0	0	0	0	0	0	3	0.000135169	0	0	0	0	0	0	0	0	0	0
BG000588	4	IGHV8-2	IGHJ3	45	TGTACTTGGAGAGAGCGGGAGAATGGTAACCCGTTTGCTTACTGG	0	1	0	0	0	0	0	0	0	0	0	0	0	0	0	0	0	0	0	0	0	0	4	0.000212409	0	0	0	0	0	0	0	0	0	0
BG000591	5	IGHV6-3	IGHJ4	45	TGTGCCAGGAAGATTACGACGGGTTACTATGCTATGGACTACTGG	1	1	0	0	0	0	0	0	0	0	0	0	0	0	1	0.0292567	0	0	0	0	0	0	0	0	0	0	0	0	0	0	5	0.00679895	0	0
BG000603	3	IGHV8-12	IGHJ4	45	TGCGTTCGATGGGGGTATGGGTTCGCGAGTGTTATGGACTACTGG	0	1	0	0	0	0	0	0	0	0	0	0	0	0	0	0	0	0	0	0	0	0	0	0	3	0.00226874	0	0	0	0	0	0	0	0
BG000604	3	IGHV13-2	IGHJ2	45	TGTAGTAGATCTCTCTCTTACTACGGTAGCCATCTTGACTACTGG	0	1	0	0	0	0	0	0	0	0	0	0	0	0	0	0	0	0	0	0	3	0.00303505	0	0	0	0	0	0	0	0	0	0	0	0
BG000605	4	IGHV2-2	IGHJ3	45	TGTACCAGAAAAAACTATGATGGTTGCTACGGGTTTGCTTACTGG	0	1	0	0	0	0	0	0	0	0	0	0	0	0	0	0	0	0	0	0	0	0	4	0.000907564	0	0	0	0	0	0	0	0	0	0
BG000609	3	IGHV5-6	IGHJ4	45	TGTGCGGTAATCTACTATGATTACTGGAATGGTATGGACTACTGG	1	1	0	0	0	0	2	0.000382347	0	0	0	0	0	0	0	0	0	0	0	0	0	0	2	0.00167996	0	0	0	0	0	0	0	0	0	0
BG000610	3	IGHV1-18	IGHJ4	45	TGTGCAAGACTCGGCTATCTATCCCGGTATGCTATGGATTACTGG	0	1	0	0	0	0	0	0	0	0	0	0	0	0	0	0	0	0	0	0	0	0	0	0	3	0.00226874	0	0	0	0	0	0	0	0
BG000611	3	IGHV1-18	IGHJ4	45	TGTGCAAGAGACTATATATACGGAAACTTTGCTATGGACTACTGG	0	1	0	0	0	0	0	0	0	0	0	0	0	0	0	0	0	0	0	0	0	0	3	0.00166065	0	0	0	0	0	0	0	0	0	0
BG000612	3	IGHV1-18	IGHJ4	45	TGTGTAAGACCGGGTGGGACCTATTACTATGCTATGGACTACTGG	0	1	0	0	0	0	0	0	0	0	0	0	0	0	0	0	0	0	3	0.000435486	0	0	0	0	0	0	0	0	0	0	0	0	0	0
BG000618	3	IGHV9-3	IGHJ4	45	TGTGCAAGATGCTATGAATACGACGGCTATGCTATGGACTACTGG	1	1	0	0	0	0	2	0.0210291	0	0	0	0	0	0	0	0	0	0	0	0	0	0	2	0.000173789	0	0	0	0	0	0	0	0	0	0
BG000620	3	IGHV9-3	IGHJ4	45	TGTGCAAGATTGGGACGGCGGCGGAGTTATGCTATGGACTACTGG	0	1	0	0	0	0	0	0	0	0	0	0	0	0	0	0	0	0	0	0	0	0	0	0	0	0	0	0	3	0.000136339	0	0	0	0
BG000622	3	IGHV9-3	IGHJ4	45	TGTGCAAGAAACGCTCGGGCTACGTCCTATGTTATGGACTACTGG	0	1	0	0	0	0	0	0	0	0	0	0	0	0	0	0	0	0	0	0	0	0	0	0	0	0	3	0.000588774	0	0	0	0	0	0
BG000634	4	IGHV1-12	IGHJ3	45	TGTGCAAGAGGGGGGTACTATAGGTACGACGGGTTCGCTTACTGG	0	1	0	0	0	0	0	0	0	0	0	0	0	0	0	0	0	0	0	0	0	0	4	0.000733775	0	0	0	0	0	0	0	0	0	0
BG000635	5	IGHV1-12	IGHJ3	45	TGTGCAAGAGGGGGTTACTATGGTTACGACGGGTTTGCTTACTGG	0	3	0	0	0	0	0	0	0	0	0	0	0	0	0	0	0	0	0	0	1	0.00172965	2	5.79296e-05	0	0	2	0.00143923	0	0	0	0	0	0
BG000636	4	IGHV1-12	IGHJ3	45	TGTGCAAGAGAGCTCGGACTACCACGTTCCTGGTTTGCTTACTGG	1	1	0	0	0	0	0	0	0	0	0	0	3	0.016452	0	0	0	0	0	0	0	0	0	0	0	0	0	0	2	0.00149973	0	0	0	0
BG000637	5	IGHV9-3	IGHJ3	45	TGTGCAAGATCTTACTATAGGTTCGGCCCCTGGTTTGCTTACTGG	1	1	0	0	0	0	1	5.46209e-05	0	0	0	0	0	0	0	0	0	0	0	0	0	0	5	0.00540676	0	0	0	0	0	0	0	0	0	0
BG000648	3	IGHV9-3	IGHJ1	45	TGTGCAAGATCCCCTATATGGGCCACTAGGCACCTCGATGTCTGG	1	0	3	0.0365902	0	0	0	0	0	0	0	0	0	0	0	0	0	0	0	0	0	0	0	0	0	0	0	0	0	0	0	0	0	0
BG000659	3	IGHV1-53	IGHJ4	45	TGTGTAAGGATGATTACGACGGGTTACTACGCTATGGACTACTGG	0	1	0	0	0	0	0	0	0	0	0	0	0	0	0	0	0	0	3	0.000497698	0	0	0	0	0	0	0	0	0	0	0	0	0	0
BG000661	3	IGHV1-53	IGHJ4	45	TGTGCAAGATCATTACTACGGCTACGTAGTGCTATGGACTACTGG	0	1	0	0	0	0	0	0	0	0	0	0	0	0	0	0	0	0	3	0.000995396	0	0	0	0	0	0	0	0	0	0	0	0	0	0
BG000664	3	IGHV5-12	IGHJ4	45	TGTGCAAGGGGAAACTATAGGTACGGCGGTGCTATGGACTACTGG	0	1	0	0	0	0	0	0	0	0	0	0	0	0	0	0	0	0	3	0.00055991	0	0	0	0	0	0	0	0	0	0	0	0	0	0
BG000665	4	IGHV5-12	IGHJ4	45	TGTGCAAGACATAATTACGACAGGTACTATGCTATGGACTACTGG	0	1	0	0	0	0	0	0	0	0	0	0	0	0	0	0	0	0	0	0	0	0	4	0.000366887	0	0	0	0	0	0	0	0	0	0
BG000666	6	IGHV1-12	IGHJ2	45	TGTGCAAGGAGGGGTTACTACGGCTACGGAGGATTTGACTACTGG	0	1	0	0	0	0	0	0	0	0	0	0	0	0	0	0	0	0	0	0	6	0.000979048	0	0	0	0	0	0	0	0	0	0	0	0
BG000670	3	IGHV3-6	IGHJ1	45	TGTGCAAGATGGGATTACGACGGATACTGGTACTTCGATGTCTGG	0	1	0	0	0	0	0	0	0	0	0	0	0	0	0	0	0	0	0	0	0	0	3	0.000598606	0	0	0	0	0	0	0	0	0	0
BG000671	3	IGHV5-4	IGHJ4	45	TGTGCAAGAGGCGGGCGATTACGACGCGATGCTATGAACTACTGG	1	1	0	0	0	0	0	0	0	0	0	0	2	0.0403209	0	0	0	0	0	0	0	0	0	0	0	0	0	0	2	0.0157244	0	0	0	0
BG000673	3	IGHV1-54	IGHJ2	45	TGTGCAAGAAGAAACTACTATGATTACGAGGGGGTTGACTACTGG	0	1	0	0	0	0	0	0	0	0	0	0	0	0	0	0	0	0	0	0	0	0	3	0.000347578	0	0	0	0	0	0	0	0	0	0
BG000674	3	IGHV1-54	IGHJ2	45	TGTGCAAGAACATATTACTACGGTAGTAGGAACTTTGACTACTGG	0	1	0	0	0	0	0	0	0	0	0	0	0	0	0	0	0	0	0	0	0	0	3	0.00108135	0	0	0	0	0	0	0	0	0	0
BG000676	3	IGHV5-17	IGHJ2	45	TGTGCAAAGCCAGCCAATTACTACGGCTCCTACTCTGACTACTGG	0	1	0	0	0	0	0	0	0	0	0	0	0	0	0	0	0	0	0	0	0	0	3	0.000328268	0	0	0	0	0	0	0	0	0	0
BG000678	4	IGHV1-69	IGHJ4	42	TGTATAAGATATGTGGGGTCTTATTATGCTATGGACCACTGG	1	1	0	0	0	0	0	0	0	0	0	0	0	0	3	0.0436299	0	0	0	0	0	0	0	0	0	0	0	0	0	0	1	0.000277508	0	0
BG000680	4	IGHV7-1	IGHJ3	42	TGTGCAAGAGATGAAGACCATGATTACGCGTTTGCTTACTGG	0	1	0	0	0	0	0	0	0	0	0	0	0	0	0	0	0	0	0	0	4	0.00133803	0	0	0	0	0	0	0	0	0	0	0	0
BG000681	3	IGHV7-1	IGHJ3	42	TGTGCAAGAGATGTTATGATTACGACCTGGTTTGCTTACTGG	0	2	0	0	0	0	0	0	0	0	0	0	0	0	0	0	0	0	1	0.000124425	0	0	0	0	2	0.000206249	0	0	0	0	0	0	0	0
BG000691	8	IGHV1-2	IGHJ3	42	TGTGCAAGGCGGGGTTATTACTACGGTAGTGCGGCTTACTGG	0	1	0	0	0	0	0	0	0	0	0	0	0	0	0	0	0	0	0	0	8	0.00150121	0	0	0	0	0	0	0	0	0	0	0	0
BG000697	3	IGHV9-3	IGHJ3	42	TGTGCTAGAGGGGGTTACTACGCGTTTCCTTTTGCTTACTGG	1	0	3	0.0143295	0	0	0	0	0	0	0	0	0	0	0	0	0	0	0	0	0	0	0	0	0	0	0	0	0	0	0	0	0	0
BG000699	3	IGHV9-3	IGHJ3	42	TGTGCAAGAGGGGATGGTAACCTACTCTGGTTTGTCTACTGG	0	1	0	0	0	0	0	0	0	0	0	0	0	0	0	0	0	0	0	0	0	0	0	0	0	0	0	0	0	0	0	0	3	0.00767205
BG000701	3	IGHV9-3	IGHJ3	42	TGTGCAAGAGACGGCTCGGGCCCCGCCTGGTTTGCTTACTGG	1	0	3	0.000933085	0	0	0	0	0	0	0	0	0	0	0	0	0	0	0	0	0	0	0	0	0	0	0	0	0	0	0	0	0	0
BG000703	3	IGHV1-82	IGHJ1	42	TGTGCAAGCTCCAACTGGGTTTACTGGTACTTCGATATCTGG	1	1	0	0	0	0	0	0	0	0	2	0.0271681	0	0	0	0	0	0	0	0	0	0	0	0	0	0	2	0.00137381	0	0	0	0	0	0
BG000710	3	IGHV3-6	IGHJ2	42	TGTGCAAGGTTCTATGATTACGACGAGTTGGTTGACTACTGG	0	1	0	0	0	0	0	0	0	0	0	0	0	0	0	0	0	0	3	0.00746547	0	0	0	0	0	0	0	0	0	0	0	0	0	0
BG000711	5	IGHV3-6	IGHJ2	42	TGTGCAAGAGATTACTACGGTAGTAGGTACTTTGACTATTGG	2	4	0	0	0	0	0	0	0	0	2	0.0536212	0	0	0	0	1	0.000205486	0	0	0	0	0	0	1	0.000206249	2	0.00196258	1	4.54463e-05	1	0.000138754	0	0
BG000715	3	IGHV5-12	IGHJ4	42	TGTGCAAGACATAAGTACGTCTACTATGCTATGGACTACTGG	0	1	0	0	0	0	0	0	0	0	0	0	0	0	0	0	0	0	0	0	3	0.000326349	0	0	0	0	0	0	0	0	0	0	0	0
BG000719	3	IGHV1-43	IGHJ3	42	TGTGCAAGATTGCCCCGTTATGGTAACTACTTTGCTTACTGG	1	0	0	0	0	0	0	0	0	0	0	0	0	0	0	0	3	0.00339053	0	0	0	0	0	0	0	0	0	0	0	0	0	0	0	0
BG000720	3	IGHV1-43	IGHJ3	42	TGTGCAAGAAGCTACTATGATTACGAGGGGTTTGCTTGCTGG	0	1	0	0	0	0	0	0	0	0	0	0	0	0	0	0	0	0	0	0	0	0	0	0	0	0	3	0.000523355	0	0	0	0	0	0
BG000721	3	IGHV1-9	IGHJ3	42	TGTGCAAGGGGGAACTTTGGTAACTACGGGTTTGCTTACTGG	0	1	0	0	0	0	0	0	0	0	0	0	0	0	0	0	0	0	0	0	0	0	0	0	0	0	3	0.000261677	0	0	0	0	0	0
BG000727	3	IGHV8-11	IGHJ4	42	CGTGCTCGAATCCCGTACGACGTGGGGGCTATGGACTACTGG	0	1	0	0	0	0	0	0	0	0	0	0	0	0	0	0	0	0	0	0	0	0	3	0.000888254	0	0	0	0	0	0	0	0	0	0
BG000730	4	IGHV1-75	IGHJ3	42	TGTGCAAGGAACAGGAATGGTAACTCCTGGTTTGCTTACTGG	0	1	0	0	0	0	0	0	0	0	0	0	0	0	0	0	0	0	0	0	0	0	4	0.000115859	0	0	0	0	0	0	0	0	0	0
BG000735	3	IGHV1-63	IGHJ3	42	CGTGCAAGAGGGGATGGTAACTACGTGGGATTTACTTACTGG	0	1	0	0	0	0	0	0	0	0	0	0	0	0	0	0	0	0	0	0	0	0	0	0	0	0	0	0	3	0.000772587	0	0	0	0
BG000736	3	IGHV9-3	IGHJ4	42	TGTGCAAGAGGCCCACTCCATTACTATGCTATGGACTACTGG	0	2	0	0	0	0	0	0	0	0	0	0	0	0	0	0	0	0	0	0	0	0	1	7.72395e-05	0	0	0	0	0	0	2	0.00222006	0	0
BG000739	4	IGHV9-3	IGHJ4	42	TGTGCAAGAGAACTGGGATATTACTATGCTATGGACTGCTGG	0	2	0	0	0	0	0	0	0	0	0	0	0	0	0	0	0	0	3	0.00055991	0	0	1	0.000135169	0	0	0	0	0	0	0	0	0	0
BG000740	5	IGHV9-3	IGHJ4	42	TGTGCAAGAAGGGAGGGTTACGACGATGCTAAGGACTACTGG	0	1	0	0	0	0	0	0	0	0	0	0	0	0	0	0	0	0	0	0	5	0.00926832	0	0	0	0	0	0	0	0	0	0	0	0
BG000741	3	IGHV9-3	IGHJ4	42	TGTGCAAGAGCACCCTTACATTACTATGCTATGGACTACTGG	1	1	2	0.00226606	0	0	0	0	0	0	0	0	0	0	0	0	0	0	2	0.000248849	0	0	0	0	0	0	0	0	0	0	0	0	0	0
BG000748	3	IGHV2-9	IGHJ2	42	TGTGCCAGGGACTATAGGTACGATGACTACTTTGACTACTGG	0	1	0	0	0	0	0	0	0	0	0	0	0	0	0	0	0	0	0	0	3	0.000522159	0	0	0	0	0	0	0	0	0	0	0	0
BG000753	3	IGHV14-3	IGHJ1	42	TGTGCTAGAGATGGTAGCTACGTCTGGTACTTCGATGTCTGG	1	1	0	0	0	0	2	0.000109242	0	0	0	0	0	0	0	0	0	0	0	0	0	0	1	0.000173789	0	0	0	0	0	0	0	0	0	0
BG000755	3	IGHV1-67	IGHJ2	42	TGTGCAAGATCGTCCTATAGCCACTCAGGGTTTGACTACTGG	0	1	0	0	0	0	0	0	0	0	0	0	0	0	0	0	0	0	0	0	0	0	0	0	0	0	0	0	0	0	3	0.00263633	0	0
BG000766	3	IGHV1-28	IGHJ3	42	TGTGCAAGAACCTACTATGATTACGAGGGGTTTGCTTACTGG	0	1	0	0	0	0	0	0	0	0	0	0	0	0	0	0	0	0	0	0	0	0	3	0.00111997	0	0	0	0	0	0	0	0	0	0
BG000767	6	IGHV1-5	IGHJ2	42	TGTACAAGAAATTCCTACGGTAGTTACTACTTTGACTACTGG	1	1	1	0.00173287	0	0	0	0	0	0	0	0	0	0	0	0	0	0	6	0.00391937	0	0	0	0	0	0	0	0	0	0	0	0	0	0
BG000768	3	IGHV1-5	IGHJ2	42	TGTACAAGAAACTATGATGGTCTGTACTACTTTGACTACTGG	0	1	0	0	0	0	0	0	0	0	0	0	0	0	0	0	0	0	0	0	0	0	3	0.000366887	0	0	0	0	0	0	0	0	0	0
BG000769	5	IGHV1-5	IGHJ2	42	TGTACAAGAAACTGGGAGGGGTCCTACTACTTTGACTACTGG	1	2	0	0	0	0	0	0	0	0	0	0	0	0	1	0.000170097	0	0	0	0	0	0	1	3.86197e-05	0	0	0	0	0	0	0	0	3	0.00824459
BG000772	3	IGHV1-52	IGHJ2	42	TGTGCAAGAGGCGAGTACTACGGTAGTAGCTGCGACTACTGG	1	1	0	0	0	0	1	0.000109242	0	0	0	0	0	0	0	0	0	0	0	0	0	0	2	0.0035144	0	0	0	0	0	0	0	0	0	0
BG000775	3	IGHV14-4	IGHJ2	42	TGTGCTAGCGTCTGTGGGCGTCCGTCCTACTTTGACTACTGG	0	1	0	0	0	0	0	0	0	0	0	0	0	0	0	0	0	0	3	0.00124425	0	0	0	0	0	0	0	0	0	0	0	0	0	0
BG000776	13	IGHV5-6	IGHJ2	42	TGTACAAGAGATCATCATTACTACGGCTACTTTGACCACTGG	1	1	0	0	0	0	1	0.00546209	0	0	0	0	0	0	0	0	0	0	0	0	0	0	12	0.00123583	0	0	0	0	0	0	0	0	0	0
BG000777	3	IGHV1-26	IGHJ2	42	TGTGCAAGAGGGGCCTACTATGGTAACTACTTTGACTACTGG	0	1	0	0	0	0	0	0	0	0	0	0	0	0	0	0	0	0	0	0	0	0	3	0.000154479	0	0	0	0	0	0	0	0	0	0
BG000782	3	IGHV8-8	IGHJ3	42	TGTGCTCGAATAGAAGGGACAACTGGAACGTTTGCTTACTGG	0	1	0	0	0	0	0	0	0	0	0	0	0	0	0	0	0	0	0	0	3	0.00296978	0	0	0	0	0	0	0	0	0	0	0	0
BG000786	3	IGHV5-12	IGHJ3	42	TGTGCAAGGCCATTTATTATTACGGTAGCTTTTGCTTACTGG	0	1	0	0	0	0	0	0	0	0	0	0	0	0	0	0	0	0	0	0	0	0	0	0	0	0	3	0.00327097	0	0	0	0	0	0
BG000790	3	IGHV1-84	IGHJ4	42	TGTGCAAGATCCTATGATTACATCTATGCTATGGACTACTGG	0	1	0	0	0	0	0	0	0	0	0	0	0	0	0	0	0	0	3	0.00143088	0	0	0	0	0	0	0	0	0	0	0	0	0	0
BG000797	4	IGHV1-26	IGHJ1	42	TGTGCACGAGATGGTAACTACGTGGGGTACTTCGATGTCTGG	0	1	0	0	0	0	0	0	0	0	0	0	0	0	0	0	0	0	0	0	0	0	0	0	4	0.00412499	0	0	0	0	0	0	0	0
BG000798	3	IGHV1-26	IGHJ1	42	TGTGCAAGAGGGGATGGTTACTACGGATACTTCGATGTCTGG	1	1	0	0	0	0	0	0	0	0	0	0	1	6.74263e-05	0	0	0	0	0	0	0	0	0	0	0	0	0	0	2	0.00104526	0	0	0	0
BG000799	3	IGHV5-9	IGHJ2	42	TGTCCAAGGGTTAGGTACGACGTGGGGCCTTTTGACTACTGG	0	1	0	0	0	0	0	0	0	0	0	0	0	0	0	0	0	0	0	0	0	0	0	0	0	0	0	0	3	0.000136339	0	0	0	0
BG000800	4	IGHV5-9	IGHJ2	42	TGTGCAAGACATTACTACGGTAGTAGCTACTTTGACTACTGG	0	1	0	0	0	0	0	0	0	0	0	0	0	0	0	0	0	0	4	0.0025507	0	0	0	0	0	0	0	0	0	0	0	0	0	0
BG000801	3	IGHV5-9	IGHJ2	42	TGTGCAAGACATCGGATTACTACGGCTGAGGTTGACTACTGG	1	0	0	0	3	0.00207577	0	0	0	0	0	0	0	0	0	0	0	0	0	0	0	0	0	0	0	0	0	0	0	0	0	0	0	0
BG000803	3	IGHV5-9	IGHJ2	42	TGCGCAAGAGGCGGGGGTAGTAGCTACGACTTTGACTACTGG	0	1	0	0	0	0	0	0	0	0	0	0	0	0	0	0	0	0	0	0	3	0.0013054	0	0	0	0	0	0	0	0	0	0	0	0
BG000808	3	IGHV8-12	IGHJ2	42	TGTGCTCGAAGAGCCAGGTATGGTAACTTCTTTGACTACTGG	1	2	1	0.00253266	0	0	0	0	0	0	0	0	0	0	0	0	0	0	1	0.00584795	0	0	0	0	1	0.00237187	0	0	0	0	0	0	0	0
BG000809	3	IGHV1-12	IGHJ2	42	TGTGCAAGAGAGAACTGGGACGAGCACTGCTCTGACTACTGG	1	0	3	0.000733138	0	0	0	0	0	0	0	0	0	0	0	0	0	0	0	0	0	0	0	0	0	0	0	0	0	0	0	0	0	0
BG000817	3	IGHV1-18	IGHJ3	42	TGTGCAAGGGGGGGTAACTACGGGGCCTGGTTTGCTTACTGG	1	1	0	0	0	0	1	5.46209e-05	0	0	0	0	0	0	0	0	0	0	0	0	0	0	2	0.0033213	0	0	0	0	0	0	0	0	0	0
BG000818	3	IGHV2-9	IGHJ4	42	TGTGCCAGAGCCCGCTTTCGTTACTATGCTATGGACTACTGG	0	1	0	0	0	0	0	0	0	0	0	0	0	0	0	0	0	0	0	0	0	0	3	0.000811014	0	0	0	0	0	0	0	0	0	0
BG000821	3	IGHV3-6	IGHJ3	42	TGTGCAAGAAAAGGGACTGCTGGGACGGGGTTTCCTTACTGG	0	1	0	0	0	0	0	0	0	0	0	0	0	0	0	0	0	0	0	0	3	0.000424254	0	0	0	0	0	0	0	0	0	0	0	0
BG000822	6	IGHV3-6	IGHJ3	42	TGTGCAAGATACTATGATTACGAGAGAGTCTTTGCTTACTGG	0	1	0	0	0	0	0	0	0	0	0	0	0	0	0	0	0	0	0	0	0	0	6	0.00196961	0	0	0	0	0	0	0	0	0	0
BG000832	3	IGHV1-18	IGHJ1	42	TGTGCAGGAGCGTATGGTGACTACTGGTACTTCGATGTCTGG	0	1	0	0	0	0	0	0	0	0	0	0	0	0	0	0	0	0	0	0	0	0	3	0.000347578	0	0	0	0	0	0	0	0	0	0
BG000833	3	IGHV1-18	IGHJ1	42	TGTGCAAGAAATGATGGTTACTATTGGTACTTCGATGTCTGG	0	1	0	0	0	0	0	0	0	0	0	0	0	0	0	0	0	0	0	0	0	0	0	0	0	0	0	0	0	0	0	0	3	0.00435131
BG000834	3	IGHV1-67	IGHJ3	42	TGTGCAGGAAGCGGTTACGACGAGGGGGGGTTTGCTTACTGG	1	0	0	0	0	0	3	0.00114704	0	0	0	0	0	0	0	0	0	0	0	0	0	0	0	0	0	0	0	0	0	0	0	0	0	0
BG000837	7	IGHV1-15	IGHJ3	42	TGTACAAGGATCTACTATGATTACACCTGGTTTGTTTACTGG	0	1	0	0	0	0	0	0	0	0	0	0	0	0	0	0	0	0	0	0	0	0	7	0.0222063	0	0	0	0	0	0	0	0	0	0
BG000839	3	IGHV1-62-2	IGHJ2	42	TGTGCAAGACACGAAGATGATGGTTTCTACTTTGACTACTGG	0	1	0	0	0	0	0	0	0	0	0	0	0	0	0	0	0	0	0	0	3	0.00440572	0	0	0	0	0	0	0	0	0	0	0	0
BG000850	3	IGHV4-2	IGHJ1	42	TGTGCAAGACGAGGGGGAGGAGGATGGTACTTCGATGTCTGG	0	1	0	0	0	0	0	0	0	0	0	0	0	0	0	0	0	0	0	0	0	0	3	0.000154479	0	0	0	0	0	0	0	0	0	0
BG000852	3	IGHV2-5	IGHJ4	42	TGTGCCAATCATTACTACGGCTACTATTCTATGGACTACTGG	0	1	0	0	0	0	0	0	0	0	0	0	0	0	0	0	0	0	0	0	0	0	0	0	0	0	0	0	3	0.012725	0	0	0	0
BG000858	4	IGHV1-67	IGHJ4	42	TGTGCAAGATCTTCTGGTGGTTACTATTCTATGGACTACTGG	0	1	0	0	0	0	0	0	0	0	0	0	0	0	0	0	0	0	0	0	0	0	4	0.000405507	0	0	0	0	0	0	0	0	0	0
BG000862	3	IGHV1-2	IGHJ2	42	TGTGCAAGATCGAACTGGGACTTGTACAACTTTGACTACTGG	0	1	0	0	0	0	0	0	0	0	0	0	0	0	0	0	0	0	0	0	0	0	0	0	0	0	3	0.000261677	0	0	0	0	0	0
BG000863	3	IGHV3-8	IGHJ1	42	TGTGCAGTCTACTATGGTAACTACTGGTACTTCGATGTCTGG	0	3	0	0	0	0	0	0	0	0	0	0	0	0	0	0	0	0	1	6.22123e-05	1	6.52699e-05	0	0	0	0	1	6.54193e-05	0	0	0	0	0	0
BG000866	3	IGHV7-2	IGHJ3	42	TGTGCAAGACCCTCGGGTTCACTTTCCTGGTTTGCTTACTGG	0	1	0	0	0	0	0	0	0	0	0	0	0	0	0	0	0	0	0	0	0	0	3	0.000251028	0	0	0	0	0	0	0	0	0	0
BG000875	3	IGHV2-9	IGHJ3	42	TGTGCCAGAGGAAGGGAGTGTGGTAACCCTTTTGCTTACTGG	0	1	0	0	0	0	0	0	0	0	0	0	0	0	0	0	0	0	0	0	0	0	0	0	0	0	0	0	0	0	3	0.00319134	0	0
BG000878	5	IGHV1-75	IGHJ4	42	TGTGCAAGGAGCTATGATTACGACTATGCTATGGACTACTGG	0	1	0	0	0	0	0	0	0	0	0	0	0	0	0	0	0	0	0	0	0	0	5	0.000366887	0	0	0	0	0	0	0	0	0	0
BG000879	3	IGHV1-62-2	IGHJ4	42	TGTGCAAGAGGGGATGGTTATCAGTATGCTATGGACTACTGG	0	1	0	0	0	0	0	0	0	0	0	0	0	0	0	0	0	0	3	0.00111982	0	0	0	0	0	0	0	0	0	0	0	0	0	0
BG000884	3	IGHV9-3	IGHJ2	42	TGTGCAAGATCGCACTACGGTAGTGTCTACTTTGACTACTGG	0	1	0	0	0	0	0	0	0	0	0	0	0	0	0	0	0	0	0	0	0	0	3	0.00426748	0	0	0	0	0	0	0	0	0	0
BG000891	4	IGHV1-14	IGHJ1	42	TGTGCAAGATCGGGTAACCGGGACTGGTACCTCGATGTCTGG	1	0	0	0	0	0	0	0	0	0	0	0	0	0	0	0	4	0.0194185	0	0	0	0	0	0	0	0	0	0	0	0	0	0	0	0
BG000893	4	IGHV1-14	IGHJ1	42	TGTGCAAGATCGGGTAACTACGATTGGTACTTCGATGTCTGG	1	1	0	0	0	0	0	0	0	0	1	7.1495e-05	0	0	0	0	0	0	0	0	0	0	0	0	0	0	3	0.000457935	0	0	0	0	0	0
BG000894	11	IGHV5-2	IGHJ3	42	TGTGCAAGAGGGGATGGTAACTACGAGGGCTTTTCTTACTGG	1	1	0	0	0	0	0	0	0	0	4	0.00243083	0	0	0	0	0	0	0	0	0	0	0	0	0	0	8	0.00614942	0	0	0	0	0	0
BG000895	3	IGHV1-82	IGHJ2	42	TGTGCAAGATACTACGGTAGTAACTACTACTTTGACTACTGG	0	1	0	0	0	0	0	0	0	0	0	0	0	0	0	0	0	0	0	0	3	0.00019581	0	0	0	0	0	0	0	0	0	0	0	0
BG000899	3	IGHV1-18	IGHJ4	42	TGTACAAGATGGTTACTACGGGACTATGCTATGGACTACTGG	1	1	0	0	0	0	0	0	0	0	0	0	0	0	0	0	2	0.000924689	0	0	0	0	0	0	0	0	0	0	0	0	0	0	1	0.000229016
BG000905	3	IGHV1-18	IGHJ4	42	CGTGCAAGATCATACTATGATTACTATACTATGGACTACTGG	0	1	0	0	0	0	0	0	0	0	0	0	0	0	0	0	0	0	0	0	0	0	0	0	0	0	0	0	0	0	3	0.0018038	0	0
BG000916	3	IGHV1-9	IGHJ2	42	TGTACAAGGGATGATGGTTACATCGGTTTCGTTGACTACTGG	0	1	0	0	0	0	0	0	0	0	0	0	0	0	0	0	0	0	0	0	3	0.000620064	0	0	0	0	0	0	0	0	0	0	0	0
BG000917	4	IGHV5-17	IGHJ3	42	TGTGTCGCCTACTATAGGTACGACGAGTGGGCTACTTACTGG	0	1	0	0	0	0	0	0	0	0	0	0	0	0	0	0	0	0	0	0	0	0	0	0	0	0	0	0	4	0.00749864	0	0	0	0
BG000918	3	IGHV5-17	IGHJ3	42	TGTGCAAGATCGGGGAGGGGCTCGGGCCGTTTTGCTTACTGG	0	1	0	0	0	0	0	0	0	0	0	0	0	0	0	0	0	0	0	0	3	0.000424254	0	0	0	0	0	0	0	0	0	0	0	0
BG000921	3	IGHV1-42	IGHJ1	42	TGCGCAAGATGGGGCAGTAACTACTGGTACTTCGACGTCTGG	1	0	0	0	0	0	3	0.00568058	0	0	0	0	0	0	0	0	0	0	0	0	0	0	0	0	0	0	0	0	0	0	0	0	0	0
BG000924	6	IGHV14-1	IGHJ3	42	TGTAATGCGGGGGCTACGACTGGAGGCTGGTTTGCTTACTGG	1	1	0	0	1	0.000389206	0	0	0	0	0	0	0	0	0	0	0	0	0	0	6	0.00267607	0	0	0	0	0	0	0	0	0	0	0	0
BG000925	3	IGHV8-12	IGHJ3	42	TGTGCTCGAAGAGGGCTCAACTGGGACTGGTTTGCTTACTGG	1	1	0	0	0	0	1	0.000655451	0	0	0	0	0	0	0	0	0	0	0	0	0	0	2	0.000308958	0	0	0	0	0	0	0	0	0	0
BG000936	3	IGHV8-8	IGHJ2	42	TGTGCTCGAAGGGAGGATTACTACGGTAGTTTTGACTACTGG	0	1	0	0	0	0	0	0	0	0	0	0	0	0	0	0	0	0	0	0	3	0.00146857	0	0	0	0	0	0	0	0	0	0	0	0
BG000937	3	IGHV8-8	IGHJ2	42	TGTGGTCGAATAGAGGGGGCGGTAGTGAACTTTGACTACTGG	0	1	0	0	0	0	0	0	0	0	0	0	0	0	0	0	0	0	0	0	0	0	0	0	0	0	3	0.00111213	0	0	0	0	0	0
BG000939	3	IGHV8-8	IGHJ2	42	CGTGCTCGAATAGAGGATGGTAATGGCTGCTTTGACTACTGG	0	1	0	0	0	0	0	0	0	0	0	0	0	0	0	0	0	0	0	0	3	0.000489524	0	0	0	0	0	0	0	0	0	0	0	0
BG000942	8	IGHV1-18	IGHJ2	42	TGTGCAAGACTAACTGGTCACGGATACTACTTTGACTACTGG	1	1	0	0	0	0	1	0.00305877	0	0	0	0	0	0	0	0	0	0	0	0	0	0	8	0.00139031	0	0	0	0	0	0	0	0	0	0
BG000946	3	IGHV3-8	IGHJ2	42	TGTGCAAGAGACTACTACGGAAGTAGTTACTTTGACTACTGG	1	1	0	0	0	0	0	0	0	0	1	0.00057196	0	0	0	0	0	0	0	0	0	0	0	0	0	0	2	0.000588774	0	0	0	0	0	0
BG000948	6	IGHV6-3	IGHJ3	42	TGTACTAGAGGTCGGTATGATTACGTCTGGTTTGTTTACTGG	0	1	0	0	0	0	0	0	0	0	0	0	0	0	0	0	0	0	0	0	6	0.017525	0	0	0	0	0	0	0	0	0	0	0	0
BG000951	3	IGHV10-1	IGHJ1	42	TGTGTGAGACGGGGGATTACGACGTGGTATTTCGATGTCTGG	0	1	0	0	0	0	0	0	0	0	0	0	0	0	0	0	0	0	0	0	0	0	0	0	0	0	3	0.000719613	0	0	0	0	0	0
BG000952	4	IGHV14-3	IGHJ3	42	TGCGCTAGATCTGAAGATGGTAACTACGGGTCTGCTTACTGG	2	1	0	0	0	0	0	0	1	0.000262778	0	0	4	0.0714045	0	0	0	0	0	0	0	0	0	0	0	0	0	0	1	0.0085439	0	0	0	0
BG000954	3	IGHV14-3	IGHJ3	42	TGTGCTAGAACGGGTAACTTCGTCGCCTGGTTTGCTTACTGG	0	1	0	0	0	0	0	0	0	0	0	0	0	0	0	0	0	0	0	0	0	0	0	0	0	0	0	0	3	0.000727141	0	0	0	0
BG000960	3	IGHV2-6	IGHJ2	42	TGTGCCAGAAATCGGATGGGGTACGGCTACTTTGACTACTGG	0	1	0	0	0	0	0	0	0	0	0	0	0	0	0	0	0	0	0	0	0	0	3	0.000328268	0	0	0	0	0	0	0	0	0	0
BG000962	3	IGHV1-54	IGHJ3	42	TGTGCAAGATCGGGAGCCTACTATAGGTTCCTTGCTTACTGG	1	1	0	0	0	0	0	0	0	0	1	0.0524058	0	0	0	0	0	0	0	0	0	0	0	0	0	0	3	0.00451393	0	0	0	0	0	0
BG000964	4	IGHV1-9	IGHJ4	42	TGTGCAAGCTACTATGATTACGACTATGCTATGGACTACTGG	0	4	0	0	0	0	0	0	0	0	0	0	0	0	0	0	0	0	1	6.22123e-05	1	3.26349e-05	2	7.72395e-05	0	0	0	0	0	0	0	0	1	0.000114508
BG000965	6	IGHV4-2	IGHJ2	39	TGTGCAAGATTGGGGTACTACGGCTACGTCGACTACTGG	0	1	0	0	0	0	0	0	0	0	0	0	0	0	0	0	0	0	0	0	0	0	6	0.00345647	0	0	0	0	0	0	0	0	0	0
BG000978	3	IGHV5-17	IGHJ2	39	TGTGCAAGAGAGGGGTGCGACTACTACTTTGACTACTGG	0	1	0	0	0	0	0	0	0	0	0	0	0	0	0	0	0	0	0	0	0	0	3	0.000463437	0	0	0	0	0	0	0	0	0	0
BG000979	4	IGHV5-17	IGHJ2	39	TGTGCAAGATCCTATAGGCACGACGTCTTTGACTACTGG	1	1	0	0	0	0	0	0	0	0	0	0	0	0	0	0	1	0.000205486	0	0	0	0	0	0	0	0	0	0	0	0	0	0	4	0.00297721
BG000986	4	IGHV4-2	IGHJ3	39	TGTGCAAGACTCGGGTACTATGGTTGGTTTGCTCACTGG	1	1	0	0	2	0.00155682	0	0	0	0	0	0	0	0	0	0	0	0	0	0	3	0.0081261	0	0	0	0	0	0	0	0	0	0	0	0
BG000989	5	IGHV4-2	IGHJ3	39	TGTGCGAGATTAGGGTACTACGGCTACCTTGCTTACTGG	1	1	2	0.000399893	0	0	0	0	0	0	0	0	0	0	0	0	0	0	4	0.00149309	0	0	0	0	0	0	0	0	0	0	0	0	0	0
BG000991	3	IGHV4-2	IGHJ3	39	TGTGCAAGACTTCGTTACTACGGCTACTTTGCTTACTGG	0	3	0	0	0	0	0	0	0	0	0	0	0	0	0	0	0	0	1	0.000435486	0	0	0	0	0	0	1	0.000392516	0	0	2	0.00111003	0	0
BG000992	4	IGHV4-2	IGHJ3	39	TGTGCAAGACTTGGTTACTACGCCTGGTTTGCTTACTGG	0	2	0	0	0	0	0	0	0	0	0	0	0	0	0	0	0	0	0	0	0	0	0	0	2	0.00329999	0	0	2	0.000318124	0	0	0	0
BG000993	3	IGHV4-2	IGHJ3	39	TGTGCAAGACCGTGGAGGTACGACGGGTTTGCTTACTGG	1	1	0	0	2	0.00480021	0	0	0	0	0	0	0	0	0	0	0	0	0	0	2	0.0014033	0	0	0	0	0	0	0	0	0	0	0	0
BG001002	3	IGHV9-4	IGHJ2	39	TGTGCGAGAGATGGTAACCCACACTACTTTGACTACTGG	0	1	0	0	0	0	0	0	0	0	0	0	0	0	0	0	0	0	0	0	3	0.000848509	0	0	0	0	0	0	0	0	0	0	0	0
BG001006	3	IGHV5-12	IGHJ2	39	TGTGCAAGACAAGAGGGTATCAACTACCTTGACTACTGG	1	0	3	0.00119968	0	0	0	0	0	0	0	0	0	0	0	0	0	0	0	0	0	0	0	0	0	0	0	0	0	0	0	0	0	0
BG001009	3	IGHV5-2	IGHJ3	39	TGTGCAAGACACGGTAGTAGCTACTGGTTTGCTTACTGG	0	1	0	0	0	0	0	0	0	0	0	0	0	0	0	0	0	0	0	0	0	0	0	0	3	0.0012375	0	0	0	0	0	0	0	0
BG001010	3	IGHV1-53	IGHJ3	39	TGTGCAGGATATGGTAACTACGCCTGGTTTGCTTACTGG	0	1	0	0	0	0	0	0	0	0	0	0	0	0	0	0	0	0	0	0	0	0	0	0	3	0.00206249	0	0	0	0	0	0	0	0
BG001015	5	IGHV9-3	IGHJ4	39	TGTGCAACCATCTACTATGAATATGCTATGGACTACTGG	1	1	0	0	0	0	1	0.0033865	0	0	0	0	0	0	0	0	0	0	0	0	0	0	4	0.000463437	0	0	0	0	0	0	0	0	0	0
BG001021	4	IGHV1-67	IGHJ4	39	TGTGCAAGACAGCTCGGGCTGAGGGCTTTGGACTACTGG	0	1	0	0	0	0	0	0	0	0	0	0	0	0	0	0	0	0	0	0	0	0	0	0	4	0.00206249	0	0	0	0	0	0	0	0
BG001035	9	IGHV4-2	IGHJ1	39	TGTGCAAGACTCGGTTACTACGGGTACTTCGCTGTCTGG	1	2	0	0	0	0	0	0	0	0	0	0	0	0	0	0	2	0.00369876	0	0	0	0	0	0	0	0	0	0	1	4.54463e-05	0	0	7	0.00458033
BG001037	5	IGHV4-2	IGHJ1	39	TGTGCAAGAATGGGGACTTACGGGTACTTCAATGTCTGG	0	1	0	0	0	0	0	0	0	0	0	0	0	0	0	0	0	0	0	0	0	0	5	0.000502057	0	0	0	0	0	0	0	0	0	0
BG001038	6	IGHV4-2	IGHJ1	39	TGTTCAAGAATGGGGAGGTACGGGTACTTCGATGTCTGG	0	1	0	0	0	0	0	0	0	0	0	0	0	0	0	0	0	0	0	0	0	0	6	0.00260683	0	0	0	0	0	0	0	0	0	0
BG001039	3	IGHV4-2	IGHJ1	39	TGTTCAAGAATGGGATTATACGGGTACTTCGATGTCTGG	0	1	0	0	0	0	0	0	0	0	0	0	0	0	0	0	0	0	0	0	0	0	3	0.000231718	0	0	0	0	0	0	0	0	0	0
BG001040	3	IGHV5-17	IGHJ3	39	TGTGCAAGAGTTACTACGGCTACGGGGTTTGCTTACTGG	1	1	0	0	0	0	0	0	0	0	0	0	2	0.00303419	0	0	0	0	0	0	0	0	0	0	0	0	0	0	2	0.000818033	0	0	0	0
BG001046	3	IGHV3-8	IGHJ2	39	TGTGCAAGAAGAGTGACTGGTAACCCCTTTGACTACTGG	0	1	0	0	0	0	0	0	0	0	0	0	0	0	0	0	0	0	3	0.00242628	0	0	0	0	0	0	0	0	0	0	0	0	0	0
BG001047	4	IGHV1-66	IGHJ2	39	TGTGCAAGGGGGAGAGACTTTTCCCCCTTTGACTACTGG	1	1	0	0	3	0.00103788	0	0	0	0	0	0	0	0	0	0	0	0	0	0	2	0.00120749	0	0	0	0	0	0	0	0	0	0	0	0
BG001050	4	IGHV5-9	IGHJ4	39	TGTGTAAGAAATGACAATTACTCTGTTATGGGCTATTGG	0	1	0	0	0	0	0	0	0	0	0	0	0	0	0	0	0	0	4	0.00155531	0	0	0	0	0	0	0	0	0	0	0	0	0	0
BG001057	3	IGHV9-3	IGHJ2	39	TGTGGAAGACGGGGGGGTAACTACGAACTTGACTACTGG	0	1	0	0	0	0	0	0	0	0	0	0	0	0	0	0	0	0	0	0	3	0.000685334	0	0	0	0	0	0	0	0	0	0	0	0
BG001060	3	IGHV9-3	IGHJ2	39	TGTGCAAGAGGAGGGAGTAACTACGGTAGTGACTACTGG	0	1	0	0	0	0	0	0	0	0	0	0	0	0	0	0	0	0	0	0	0	0	3	0.000695155	0	0	0	0	0	0	0	0	0	0
BG001062	4	IGHV1-72	IGHJ4	39	TGTGCAAGAGACGGTCGAGGGGGTGCTATGGACTACTGG	1	1	0	0	1	0.000129735	0	0	0	0	0	0	0	0	0	0	0	0	0	0	3	0.000163175	0	0	0	0	0	0	0	0	0	0	0	0
BG001080	3	IGHV6-3	IGHJ1	39	TGTGCCAGGATGCGGACTAACTGGTACTTCGATGTCTGG	0	1	0	0	0	0	0	0	0	0	0	0	0	0	0	0	0	0	3	0.000808759	0	0	0	0	0	0	0	0	0	0	0	0	0	0
BG001084	4	IGHV3-6	IGHJ1	39	TGTGCAAGGTATGGTAACTACTGGTACTTCGATGTCTGG	0	2	0	0	0	0	0	0	0	0	0	0	0	0	0	0	0	0	1	0.0065945	0	0	3	0.000482747	0	0	0	0	0	0	0	0	0	0
BG001086	6	IGHV8-11	IGHJ3	39	TGTGCTCGATTAGGATATGATTCCTGGTTTGCTTACTGG	0	1	0	0	0	0	0	0	0	0	0	0	0	0	0	0	0	0	0	0	0	0	6	0.000772395	0	0	0	0	0	0	0	0	0	0
BG001087	4	IGHV8-11	IGHJ3	39	TGTGCTCGAATAGATTATGATTCCTGGTTTGCTTACTGG	0	1	0	0	0	0	0	0	0	0	0	0	0	0	0	0	0	0	0	0	0	0	4	9.65493e-05	0	0	0	0	0	0	0	0	0	0
BG001091	3	IGHV1-18	IGHJ4	39	TGTGCAAGCGCCAACTGGGGCTATGCCATGGACTACTGG	0	1	0	0	0	0	0	0	0	0	0	0	0	0	0	0	0	0	0	0	0	0	3	7.72395e-05	0	0	0	0	0	0	0	0	0	0
BG001095	3	IGHV5-12	IGHJ4	39	TGTGCGAGAGGGGGGTTACGACGGGCTATGGACTACTGG	0	1	0	0	0	0	0	0	0	0	0	0	0	0	0	0	0	0	0	0	0	0	0	0	0	0	0	0	0	0	3	0.00166505	0	0
BG001096	3	IGHV5-12	IGHJ4	39	TGTGCAAGACATTTCCTAACTGGGACTCTGGACTACTGG	0	1	0	0	0	0	0	0	0	0	0	0	0	0	0	0	0	0	0	0	0	0	0	0	0	0	3	0.00876619	0	0	0	0	0	0
BG001099	3	IGHV5-17	IGHJ1	39	CGTGCAAGATCTGGGAGCTACTGGTACTTCGATGTCTGG	0	1	0	0	0	0	0	0	0	0	0	0	0	0	0	0	0	0	3	0.00149309	0	0	0	0	0	0	0	0	0	0	0	0	0	0
BG001100	4	IGHV11-2	IGHJ1	39	TGTATGGGATATGGTAACTACTGGTACTTCGATGTCTGG	2	4	0	0	0	0	0	0	0	0	1	7.1495e-05	0	0	0	0	1	0.000102743	1	6.22123e-05	1	3.26349e-05	2	3.86197e-05	0	0	0	0	1	4.54463e-05	0	0	0	0
BG001103	3	IGHV9-3	IGHJ3	39	TGTGCTAGAGGGGGTAACCCGGCTTGGTTTGCTTACTGG	0	1	0	0	0	0	0	0	0	0	0	0	0	0	0	0	0	0	0	0	0	0	0	0	0	0	3	0.000719613	0	0	0	0	0	0
BG001111	3	IGHV5-17	IGHJ4	39	TGTGCAAGATCGGGACTGGGGCCTTCTATGGACTACTGG	0	1	0	0	0	0	0	0	0	0	0	0	0	0	0	0	0	0	0	0	0	0	0	0	0	0	0	0	0	0	0	0	3	0.00183213
BG001114	3	IGHV1-78	IGHJ4	39	TGTAAAATGGGGGGTTATTATGATGCTATGGACTACAGG	0	1	0	0	0	0	0	0	0	0	0	0	0	0	0	0	0	0	0	0	0	0	3	0.000328268	0	0	0	0	0	0	0	0	0	0
BG001116	4	IGHV1-5	IGHJ4	39	TGTACAAGAGGGCGGGCGGCCTTTGCTCTGGACTACTGG	0	1	0	0	0	0	0	0	0	0	0	0	0	0	0	0	0	0	0	0	0	0	4	0.000637226	0	0	0	0	0	0	0	0	0	0
BG001121	5	IGHV1-66	IGHJ1	39	CGTGCAAGATCCGGGGTCTACTGGTACTTTGATGTCTGG	0	1	0	0	0	0	0	0	0	0	0	0	0	0	0	0	0	0	0	0	0	0	0	0	0	0	0	0	0	0	0	0	5	0.0138555
BG001123	3	IGHV1-52	IGHJ2	39	TGTGCAAGTACTACGGCTAGAAACTACTTTTACTACTGG	0	1	0	0	0	0	0	0	0	0	0	0	0	0	0	0	0	0	0	0	3	0.000522159	0	0	0	0	0	0	0	0	0	0	0	0
BG001140	4	IGHV1-85	IGHJ2	39	TGTGCAAGATGGCACTATGGTTACTACTTTGACTACTGG	0	1	0	0	0	0	0	0	0	0	0	0	0	0	0	0	0	0	0	0	0	0	4	0.000212409	0	0	0	0	0	0	0	0	0	0
BG001142	3	IGHV1-66	IGHJ4	39	TGTGCAAGAGATCTACTACGGCTTGCTATGGACTACTGG	0	1	0	0	0	0	0	0	0	0	0	0	0	0	0	0	0	0	0	0	3	0.000326349	0	0	0	0	0	0	0	0	0	0	0	0
BG001144	3	IGHV3-8	IGHJ1	39	TGTGGCTACGGTAGTAGCTACTGGTACTTCGATGTCTGG	0	4	0	0	0	0	0	0	0	0	0	0	0	0	0	0	0	0	0	0	0	0	0	0	1	0.000206249	0	0	1	0.000136339	1	0.000138754	1	0.000114508
BG001151	3	IGHV3-6	IGHJ3	39	TGTGCAAGAGACGGCGGTAGTAGTCCGTTTGCTTACTGG	1	1	0	0	0	0	1	0.000109242	0	0	0	0	0	0	0	0	0	0	0	0	0	0	3	0.000753085	0	0	0	0	0	0	0	0	0	0
BG001155	3	IGHV6-3	IGHJ3	39	TGTACCAGGGGGGGTAACTACGCCTGGTTTGTTTACTGG	0	1	0	0	0	0	0	0	0	0	0	0	0	0	0	0	0	0	3	0.00223964	0	0	0	0	0	0	0	0	0	0	0	0	0	0
BG001157	3	IGHV1-14	IGHJ1	39	TGTGCAAGAACTGGGCCCGACTGGTACTTCGATGTCTGG	0	1	0	0	0	0	0	0	0	0	0	0	0	0	0	0	0	0	0	0	0	0	0	0	0	0	0	0	3	0.00527177	0	0	0	0
BG001163	3	IGHV3-6	IGHJ4	39	TGTGCAAAGATAATGATTACGTATGCTATGGACTACTGG	0	1	0	0	0	0	0	0	0	0	0	0	0	0	0	0	0	0	0	0	0	0	0	0	0	0	0	0	0	0	3	0.00346885	0	0
BG001169	3	IGHV1-9	IGHJ3	39	TGTGCAAGATGGAAGATTACGACTTGGGTTGCTTACTGG	1	1	0	0	0	0	0	0	0	0	2	0.00386073	0	0	0	0	0	0	0	0	0	0	0	0	0	0	2	0.000261677	0	0	0	0	0	0
BG001174	3	IGHV1-9	IGHJ2	39	TGTGCCCTTTATTACTTCGGTACTAAGTACGGCTGCTGG	0	1	0	0	0	0	0	0	0	0	0	0	0	0	0	0	0	0	0	0	0	0	0	0	0	0	3	0.00739239	0	0	0	0	0	0
BG001176	4	IGHV1-9	IGHJ2	39	TGTGCAAGGGGGGACGATTACGAAGGTTTTGACTACTGG	0	1	0	0	0	0	0	0	0	0	0	0	0	0	0	0	0	0	0	0	0	0	0	0	0	0	0	0	4	0.00104526	0	0	0	0
BG001177	3	IGHV1-9	IGHJ2	39	TGTGCAAGATGGGGGACTGGGAGGTGCTTTGAGTACTGG	0	1	0	0	0	0	0	0	0	0	0	0	0	0	0	0	0	0	0	0	3	0.000881144	0	0	0	0	0	0	0	0	0	0	0	0
BG001181	3	IGHV6-3	IGHJ2	39	TGTAACAGGCGGGACACCTCGGGCCACGTTGACTACTGG	0	1	0	0	0	0	0	0	0	0	0	0	0	0	0	0	0	0	0	0	0	0	3	0.000193099	0	0	0	0	0	0	0	0	0	0
BG001183	3	IGHV1-18	IGHJ2	39	TGTGCAAGATCTTCGGCTGGGGACCACTTTGACTACTGG	0	1	0	0	0	0	0	0	0	0	0	0	0	0	0	0	0	0	0	0	3	0.000293715	0	0	0	0	0	0	0	0	0	0	0	0
BG001184	3	IGHV1-18	IGHJ2	39	GGTTCAAGAACCGCTAGGTACGACTACTTTGACTACTGG	0	1	0	0	0	0	0	0	0	0	0	0	0	0	0	0	0	0	0	0	3	0.00172965	0	0	0	0	0	0	0	0	0	0	0	0
BG001187	4	IGHV5-12	IGHJ3	39	TGTGCAAGACACCTCGGGCTACGTAGGTTTGCTTACTGG	0	1	0	0	0	0	0	0	0	0	0	0	0	0	0	0	0	0	0	0	0	0	4	0.00210478	0	0	0	0	0	0	0	0	0	0
BG001188	3	IGHV5-12	IGHJ3	39	TGTGCAAGACAGGATGGCCCCACCTGGTTTGCTTACTGG	1	0	3	0.00226606	0	0	0	0	0	0	0	0	0	0	0	0	0	0	0	0	0	0	0	0	0	0	0	0	0	0	0	0	0	0
BG001196	3	IGHV1-12	IGHJ1	39	TGTGTAAGATGGGGTTACTATCGGTACTTCGATGTCTGG	1	1	0	0	0	0	0	0	0	0	0	0	2	0.00155081	0	0	0	0	0	0	0	0	0	0	0	0	0	0	2	0.000636248	0	0	0	0
BG001200	4	IGHV9-4	IGHJ4	39	TGTGCGAGATGGGGACTGGGAAGGGCTACGGACTACTGG	1	1	0	0	0	0	0	0	0	0	0	0	0	0	0	0	2	0.00462345	0	0	0	0	0	0	0	0	0	0	0	0	0	0	3	0.00148861
BG001206	3	IGHV10-1	IGHJ4	39	TGTGTGAGACGGGACTATAGGTATGCTATGGGCTACTGG	0	1	0	0	0	0	0	0	0	0	0	0	0	0	0	0	0	0	0	0	0	0	0	0	3	0.00567186	0	0	0	0	0	0	0	0
BG001207	4	IGHV2-2	IGHJ4	39	TGTGCCAGAAATGACTACTTTGGGGCTATGGACTACTGG	0	1	0	0	0	0	0	0	0	0	0	0	0	0	0	0	0	0	0	0	0	0	4	0.00160272	0	0	0	0	0	0	0	0	0	0
BG001210	3	IGHV2-2	IGHJ4	39	TGTGCCAGAAACCCTCGACAGGGGGGGATGGACTACTGG	0	1	0	0	0	0	0	0	0	0	0	0	0	0	0	0	0	0	0	0	0	0	3	0.000521366	0	0	0	0	0	0	0	0	0	0
BG001211	5	IGHV2-2	IGHJ4	39	TGTGCCAGAAATACGAGGGAGGGAGCTATGGACTACTGG	0	1	0	0	0	0	0	0	0	0	0	0	0	0	0	0	0	0	0	0	0	0	5	0.00264545	0	0	0	0	0	0	0	0	0	0
BG001217	4	IGHV2-6-8	IGHJ1	39	TGTGCCAAATATGGTAACTACTGGTACTTCGATGTCTGG	1	2	0	0	2	0.00259471	0	0	0	0	0	0	0	0	0	0	0	0	3	0.0100162	1	0.000391619	0	0	0	0	0	0	0	0	0	0	0	0
BG001221	3	IGHV8-12	IGHJ2	39	TGTACTCGATGGGGAGATGATGGTTACTCCGACTACCGG	0	1	0	0	0	0	0	0	0	0	0	0	0	0	0	0	0	0	0	0	3	0.000717969	0	0	0	0	0	0	0	0	0	0	0	0
BG001234	3	IGHV5-6	IGHJ2	36	TGTGCAAGACGTGATCGGGACACCTTTGACTACTGG	1	1	0	0	0	0	1	0.0192266	0	0	0	0	0	0	0	0	0	0	0	0	0	0	2	3.86197e-05	0	0	0	0	0	0	0	0	0	0
BG001236	7	IGHV7-1	IGHJ4	36	TGTGCAAGAAGGGCTGGGAACGCTATGGACCGCTGG	1	1	0	0	0	0	0	0	1	0.000262778	0	0	0	0	0	0	0	0	0	0	0	0	0	0	6	0.00340311	0	0	0	0	0	0	0	0
BG001238	5	IGHV1-18	IGHJ1	36	TGTGCAAGATGGGGTACCTGGTACTTCGATGTCCGG	0	1	0	0	0	0	0	0	0	0	0	0	0	0	0	0	0	0	0	0	0	0	0	0	0	0	0	0	5	0.00313579	0	0	0	0
BG001242	5	IGHV5-17	IGHJ1	36	TGTGCAAGGGTTAGTATTGGGTTCTTCGATGTCTGG	0	1	0	0	0	0	0	0	0	0	0	0	0	0	0	0	0	0	0	0	5	0.002056	0	0	0	0	0	0	0	0	0	0	0	0
BG001249	6	IGHV6-3	IGHJ2	36	TGTACCCTTTCATTACCACGGCCCCTTGACTACTGG	1	1	0	0	0	0	6	0.00191173	0	0	0	0	0	0	0	0	0	0	0	0	0	0	1	0.000482747	0	0	0	0	0	0	0	0	0	0
BG001250	3	IGHV2-9	IGHJ2	36	TGTGCCAGAGCCCCCCAACTGGGTATTGACCACTGG	1	1	0	0	0	0	0	0	0	0	1	0.0028598	0	0	0	0	0	0	0	0	0	0	0	0	0	0	3	0.000327097	0	0	0	0	0	0
BG001251	3	IGHV2-9	IGHJ2	36	TGTGCCAGAGAGAGAAACTCCTACTTTGACTACTGG	1	1	0	0	0	0	0	0	0	0	0	0	2	0.00343874	0	0	0	0	0	0	0	0	0	0	0	0	0	0	1	9.08926e-05	0	0	0	0
BG001255	3	IGHV1-83	IGHJ3	36	TGTGCAAGAGGCTACTATGGAACCTTTGCTTACTGG	1	1	0	0	2	0.000778412	0	0	0	0	0	0	0	0	0	0	0	0	0	0	1	6.52699e-05	0	0	0	0	0	0	0	0	0	0	0	0
BG001256	4	IGHV1-5	IGHJ2	36	TGTACAGCCTATGATGGTTACAACTTTGACTACTGG	0	1	0	0	0	0	0	0	0	0	0	0	0	0	0	0	0	0	0	0	4	0.0143267	0	0	0	0	0	0	0	0	0	0	0	0
BG001266	3	IGHV1-14	IGHJ4	36	TGTGCAAGACGGGATTACGAGGGTATGGACTACCGG	0	1	0	0	0	0	0	0	0	0	0	0	0	0	0	0	0	0	0	0	0	0	3	0.000482747	0	0	0	0	0	0	0	0	0	0
BG001267	11	IGHV1-4	IGHJ2	36	TGTGCCAGGCACTACGGTAGTCGCTGCGACTACTGG	1	1	0	0	0	0	0	0	0	0	0	0	0	0	2	0.0376765	0	0	0	0	0	0	0	0	0	0	0	0	0	0	11	0.0407937	0	0
BG001270	4	IGHV3-8	IGHJ2	36	TGTGCAAAACCCTATAGGTACTACTTTGACTACTGG	0	1	0	0	0	0	0	0	0	0	0	0	0	0	0	0	0	0	0	0	0	0	0	0	0	0	4	0.00130839	0	0	0	0	0	0
BG001271	4	IGHV3-8	IGHJ2	36	TGTGCAAGAGGGACTGGATACCACTTTGACTACTGG	1	0	0	0	0	0	0	0	0	0	0	0	0	0	0	0	4	0.00164389	0	0	0	0	0	0	0	0	0	0	0	0	0	0	0	0
BG001276	3	IGHV6-3	IGHJ3	36	TGTACGAGGGATGATTACGCCTGGTTTGCTTACTGG	1	1	0	0	0	0	0	0	0	0	0	0	0	0	0	0	1	0.000102743	0	0	0	0	2	3.86197e-05	0	0	0	0	0	0	0	0	0	0
BG001279	3	IGHV5-17	IGHJ3	36	TGTGCAAGATCAGCTAACTGGGACGTTGCTTACTGG	0	1	0	0	0	0	0	0	0	0	0	0	0	0	0	0	0	0	0	0	0	0	0	0	0	0	0	0	0	0	3	0.00374636	0	0
BG001282	3	IGHV5-17	IGHJ3	36	TGTGCAAGACCTTCACTGGGGCCTTCTGCTTACTGG	0	1	0	0	0	0	0	0	0	0	0	0	0	0	0	0	0	0	3	0.000746547	0	0	0	0	0	0	0	0	0	0	0	0	0	0
BG001286	5	IGHV1-9	IGHJ2	36	TGTTCAATATATGGTAACTACTACTTTGACTACTGG	0	2	0	0	0	0	0	0	0	0	0	0	0	0	0	0	0	0	0	0	0	0	0	0	4	0.00299062	2	0.000785032	0	0	0	0	0	0
BG001293	3	IGHV4-2	IGHJ4	36	TGTGCAAGATCTGGTAACTACGCTTTGGACTACTGG	0	1	0	0	0	0	0	0	0	0	0	0	0	0	0	0	0	0	3	0.000311061	0	0	0	0	0	0	0	0	0	0	0	0	0	0
BG001295	3	IGHV5-9	IGHJ2	36	TGTGCAAGGCACCCTAACTGGGGGTTTGACTGCTGG	0	1	0	0	0	0	0	0	0	0	0	0	0	0	0	0	0	0	3	0.000746547	0	0	0	0	0	0	0	0	0	0	0	0	0	0
BG001310	7	IGHV4-2	IGHJ3	36	TGTGCAAGGAACTGGGACGTGGGGTTTGCTTACTGG	2	3	0	0	1	0.000389206	0	0	0	0	0	0	0	0	0	0	1	0.000205486	1	0.000124425	4	0.00283924	2	0.000849634	0	0	0	0	0	0	0	0	0	0
BG001312	3	IGHV5-12	IGHJ2	36	TGTGCAAGACATGGTCCCTGGTACTTTTACTACTGG	0	1	0	0	0	0	0	0	0	0	0	0	0	0	0	0	0	0	0	0	0	0	3	0.000386197	0	0	0	0	0	0	0	0	0	0
BG001313	3	IGHV5-12	IGHJ2	36	TGTGCAAGACTGCAGGTAGACTACTTTGACTCCTGG	1	1	0	0	1	0.00103788	0	0	0	0	0	0	0	0	0	0	0	0	0	0	3	0.000587429	0	0	0	0	0	0	0	0	0	0	0	0
BG001315	3	IGHV5-17	IGHJ4	36	TGTGCAAGATCCGCTCTCTATGCTATGGACTACTGG	1	2	0	0	2	0.0155682	0	0	0	0	0	0	0	0	0	0	0	0	0	0	1	0.00629854	0	0	1	0.000721873	0	0	0	0	0	0	0	0
BG001323	3	IGHV1-9	IGHJ4	36	TGTGTAAGATATGCTAACTATGCTATGGACTACTGG	2	2	0	0	0	0	0	0	1	0.000131389	1	0.0688496	0	0	0	0	0	0	0	0	0	0	0	0	0	0	3	0.0150464	0	0	1	0.000138754	0	0
BG001324	3	IGHV1-9	IGHJ4	36	TGTGCAAGAGAGGGTAACCCCTCTATGGACTACTGG	1	0	0	0	3	0.00233524	0	0	0	0	0	0	0	0	0	0	0	0	0	0	0	0	0	0	0	0	0	0	0	0	0	0	0	0
BG001325	3	IGHV1-9	IGHJ4	36	TGTGCAAGATATGCCCGTTACGCTATGGACTACTGG	1	0	3	0.00133298	0	0	0	0	0	0	0	0	0	0	0	0	0	0	0	0	0	0	0	0	0	0	0	0	0	0	0	0	0	0
BG001327	3	IGHV1-9	IGHJ4	36	TGTGCAAGGGAGGATTACTATGCTATGGACTACTGG	0	2	0	0	0	0	0	0	0	0	0	0	0	0	0	0	0	0	0	0	0	0	1	1.93099e-05	2	0.00175312	0	0	0	0	0	0	0	0
BG001329	3	IGHV1-18	IGHJ3	36	TGTGCTACTATGATTACGACGTGGTCTGCTTACTGG	0	1	0	0	0	0	0	0	0	0	0	0	0	0	0	0	0	0	0	0	3	0.00026108	0	0	0	0	0	0	0	0	0	0	0	0
BG001332	3	IGHV5-4	IGHJ3	36	CGTGCAAGAGATCGACACTCAGCGTTTGCTTACTGG	0	1	0	0	0	0	0	0	0	0	0	0	0	0	0	0	0	0	0	0	3	0.000228445	0	0	0	0	0	0	0	0	0	0	0	0
BG001335	3	IGHV4-2	IGHJ2	36	TGTGCAAGAAACTGGGACGTAGGATTTAACTACTGG	1	1	1	0.000533191	0	0	0	0	0	0	0	0	0	0	0	0	0	0	3	0.000808759	0	0	0	0	0	0	0	0	0	0	0	0	0	0
BG001336	3	IGHV4-2	IGHJ2	36	TGTGCAAGGAACTGGGACCGGGGATTTGACTACTGG	0	1	0	0	0	0	0	0	0	0	0	0	0	0	0	0	0	0	3	0.00186637	0	0	0	0	0	0	0	0	0	0	0	0	0	0
BG001338	3	IGHV5-9	IGHJ1	36	TGTGCAAGAGGCTCTTACTGGTACTTCGATGTCTGG	1	0	0	0	0	0	0	0	3	0.0011825	0	0	0	0	0	0	0	0	0	0	0	0	0	0	0	0	0	0	0	0	0	0	0	0
BG001339	3	IGHV1-63	IGHJ4	36	TGTGCAAGGGGGGACCTCTATGCTATGGACTACTGG	0	1	0	0	0	0	0	0	0	0	0	0	0	0	0	0	0	0	0	0	0	0	3	0.000482747	0	0	0	0	0	0	0	0	0	0
BG001342	5	IGHV9-3	IGHJ4	36	TGTGCAAGAGGGGGTAACTATGCCATGGACTACTGG	1	1	0	0	0	0	2	0.0227223	0	0	0	0	0	0	0	0	0	0	0	0	0	0	4	0.000424817	0	0	0	0	0	0	0	0	0	0
BG001343	3	IGHV9-3	IGHJ4	36	TGTGCAAGAGAGTATTACTATGCTATGGACTACTGG	1	3	0	0	0	0	0	0	1	0.000131389	0	0	0	0	0	0	0	0	1	0.000124425	1	0.0046668	0	0	0	0	0	0	0	0	1	0.00444013	0	0
BG001349	5	IGHV1-4	IGHJ1	36	TGTGCAAGAGAGGAAACCGGGGACTTCGACGTCTGG	0	1	0	0	0	0	0	0	0	0	0	0	0	0	0	0	0	0	0	0	5	0.000587429	0	0	0	0	0	0	0	0	0	0	0	0
BG001351	3	IGHV3-8	IGHJ4	36	TGTGCAAGATTTGATTACGATGCTATGGACTACTGG	1	1	0	0	0	0	0	0	0	0	0	0	2	0.00883285	0	0	0	0	0	0	0	0	0	0	0	0	0	0	1	0.0117251	0	0	0	0
BG001356	4	IGHV1-9	IGHJ3	36	TGTGCAGGATGGGACTATAGGTACGGGGCTTACTGG	1	1	0	0	0	0	0	0	0	0	0	0	0	0	0	0	1	0.00441796	0	0	0	0	0	0	0	0	0	0	0	0	0	0	4	0.00263369
BG001364	3	IGHV1-66	IGHJ3	36	TGTGCAAGAGAGGGCGGCTATTGGTTTGCTTACTGG	0	1	0	0	0	0	0	0	0	0	0	0	0	0	0	0	0	0	0	0	0	0	3	0.000559986	0	0	0	0	0	0	0	0	0	0
BG001365	4	IGHV9-3	IGHJ2	36	CGTGCAAGGGGAAAACTGGGACAGGGACGGTACTGG	0	1	0	0	0	0	0	0	0	0	0	0	0	0	0	0	0	0	0	0	4	0.000881144	0	0	0	0	0	0	0	0	0	0	0	0
BG001367	3	IGHV9-3	IGHJ2	36	TGTGCAAGAATAGGGGAGGTGGGACTCGACTACTGG	0	1	0	0	0	0	0	0	0	0	0	0	0	0	0	0	0	0	3	0.0128779	0	0	0	0	0	0	0	0	0	0	0	0	0	0
BG001372	3	IGHV5-17	IGHJ2	36	TGTGCAAGATGTGATTACTACTACTTTGACTACTGG	1	1	0	0	0	0	1	0.00606292	0	0	0	0	0	0	0	0	0	0	0	0	0	0	3	0.000328268	0	0	0	0	0	0	0	0	0	0
BG001373	3	IGHV5-17	IGHJ2	36	TGTTCAAGAGAGGGACTAAAGGGGACGATGGACTGG	1	1	0	0	2	0.00531915	0	0	0	0	0	0	0	0	0	0	0	0	0	0	2	0.00124013	0	0	0	0	0	0	0	0	0	0	0	0
BG001374	4	IGHV5-17	IGHJ2	36	TGTGCAAGATCGGGAACTGGGGCTTTTAACTACTGG	0	1	0	0	0	0	0	0	0	0	0	0	0	0	0	0	0	0	0	0	0	0	4	0.000463437	0	0	0	0	0	0	0	0	0	0
BG001376	3	IGHV5-17	IGHJ2	36	TGTGCAAGAACTGGGACAACAGTTTTTGACTACTGG	0	1	0	0	0	0	0	0	0	0	0	0	0	0	0	0	0	0	0	0	3	0.000293715	0	0	0	0	0	0	0	0	0	0	0	0
BG001377	4	IGHV5-17	IGHJ2	36	TGTGCAAGGGCTATGGTAGTAGCTACTGACTACTGG	1	1	0	0	0	0	0	0	1	0.000131389	0	0	0	0	0	0	0	0	0	0	0	0	0	0	4	0.00329999	0	0	0	0	0	0	0	0
BG001382	5	IGHV14-3	IGHJ4	36	TGTGGTATGATTACGAACTATGCTATGGACTACTGG	0	1	0	0	0	0	0	0	0	0	0	0	0	0	0	0	0	0	0	0	0	0	5	0.000386197	0	0	0	0	0	0	0	0	0	0
BG001384	3	IGHV3-6	IGHJ2	36	TGTGCAAAAGACAGCTCGGGCTACGTTGACTACTGG	0	1	0	0	0	0	0	0	0	0	0	0	0	0	0	0	0	0	0	0	0	0	0	0	0	0	3	0.00163548	0	0	0	0	0	0
BG001385	3	IGHV3-6	IGHJ2	36	TGTGCAAGAGATAGGTGGTTACTCCTCGACTACTGG	0	1	0	0	0	0	0	0	0	0	0	0	0	0	0	0	0	0	0	0	3	0.00019581	0	0	0	0	0	0	0	0	0	0	0	0
BG001388	3	IGHV3-6	IGHJ2	36	TGTGCAAGAGAGGGGACCTACTATGGTTACTACTGG	0	1	0	0	0	0	0	0	0	0	0	0	0	0	0	0	0	0	0	0	3	0.000750604	0	0	0	0	0	0	0	0	0	0	0	0
BG001389	3	IGHV3-6	IGHJ2	36	TGTGCAAGAGGAGGACTCCACTACTTTGACTACTGG	0	1	0	0	0	0	0	0	0	0	0	0	0	0	0	0	0	0	0	0	0	0	0	0	0	0	0	0	0	0	3	0.00485639	0	0
BG001393	5	IGHV14-3	IGHJ2	36	TGTGCTAGAGGGGATTACTTTTCCTTTGACTACTGG	0	1	0	0	0	0	0	0	0	0	0	0	0	0	0	0	0	0	0	0	0	0	0	0	0	0	5	0.00183174	0	0	0	0	0	0
BG001394	3	IGHV14-3	IGHJ2	36	TGTGCTGACGGTTACGACAACCTCCTTGACTACTGG	0	1	0	0	0	0	0	0	0	0	0	0	0	0	0	0	0	0	0	0	0	0	0	0	0	0	0	0	3	0.000272678	0	0	0	0
BG001395	3	IGHV14-3	IGHJ2	36	TGTGCTAGTTGGTGGCTACTACACTTTGACTACTGG	0	1	0	0	0	0	0	0	0	0	0	0	0	0	0	0	0	0	0	0	0	0	3	0.000231718	0	0	0	0	0	0	0	0	0	0
BG001399	3	IGHV1-5	IGHJ3	36	TGTACAAGGGATGGTTACGACGGGTTTGCTTACTGG	0	1	0	0	0	0	0	0	0	0	0	0	0	0	0	0	0	0	0	0	0	0	0	0	0	0	0	0	3	0.000772587	0	0	0	0
BG001403	3	IGHV1-26	IGHJ1	36	TGTGCAAGAGATTGGGACTGGTACTTCGATGTCTGG	1	3	0	0	0	0	0	0	0	0	0	0	1	0.000134853	0	0	0	0	1	6.22123e-05	1	6.52699e-05	1	0.00347578	0	0	0	0	0	0	0	0	0	0
BG001407	3	IGHV1-67	IGHJ2	36	TGTGCAAGATGGGGGGGTAACTACCTTGACTACTGG	0	1	0	0	0	0	0	0	0	0	0	0	0	0	0	0	0	0	0	0	0	0	0	0	3	0.00474374	0	0	0	0	0	0	0	0
BG001414	6	IGHV1-14	IGHJ2	36	TGTGCAAAAGAGGATTACGGCTACTTTGACTACTGG	1	0	0	0	0	0	0	0	0	0	0	0	0	0	6	0.0054431	0	0	0	0	0	0	0	0	0	0	0	0	0	0	0	0	0	0
BG001418	3	IGHV1-66	IGHJ2	33	TGTGCAAGATTTACTACGGTCCCTGACTACTGG	1	1	0	0	2	0.00311365	0	0	0	0	0	0	0	0	0	0	0	0	0	0	2	0.000456889	0	0	0	0	0	0	0	0	0	0	0	0
BG001420	3	IGHV1-42	IGHJ2	33	TGTGTAAGAGATGTTAACTATCTTGACTACTGG	0	1	0	0	0	0	0	0	0	0	0	0	0	0	0	0	0	0	0	0	3	0.00443835	0	0	0	0	0	0	0	0	0	0	0	0
BG001421	3	IGHV1-42	IGHJ2	33	TGTGCAAGAGATAGTAACTACATTGACTACTGG	0	2	0	0	0	0	0	0	0	0	0	0	0	0	0	0	0	0	0	0	1	0.00013054	0	0	0	0	2	0.00837368	0	0	0	0	0	0
BG001422	3	IGHV1-7	IGHJ2	33	TGTGCAAGAGGGGGGATTACGACGGGCTACTGG	0	1	0	0	0	0	0	0	0	0	0	0	0	0	0	0	0	0	0	0	0	0	3	0.000637226	0	0	0	0	0	0	0	0	0	0
BG001432	4	IGHV1-14	IGHJ4	33	TGTGCAAGAAGGGACTATGCTATGGACTACTGG	0	3	0	0	0	0	0	0	0	0	0	0	0	0	0	0	0	0	2	0.000746547	0	0	1	5.79296e-05	0	0	0	0	0	0	1	0.000138754	0	0
BG001438	5	IGHV1-9	IGHJ3	33	TGTGCAGGATGGGAAGACTGGTTTGTTTACTGG	1	1	0	0	0	0	0	0	0	0	0	0	0	0	0	0	4	0.00328778	0	0	0	0	0	0	0	0	0	0	0	0	0	0	1	0.000229016
BG001439	6	IGHV1-9	IGHJ3	33	TGTGCCAAAGCCTCCCTCCCTTTTGTTTACTGG	0	1	0	0	0	0	0	0	0	0	0	0	0	0	0	0	0	0	0	0	0	0	6	0.00289648	0	0	0	0	0	0	0	0	0	0
BG001440	3	IGHV1-9	IGHJ3	33	TGTGCAAGAATTACGACCTGGTTTGCTTACTGG	0	1	0	0	0	0	0	0	0	0	0	0	0	0	0	0	0	0	0	0	0	0	0	0	0	0	0	0	3	0.00831667	0	0	0	0
BG001441	3	IGHV1-9	IGHJ3	33	TGTGCAAGAATAACCGCCTGGTTTGCTTACTGG	0	1	0	0	0	0	0	0	0	0	0	0	0	0	0	0	0	0	0	0	0	0	0	0	0	0	0	0	3	0.00686239	0	0	0	0
BG001442	4	IGHV14-3	IGHJ1	33	TGTGCTAACTGGGACTGGTACTTCGATGTCTGG	0	6	0	0	0	0	0	0	0	0	0	0	0	0	0	0	0	0	1	0.000186637	2	0.000685334	2	5.79296e-05	1	0.000412499	1	0.000130839	0	0	0	0	1	0.000572541
BG001443	3	IGHV14-3	IGHJ1	33	TGTGCTAGATGGGACTGGTACTTCGATGTTTGG	0	3	0	0	0	0	0	0	0	0	0	0	0	0	0	0	0	0	0	0	1	3.26349e-05	1	0.000135169	0	0	0	0	0	0	0	0	2	0.00206115
BG001444	4	IGHV5-6	IGHJ3	33	TGTGCAAGCCAAGATGGTCTGTTTGCTTACTGG	1	1	0	0	0	0	0	0	0	0	0	0	0	0	1	0.000595339	0	0	0	0	0	0	0	0	0	0	0	0	0	0	4	0.00457888	0	0
BG001450	6	IGHV1-5	IGHJ3	33	TGTACCCCAGATTACGCCAGGTTTGCTTACTGG	0	1	0	0	0	0	0	0	0	0	0	0	0	0	0	0	0	0	0	0	0	0	6	0.000849634	0	0	0	0	0	0	0	0	0	0
BG001452	8	IGHV1-37	IGHJ3	33	TGTGGAAGAGAAGATTACGGGTTTCCTTACTGG	1	1	0	0	0	0	2	0.000491588	0	0	0	0	0	0	0	0	0	0	0	0	0	0	7	0.0589916	0	0	0	0	0	0	0	0	0	0
BG001456	3	IGHV1-66	IGHJ3	33	TGCGCAAGAGACGGTTACGGGTTTGCTTACTGG	1	1	0	0	3	0.00389206	0	0	0	0	0	0	0	0	0	0	0	0	0	0	1	0.000391619	0	0	0	0	0	0	0	0	0	0	0	0
BG001457	3	IGHV1-37	IGHJ1	33	TGCGCTTATGATTACGGGTACTTCGATGTCTGG	0	1	0	0	0	0	0	0	0	0	0	0	0	0	0	0	0	0	0	0	0	0	3	0.00171858	0	0	0	0	0	0	0	0	0	0
BG001458	4	IGHV5-17	IGHJ2	33	TGTTCAAGATCGATCGTCTACTTTGACTACTGG	1	1	0	0	2	0.00103788	0	0	0	0	0	0	0	0	0	0	0	0	0	0	3	0.000717969	0	0	0	0	0	0	0	0	0	0	0	0
BG001459	3	IGHV5-17	IGHJ2	33	TGTGCAAGGTTCCGGTACTACTTTGACTACTGG	1	1	0	0	0	0	3	0.00060083	0	0	0	0	0	0	0	0	0	0	0	0	0	0	1	0.000424817	0	0	0	0	0	0	0	0	0	0
BG001460	3	IGHV5-17	IGHJ2	33	TGCGCAAGTCTGGGACGCTACTTTGACTTCTGG	1	1	0	0	0	0	0	0	0	0	0	0	0	0	0	0	2	0.083222	0	0	0	0	0	0	0	0	0	0	0	0	0	0	3	0.0106493
BG001462	4	IGHV5-17	IGHJ2	33	TGTGCAAGATGGGGCTCTTACTTTGACTACTGG	1	1	0	0	0	0	0	0	0	0	0	0	1	0.0010114	0	0	0	0	0	0	0	0	0	0	0	0	0	0	4	0.00263588	0	0	0	0
BG001465	5	IGHV5-17	IGHJ2	33	TGTGCAAGAGTAGGGAGTGCGGTTGACTACTGG	1	1	0	0	0	0	2	0.00284029	0	0	0	0	0	0	0	0	0	0	0	0	0	0	4	0.000231718	0	0	0	0	0	0	0	0	0	0
BG001466	3	IGHV5-17	IGHJ2	33	TGTGCAAGAGGGGGAACTTACTTTGACTACTGG	0	1	0	0	0	0	0	0	0	0	0	0	0	0	0	0	0	0	0	0	0	0	0	0	0	0	3	0.000915871	0	0	0	0	0	0
BG001467	3	IGHV5-17	IGHJ2	33	TGTGCAAGATTTGGCCAACTCTTCGACTACTGG	1	1	0	0	0	0	0	0	0	0	2	0.00364624	0	0	0	0	0	0	0	0	0	0	0	0	0	0	2	0.00595316	0	0	0	0	0	0
BG001472	4	IGHV1-42	IGHJ3	33	TGTGCAAGATCGGACGTCTGGTTCGCTTACTGG	1	0	0	0	0	0	0	0	0	0	0	0	0	0	0	0	4	0.00318504	0	0	0	0	0	0	0	0	0	0	0	0	0	0	0	0
BG001475	3	IGHV2-5	IGHJ3	33	TGTGTCACCTTCTGGGCCTGGTTTGCTTACTGG	0	1	0	0	0	0	0	0	0	0	0	0	0	0	0	0	0	0	0	0	0	0	0	0	3	0.000721873	0	0	0	0	0	0	0	0
BG001478	3	IGHV1-12	IGHJ2	33	TGTGCAAGGTCCTACTTCTACTTTGACTACTGG	0	1	0	0	0	0	0	0	0	0	0	0	0	0	0	0	0	0	0	0	0	0	3	0.00316682	0	0	0	0	0	0	0	0	0	0
BG001484	3	IGHV4-2	IGHJ3	33	TGTGCAAGACGTGGGGGCTGGTCTGCTTACTGG	1	0	0	0	0	0	3	0.000764693	0	0	0	0	0	0	0	0	0	0	0	0	0	0	0	0	0	0	0	0	0	0	0	0	0	0
BG001488	3	IGHV1-85	IGHJ3	33	TGTGTAAGAGGGGGGAATTGGTTTGCTTACTGG	0	1	0	0	0	0	0	0	0	0	0	0	0	0	0	0	0	0	0	0	0	0	3	0.00310889	0	0	0	0	0	0	0	0	0	0
BG001489	4	IGHV9-3	IGHJ4	33	CGTGCAAGAGAGCCCTATGCTATGGACTACTGG	1	4	1	0.000199947	0	0	0	0	0	0	0	0	0	0	0	0	0	0	1	0.000186637	2	0.000424254	0	0	0	0	0	0	0	0	1	0.00069377	2	0.000458033
BG001490	3	IGHV9-3	IGHJ4	33	TGTGCAAGAGGGCGCTATGCTATGGATTACTGG	1	1	1	0.00639829	0	0	0	0	0	0	0	0	0	0	0	0	0	0	3	0.00105761	0	0	0	0	0	0	0	0	0	0	0	0	0	0
BG001508	4	IGHV5-17	IGHJ3	33	TGTGTAAGAGATAACCGGGCCTTTGCTTACTGG	1	1	1	0.00166622	0	0	0	0	0	0	0	0	0	0	0	0	0	0	4	0.00348389	0	0	0	0	0	0	0	0	0	0	0	0	0	0
BG001520	5	IGHV6-3	IGHJ4	33	TGTATGATTGAGGGCTATGCTATGGACTACTGG	0	1	0	0	0	0	0	0	0	0	0	0	0	0	0	0	0	0	0	0	0	0	5	0.00229787	0	0	0	0	0	0	0	0	0	0
BG001526	3	IGHV5-17	IGHJ4	33	TGTGCAAGATACCCCTATGCTATGGACTACTGG	1	1	2	0.00186617	0	0	0	0	0	0	0	0	0	0	0	0	0	0	2	0.00155531	0	0	0	0	0	0	0	0	0	0	0	0	0	0
BG001527	4	IGHV5-17	IGHJ4	33	TGTACAAGAGTAGGTAGGGCTATGGACTACTGG	1	1	0	0	0	0	1	5.46209e-05	0	0	0	0	0	0	0	0	0	0	0	0	0	0	4	0.00142893	0	0	0	0	0	0	0	0	0	0
BG001537	5	IGHV1-14	IGHJ3	33	TGTGCAAGAGAGGTATACGGCTTTGCTTACTGG	0	1	0	0	0	0	0	0	0	0	0	0	0	0	0	0	0	0	0	0	5	0.00248026	0	0	0	0	0	0	0	0	0	0	0	0
BG001540	6	IGHV4-2	IGHJ2	33	TGTGCAAGGGCTGTGTTCTACTTTGACTACTGG	0	1	0	0	0	0	0	0	0	0	0	0	0	0	0	0	0	0	0	0	0	0	6	0.000366887	0	0	0	0	0	0	0	0	0	0
BG001549	4	IGHV1-53	IGHJ2	33	TGTACAAGAGAAAACTGGGGTTTTGACTACTGG	1	1	0	0	0	0	1	0.000873935	0	0	0	0	0	0	0	0	0	0	0	0	0	0	4	0.000482747	0	0	0	0	0	0	0	0	0	0
BG001550	4	IGHV5-2	IGHJ1	33	TGTGCAAGACATGCGGGGTACTTCGATGTCTGG	0	1	0	0	0	0	0	0	0	0	0	0	0	0	0	0	0	0	0	0	0	0	0	0	4	0.00350624	0	0	0	0	0	0	0	0
BG001554	3	IGHV1-9	IGHJ4	33	TGTGCAAGTGATTACTATGCTATGGACCACTGG	0	1	0	0	0	0	0	0	0	0	0	0	0	0	0	0	0	0	0	0	0	0	0	0	0	0	3	0.00157006	0	0	0	0	0	0
BG001556	3	IGHV5-6	IGHJ2	33	TGTGCAAGAGACTATTATGGCTACGGCTACTGG	1	1	0	0	2	0.00194603	0	0	0	0	0	0	0	0	0	0	0	0	0	0	2	0.000424254	0	0	0	0	0	0	0	0	0	0	0	0
BG001563	3	IGHV1-53	IGHJ3	30	TGTACCTGCTACGGTAGTCTTGCTTATTGG	0	1	0	0	0	0	0	0	0	0	0	0	0	0	0	0	0	0	0	0	0	0	0	0	0	0	0	0	0	0	0	0	3	0.00297721
BG001567	3	IGHV1-53	IGHJ3	30	TGTGCAAGAGAGGCCCTTTTTGCTTACTGG	0	1	0	0	0	0	0	0	0	0	0	0	0	0	0	0	0	0	0	0	0	0	0	0	0	0	0	0	0	0	3	0.00596642	0	0
BG001573	3	IGHV1-14	IGHJ2	30	TGCGCAAGAGGGGATGGTTCTGACTACTGG	1	0	0	0	0	0	0	0	0	0	0	0	3	0.00182051	0	0	0	0	0	0	0	0	0	0	0	0	0	0	0	0	0	0	0	0
BG001576	4	IGHV9-3	IGHJ4	30	TGTGCAAGGTACGATGCTATGGACTACTGG	2	1	0	0	1	0.000389206	1	5.46209e-05	0	0	0	0	0	0	0	0	0	0	2	0.000622123	0	0	0	0	0	0	0	0	0	0	0	0	0	0
BG001577	6	IGHV9-3	IGHJ4	30	TGTGCTAGGAGGGATGCTATGGACTACTGG	2	7	1	6.66489e-05	0	0	0	0	0	0	0	0	0	0	1	8.50485e-05	0	0	2	0.000248849	4	0.000358984	2	0.000135169	1	0.000103125	1	0.000196258	2	0.000136339	0	0	1	0.000114508
BG001581	5	IGHV5-17	IGHJ4	30	TGTGCAAGAATGGGCGCTATGGACTACTGG	0	2	0	0	0	0	0	0	0	0	0	0	0	0	0	0	0	0	1	0.00920742	0	0	0	0	4	0.0162937	0	0	0	0	0	0	0	0
[truncated: 68 more rows]

## Sheet: BAL_IgM
This following information is provided for each lineage established across 8 BAL individuals with no less than 3 nodes in IgM: (One dataset with numerous CDR3 nt clonotypes was used for technical duplication.)
[truncated: 37,967 more rows]

[truncated: 3 more sheets: C57_IgA, C57_IgG, C57_IgM]
